# Supplementary material for: Cell-type-specific DNA methylation dynamics in the prenatal and postnatal human cortex
Source: Cell Genom. 2025 Sep 24;5(12):101010. doi: 10.1016/j.xgen.2025.101010 (PMC12802690; doi:10.1016/j.xgen.2025.101010)
Supplement: Table S2. Epigenome-wide association study statistics for dDMPs in the bulk fetal cortex, related to Figures 1, 2 and 3 — The effect size (Beta.Age), standard error (SE.Age) and p value (P.Age) are provided for developmental age alongside Illumina genomic feature and gene annotations. [file mmc3.csv]

	Beta.Age	SE.Age	P.Age	Beta.Sex	SE.Sex	P.Sex	CHR	MAPINFO	UCSC_RefGene_Name	UCSC_RefGene_Group	Relation_to_UCSC_CpG_Island	Gene
cg08125539	0.044624147	0.001829707	1.16E-40	0.010428401	0.014600983	0.476999368	17	47079959	IGF2BP1;IGF2BP1	Body;Body	S_Shelf	IGF2BP1
cg11884704	-0.027092769	0.001140691	8.63E-40	0.00395821	0.009102666	0.664754812	9	130854313	SLC25A25;SLC25A25	Body;1stExon		SLC25A25
cg18936222	0.027271372	0.001203942	3.02E-38	-7.75E-05	0.009607407	0.993583219	1	41826028			N_Shore
cg25221168	0.040739834	0.001840442	1.67E-37	0.012764175	0.014686641	0.387183221	10	21797184			N_Shore
cg18691050	-0.028107042	0.001313809	2.06E-36	-0.002494342	0.010484134	0.812505741	11	128486253
cg24392577	0.025409637	0.001206468	6.48E-36	0.018720265	0.009627564	0.055072745	11	65314556	LTBP3;LTBP3;LTBP3	Body;Body;Body	N_Shore	LTBP3
cg04255276	0.0291639	0.001386339	7.05E-36	0.011709562	0.011062926	0.292779974	11	65314021	LTBP3;LTBP3;LTBP3	Body;Body;Body	Island	LTBP3
cg05799030	-0.034039757	0.001622107	8.44E-36	-0.008747278	0.01294434	0.500984828	10	60758823	LINC00844	TSS1500		LINC00844
cg08422125	-0.035431509	0.001729326	4.79E-35	0.00742734	0.013799945	0.591802796	3	182614107	ATP11B	Body		ATP11B
cg24872016	-0.024113937	0.001178326	5.21E-35	-0.009765514	0.009402992	0.301890045	15	45750762
cg09319061	-0.021166501	0.001034363	5.23E-35	-0.006021469	0.008254168	0.46765146	12	109128198			S_Shelf
cg09579869	0.027460123	0.001352614	9.28E-35	-0.002761252	0.010793802	0.798695049	1	10738769	CASZ1;CASZ1	Body;Body		CASZ1
cg05958910	0.045541857	0.002247287	1.06E-34	-0.003070942	0.01793325	0.864430445	10	21796441			N_Shore
cg14930579	-0.022027686	0.001095609	1.86E-34	0.005141758	0.008742914	0.557984905	5	6745457	PAPD7;PAPD7;PAPD7	TSS1500;Body;Body		PAPD7
cg16457692	-0.036106702	0.00179927	2.14E-34	0.009040065	0.014358096	0.530596859	14	63734568	RHOJ	Body		RHOJ
cg23517999	0.01782037	0.000890335	2.57E-34	0.005480719	0.007104834	0.442555889	2	202814523
cg19175123	0.020515048	0.001025606	2.69E-34	0.002814048	0.008184293	0.731799808	10	103411746	FBXW4	Body		FBXW4
cg11243981	0.037860369	0.001894709	2.90E-34	0.011612724	0.015119695	0.44453553	6	170125973
cg22591538	0.013177247	0.000660488	3.24E-34	0.000673815	0.005270663	0.89856861	12	125219188
cg16023546	-0.049495255	0.002489129	4.11E-34	0.012373796	0.019863141	0.534945238	5	10582428	ANKRD33B	Body		ANKRD33B
cg18899777	0.034013655	0.001711441	4.27E-34	-0.016760628	0.013657226	0.223044741	8	102506551	GRHL2	Body	S_Shore	GRHL2
cg08314156	-0.042003282	0.002117149	4.84E-34	-0.010794651	0.016894753	0.524543767	11	122941687
cg19067935	-0.038404667	0.001937211	5.10E-34	-0.016412803	0.015458857	0.291306337	10	91061634	IFIT2	TSS200		IFIT2
cg09398185	-0.045339011	0.002287038	5.11E-34	-0.012765409	0.018250461	0.486132535	10	91061902	IFIT2	Body		IFIT2
cg14037181	0.03282704	0.001656908	5.34E-34	0.011459109	0.013222053	0.388508788	16	56142913	LOC283856	Body		LOC283856
cg05812836	-0.022398641	0.001131801	5.77E-34	0.007829629	0.00903172	0.388379594	4	130015087	SCLT1;C4orf33;C4orf33	TSS1500;5'UTR;1stExon	S_Shore	SCLT1;C4orf33
cg03174507	0.033896957	0.00171872	7.38E-34	-0.01449842	0.013715309	0.293393507	10	21789582			Island
cg23983726	-0.022370188	0.00113582	8.14E-34	0.004391838	0.009063796	0.629215192	1	65642217	AK3L1;AK3L1;AK3L1	Body;Body;Body		AK3L1
cg12770539	-0.029578579	0.001503592	8.86E-34	-0.008909293	0.011998599	0.459767759	7	36304062	EEPD1	Body		EEPD1
cg03935116	0.024252726	0.00123444	9.70E-34	-0.004939206	0.009850778	0.617354184	12	31476565	FAM60A;FAM60A;FLJ13224;FAM60A	5'UTR;5'UTR;TSS1500;5'UTR	N_Shore	FAM60A;FLJ13224
cg27300028	0.018376388	0.000936653	1.07E-33	-0.003097661	0.007474451	0.679576916	13	100312810	CLYBL	Body	S_Shelf	CLYBL
cg15602548	0.017442833	0.00088947	1.11E-33	0.002429592	0.007097931	0.732953902	2	54786148	SPTBN1;SPTBN1	Body;Body	S_Shore	SPTBN1
cg09694029	-0.029287945	0.001498118	1.38E-33	-0.002233553	0.011954916	0.852227843	6	36819555
cg13538267	-0.040671475	0.00208323	1.52E-33	0.01224112	0.016624079	0.463499369	4	121722591	PRDM5;PRDM5;PRDM5	Body;Body;Body		PRDM5
cg27486692	-0.033148015	0.001704778	2.03E-33	0.009356862	0.013604051	0.493408636	12	14765994	GUCY2C	3'UTR		GUCY2C
cg10835912	-0.034542601	0.001780029	2.33E-33	-0.004478518	0.01420455	0.753298324	20	10489449	SLX4IP	Body		SLX4IP
cg01653532	0.020538751	0.001059097	2.44E-33	-0.007647745	0.008451547	0.36802121	17	57444078	YPEL2	Body		YPEL2
cg13809915	0.017592292	0.00091063	3.20E-33	-0.001444353	0.007266783	0.842913524	2	158789111
cg00253848	-0.039897056	0.002065376	3.22E-33	-0.006477569	0.016481607	0.695267536	16	88000177	BANP;BANP;BANP;BANP;BANP;BANP	5'UTR;5'UTR;5'UTR;5'UTR;5'UTR;5'UTR		BANP
cg13932731	0.018100989	0.000938478	3.59E-33	0.016038506	0.007489009	0.035020712	9	131155026	MIR219-2	TSS200	Island	MIR219-2
cg06835960	0.034593417	0.00180055	4.73E-33	0.01002323	0.014368306	0.487291885	10	21797112			N_Shore
cg14741228	0.01892159	0.000986723	5.41E-33	0.00454603	0.007874008	0.565196557	12	31476479	FAM60A;FAM60A;FLJ13224;FAM60A	5'UTR;5'UTR;TSS1500;5'UTR	N_Shore	FAM60A;FLJ13224
cg05332914	-0.044469173	0.002334812	8.73E-33	0.009021778	0.018631698	0.629448854	3	127515393	MGLL;MGLL;MGLL	Body;Body;Body		MGLL
cg27444225	0.017692764	0.000929657	9.22E-33	0.004502634	0.007418621	0.545473611	15	74594705	CCDC33	Body		CCDC33
cg04948284	0.02980734	0.001566249	9.23E-33	0.010946753	0.012498596	0.383529561	11	65313608	LTBP3;LTBP3;LTBP3	Body;Body;Body	N_Shore	LTBP3
cg03912360	-0.039424098	0.002077715	1.14E-32	-0.006053945	0.016580071	0.715897671	4	14772860	LINC00504	Body		LINC00504
cg04789589	-0.038975622	0.002073058	2.17E-32	-0.008244114	0.016542907	0.619496788	10	91061844	IFIT2;IFIT2	5'UTR;1stExon		IFIT2
cg04429417	-0.03861572	0.002063626	3.01E-32	-0.005231203	0.016467646	0.751499864	6	163850011	QKI;QKI;QKI;QKI;QKI	Body;Body;Body;Body;Body		QKI
cg17755498	0.022068361	0.001183199	3.79E-32	0.003162685	0.009441875	0.738458738	16	82663612	CDH13;CDH13;CDH13;CDH13;CDH13;CDH13	5'UTR;Body;Body;Body;Body;Body	S_Shore	CDH13
cg02646690	-0.038563239	0.002076973	5.20E-32	0.003491521	0.016574148	0.833644674	5	1499237	LPCAT1	Body	S_Shelf	LPCAT1
cg13598880	-0.029490295	0.001590288	5.67E-32	0.000701631	0.012690423	0.95603561	11	111195374
cg02181287	-0.036437835	0.001967023	6.10E-32	-0.002952497	0.015696754	0.851239427	14	77785784	GSTZ1;POMT2;GSTZ1	TSS1500;Body;TSS1500	N_Shore	GSTZ1;POMT2
cg05833905	-0.030645909	0.001654682	6.18E-32	0.006873857	0.013204286	0.603983326	6	123701533	TRDN;TRDN	Body;Body		TRDN
cg12682931	0.033447209	0.001808325	6.78E-32	0.001131146	0.014430352	0.937700549	6	90119710	RRAGD	Body	N_Shore	RRAGD
cg10625365	-0.016242702	0.000878476	6.95E-32	0.001481791	0.007010197	0.833087842	1	168196658	SFT2D2	Body	S_Shore	SFT2D2
cg18613281	-0.024842828	0.00135443	1.21E-31	-0.015470545	0.010808293	0.155909992	1	39596444	MACF1	Body		MACF1
cg17707387	0.023471282	0.001279723	1.22E-31	-0.016547089	0.01021213	0.108779204	15	76640155			S_Shore
cg13187009	0.027391394	0.001493767	1.24E-31	0.002783881	0.011920197	0.815888279	20	55965497	RBM38;RBM38	TSS1500;TSS1500	N_Shore	RBM38
cg18758281	-0.029468652	0.00160901	1.34E-31	0.010189897	0.012839831	0.429578181	2	161808953
cg26668911	-0.035509503	0.001940727	1.44E-31	0.005539103	0.015486913	0.721461408	12	92168481
cg20282814	0.031734031	0.001737719	1.64E-31	-0.003020541	0.01386692	0.828076725	1	43423072	SLC2A1	Body	N_Shore	SLC2A1
cg10148280	-0.023706379	0.001298749	1.70E-31	0.008086145	0.010363957	0.437380207	3	148846750	HPS3	TSS1500	N_Shore	HPS3
cg10465547	-0.036526912	0.002001412	1.71E-31	-0.006084871	0.015971181	0.704138946	2	105990061	FHL2;FHL2;FHL2;FHL2	Body;Body;Body;Body		FHL2
cg10765992	-0.034881483	0.001911452	1.73E-31	0.006587066	0.0152533	0.666922243	15	99722217	TTC23;TTC23;TTC23;TTC23;TTC23;TTC23;TTC23	Body;Body;Body;Body;Body;Body;Body		TTC23
cg07235053	0.016836533	0.000922809	1.75E-31	-0.023967527	0.007363976	0.001617765	11	94278581	FUT4	1stExon	Island	FUT4
cg26731008	0.010130238	0.000555356	1.78E-31	0.004532427	0.004431712	0.309272818	10	124671697	FAM24A	Body		FAM24A
cg17385483	0.023673773	0.001298153	1.81E-31	-0.018191542	0.010359204	0.082594739	12	49734595			N_Shore
cg07385846	-0.03131698	0.001718332	1.89E-31	-0.006228164	0.013712211	0.650811969	2	86482311	REEP1;REEP1;REEP1;REEP1	Body;Body;Body;Body		REEP1
cg16527552	-0.032688676	0.001795032	1.99E-31	0.004783274	0.014324271	0.73923754	19	42816045	TMEM145	TSS1500	N_Shore	TMEM145
cg02212928	0.021649808	0.001188947	2.01E-31	0.002693702	0.009487746	0.777151037	14	56474448
cg26166817	0.032381747	0.001782509	2.36E-31	-0.004653979	0.014224339	0.744314506	4	124468530
cg00892417	0.031557334	0.001737653	2.41E-31	0.011826569	0.013866392	0.396059816	6	149291014	UST	Body		UST
cg15771595	0.020464444	0.001126858	2.41E-31	-0.008570704	0.008992278	0.343170823	4	87930441	AFF1;AFF1	Body;Body	S_Shore	AFF1
cg10805054	-0.031140133	0.00171578	2.52E-31	0.00601678	0.013691844	0.661430421	17	76735040	CYTH1;CYTH1	Body;Body		CYTH1
cg26977737	-0.034480109	0.001902221	2.75E-31	-0.001556653	0.015179636	0.918557104	21	22175522	C21orf131	TSS200		C21orf131
cg15936801	-0.022854877	0.001262926	3.08E-31	-0.001877987	0.010078091	0.852609164	17	72038874
cg03612350	-0.016435768	0.000910832	3.75E-31	-0.003124784	0.007268401	0.668321513	16	2500696	CCNF	Body		CCNF
cg11196697	-0.036112944	0.002004625	4.20E-31	-0.01161334	0.015996815	0.469800636	3	179150029	GNB4	5'UTR		GNB4
cg18744273	-0.047084138	0.002620366	5.02E-31	0.000393842	0.020910402	0.985016066	13	112632730			S_Shore
cg25339546	-0.027897826	0.001552679	5.04E-31	-0.017949476	0.012390309	0.151024309	22	18189351	BCL2L13;BCL2L13;BCL2L13;BCL2L13;BCL2L13;BCL2L13;BCL2L13;BCL2L13;BCL2L13;BCL2L13;BCL2L13;BCL2L13;BCL2L13	TSS200;Body;Body;Body;Body;Body;Body;Body;Body;Body;Body;Body;Body		BCL2L13
cg19204958	-0.034643457	0.001928508	5.11E-31	-0.010910635	0.015389404	0.480238267	10	415937	DIP2C	Body	S_Shore	DIP2C
cg17083685	-0.053085407	0.002964868	6.40E-31	-0.005286219	0.023659517	0.823725526	13	90053523
cg06222162	-0.02305301	0.001288069	6.59E-31	0.002751446	0.010278734	0.789576668	12	48131444	RAPGEF3;RAPGEF3;RAPGEF3	Body;Body;Body		RAPGEF3
cg13432032	0.033062757	0.001847383	6.60E-31	0.004479225	0.014742035	0.761975024	15	76692444	SCAPER;SCAPER	Body;Body		SCAPER
cg09259534	-0.021003129	0.001173649	6.64E-31	-0.000720384	0.009365666	0.938865783	1	218472841	RRP15	Body		RRP15
cg15959205	-0.015540969	0.000872746	9.32E-31	0.000451742	0.006964472	0.94843126	14	91281552	TTC7B	Body	N_Shore	TTC7B
cg10827936	-0.029475495	0.001655283	9.33E-31	-0.001779042	0.013209082	0.893173416	6	131334822	EPB41L2;EPB41L2;EPB41L2;EPB41L2	5'UTR;5'UTR;5'UTR;5'UTR		EPB41L2
cg13643593	-0.03330715	0.001875599	1.13E-30	-0.013297822	0.014967192	0.376740719	4	154419140	KIAA0922;KIAA0922	Body;Body		KIAA0922
cg12088050	-0.030553752	0.001722569	1.22E-30	0.006586771	0.013746023	0.63301537	9	130854132	SLC25A25;SLC25A25;SLC25A25;SLC25A25;SLC25A25	5'UTR;5'UTR;1stExon;1stExon;Body		SLC25A25
cg21832319	-0.03342761	0.001884641	1.22E-30	0.011069034	0.015039347	0.463707493	9	123052352
cg12800781	0.019520119	0.001101039	1.26E-30	-0.003540068	0.008786242	0.688002524	2	107486257	ST6GAL2;ST6GAL2;ST6GAL2	5'UTR;5'UTR;5'UTR		ST6GAL2
cg04112058	-0.031611583	0.001783895	1.30E-30	0.006654753	0.014235401	0.641325916	16	46648124	SHCBP1	Body		SHCBP1
cg20981146	0.024583481	0.001387694	1.33E-30	0.003412026	0.011073737	0.758728452	1	114310956	RSBN1;RSBN1	Body;Body		RSBN1
cg07915730	0.018336122	0.001035389	1.36E-30	-0.006490874	0.008262358	0.434238622	12	3371890	TSPAN9;TSPAN9	Body;Body		TSPAN9
cg10037094	-0.033496337	0.001893019	1.44E-30	0.004933213	0.015106204	0.744778493	11	121343976	SORL1	Body		SORL1
cg03026373	0.032416477	0.001834879	1.60E-30	-0.002744694	0.014642251	0.851744106	17	36715787	SRCIN1	Body	Island	SRCIN1
cg03635774	-0.017981215	0.001017987	1.62E-30	0.007659355	0.008123491	0.34836092	9	131400182	WDR34;MIR1268A	Body;Body		WDR34;MIR1268A
cg17827724	0.011186548	0.000634328	1.81E-30	0.009492677	0.00506191	0.064103761	10	31325355			S_Shelf
cg21081729	0.031276202	0.001773617	1.82E-30	0.009538475	0.014153385	0.50213871	5	112539140	MCC;MCC	Body;Body		MCC
cg18026235	0.031579484	0.001792349	1.93E-30	-0.014231843	0.014302867	0.322479082	1	38549430
cg13181747	-0.016010872	0.000908903	1.95E-30	-0.003392362	0.007253003	0.641155592	6	90658808	BACH2;BACH2	Body;Body		BACH2
cg07217303	-0.034392734	0.001954321	2.09E-30	-0.009012607	0.015595394	0.564823191	5	173318556	CPEB4;CPEB4;CPEB4;CPEB4;CPEB4	TSS1500;TSS1500;Body;Body;Body	S_Shelf	CPEB4
cg23585609	-0.044057025	0.002504583	2.15E-30	0.001283785	0.019986457	0.94893228	9	26066437	LOC100506422	TSS1500		LOC100506422
cg04391391	-0.021062109	0.001197543	2.17E-30	0.010804597	0.009556337	0.261321849	19	13904774	ZSWIM4	TSS1500	N_Shore	ZSWIM4
cg20904503	-0.035857951	0.002038848	2.18E-30	0.022145214	0.016269919	0.17699284	8	75163385	JPH1	Body		JPH1
cg12690401	-0.038030103	0.002164493	2.33E-30	-0.001135425	0.01727256	0.947738997	7	105856949
cg04539934	0.027537476	0.001567334	2.33E-30	-0.006182797	0.012507256	0.622314296	3	41038791
cg00278392	-0.038521252	0.002192814	2.35E-30	0.003094839	0.017498558	0.860027487	6	16802505
cg22624907	-0.030307045	0.001726334	2.46E-30	-0.001375046	0.013776067	0.920721524	1	80447732
cg09948374	0.022945343	0.001308625	2.68E-30	-0.004238027	0.01044277	0.685861248	1	174844517	RABGAP1L;RABGAP1L;RABGAP1L;RABGAP1L	5'UTR;TSS200;Body;Body		RABGAP1L
cg14327759	0.025139305	0.001434876	2.82E-30	-0.008914945	0.011450249	0.438339134	4	124468536
cg00896182	0.021411274	0.001222275	2.85E-30	-0.005387586	0.009753699	0.582115717	14	54686589
cg01522571	-0.03256124	0.001858865	2.86E-30	-0.003270435	0.014833662	0.826018669	10	64967836	JMJD1C;JMJD1C	Body;Body		JMJD1C
cg13633659	0.018366379	0.00104858	2.88E-30	0.0026142	0.00836762	0.755470059	9	98012426	FANCC	5'UTR		FANCC
cg16085649	-0.04951072	0.002827044	2.90E-30	-0.010641041	0.022559681	0.63833317	15	86186011	AKAP13;AKAP13	Body;Body		AKAP13
cg23090529	0.025068055	0.001435016	3.45E-30	-0.017660943	0.011451361	0.1266408	1	51442133			N_Shore
cg00846297	-0.023181526	0.001327323	3.50E-30	0.001578577	0.010591979	0.881870805	5	171863790	SH3PXD2B;SH3PXD2B	Body;Body		SH3PXD2B
cg08031769	0.024435812	0.001400048	3.66E-30	0.011666214	0.011172324	0.299282603	3	41042969
cg09704885	0.035000452	0.002005861	3.72E-30	0.009604591	0.016006677	0.550041629	8	57120783	PLAG1;PLAG1;PLAG1	5'UTR;5'UTR;5'UTR	N_Shelf	PLAG1
cg06720823	0.017620602	0.001010054	3.78E-30	0.007108675	0.008060182	0.380234244	12	97399497
cg22142254	-0.023499229	0.001347249	3.82E-30	-0.01337706	0.01075099	0.216744531	15	29228305	APBA2;APBA2	5'UTR;5'UTR		APBA2
cg01400004	0.026546477	0.001523249	4.05E-30	-0.000155388	0.01215546	0.989829846	9	16461676	BNC2	Body		BNC2
cg21044637	-0.044493912	0.002557092	4.50E-30	-0.01631308	0.020405477	0.426209077	13	45014024	TSC22D1;TSC22D1;TSC22D1	5'UTR;Body;Body	S_Shelf	TSC22D1
cg07120959	-0.018575796	0.001067956	4.62E-30	0.004074232	0.008522239	0.633799071	15	34376465	EMC7	3'UTR		EMC7
cg03432241	-0.051190116	0.002944087	4.73E-30	-0.012479143	0.023493686	0.596654432	10	7652712	ITIH5;ITIH5;ITIH5	Body;Body;Body		ITIH5
cg18098065	0.017168446	0.000987487	4.76E-30	-0.020458058	0.007880101	0.011065449	8	1765820			S_Shore
cg10460183	-0.040420888	0.002325508	4.84E-30	-0.013538523	0.018557451	0.467627118	10	124223712	HTRA1	Body	S_Shore	HTRA1
cg06150151	-0.027714726	0.001595321	5.02E-30	-0.018686987	0.012730588	0.14574273	10	3282783
cg11065154	0.017215486	0.000991129	5.07E-30	-0.022083674	0.007909164	0.006436169	12	54088388			N_Shore
cg14275207	0.036641853	0.002110426	5.22E-30	0.015735766	0.016841104	0.352700954	15	74495401	STRA6;STRA6;STRA6;STRA6;STRA6;STRA6;STRA6;STRA6;STRA6	5'UTR;TSS200;TSS200;1stExon;Body;Body;5'UTR;5'UTR;5'UTR		STRA6
cg21584461	0.02388196	0.001376686	5.53E-30	0.003414526	0.010985892	0.756688455	11	65314913	LTBP3;LTBP3;LTBP3	Body;Body;Body	Island	LTBP3
cg16797514	0.028556978	0.001647244	5.78E-30	-0.007011002	0.01314493	0.595143199	2	202860995
cg07954172	-0.043924272	0.002534809	5.96E-30	-0.003837022	0.020227663	0.849992522	6	155540882	TIAM2;TIAM2	5'UTR;Body	S_Shore	TIAM2
cg15965716	-0.040367255	0.002331501	6.31E-30	0.005857501	0.018605273	0.753644441	1	164688315	PBX1	Body		PBX1
cg18133072	-0.011608693	0.000670684	6.43E-30	0.002176208	0.00535203	0.685290451	1	28287782	XKR8	Body	S_Shore	XKR8
cg04007841	0.033917313	0.001960101	6.56E-30	-0.009017091	0.015641517	0.565776326	11	65307006	LTBP3;LTBP3;LTBP3	Body;Body;Body	Island	LTBP3
cg06476606	-0.02962094	0.001712381	6.71E-30	-0.005206709	0.013664728	0.704107793	10	91061728	IFIT2;IFIT2	5'UTR;1stExon		IFIT2
cg23272978	0.038659226	0.002238558	7.49E-30	0.003645155	0.01786359	0.838787108	11	65315030	LTBP3;LTBP3;LTBP3	Body;Body;Body	Island	LTBP3
cg16792002	0.027119704	0.001570687	7.60E-30	-0.004224389	0.01253401	0.736902886	11	95788886	MAML2	Body		MAML2
cg03944422	-0.038030773	0.002203114	7.72E-30	0.007393889	0.017580755	0.675108146	13	40689506
cg24067652	-0.03878627	0.002249327	8.30E-30	-0.000595923	0.01794953	0.973591215	5	139626136	PFDN1	Body		PFDN1
cg16658180	0.021395185	0.001242716	9.23E-30	-0.002255399	0.009916821	0.820621737	1	210426075
cg19083826	-0.025085789	0.001458027	9.64E-30	-0.007808357	0.011634988	0.503928333	1	164781586	PBX1;PBX1;PBX1	Body;Body;Body		PBX1
cg05718270	-0.029516786	0.001716068	9.84E-30	0.021274135	0.013694146	0.123929236	8	73920493	TERF1;TERF1	TSS1500;TSS1500	N_Shore	TERF1
cg05068570	-0.030665745	0.001786011	1.11E-29	0.00816882	0.01425229	0.568015946	12	13215640	KIAA1467	Body		KIAA1467
cg11329090	0.019234042	0.001120898	1.15E-29	-0.006565303	0.008944717	0.464930357	8	144552452	ZC3H3	Body	N_Shore	ZC3H3
cg00766497	0.018951619	0.001104593	1.17E-29	0.005572299	0.008814604	0.528935763	7	2148973	MAD1L1;MAD1L1;MAD1L1	Body;Body;Body		MAD1L1
cg02366863	0.022875385	0.00133367	1.19E-29	-0.00524448	0.010642629	0.623409108	20	36470506	CTNNBL1;CTNNBL1	Body;Body		CTNNBL1
cg10969006	-0.029124141	0.001699181	1.25E-29	0.009536634	0.013559389	0.483732285	4	88720620	IBSP	TSS200		IBSP
cg03953825	-0.037873061	0.002211183	1.31E-29	0.009768033	0.01764514	0.581284852	22	22192220	MAPK1;MAPK1	Body;Body		MAPK1
cg10941835	0.030049528	0.001754983	1.34E-29	0.016076541	0.014004683	0.254139928	20	50419348	SALL4	TSS1500	S_Shore	SALL4
cg09728948	-0.02129042	0.001243862	1.37E-29	-0.001889335	0.009925963	0.849483989	11	35019666
cg05068951	0.02638894	0.001541759	1.37E-29	-0.006438618	0.012303164	0.602074907	14	95722106	CLMN	Body		CLMN
cg00715698	-0.026869806	0.001570129	1.39E-29	0.007227878	0.01252956	0.565519597	14	73026856	RGS6;RGS6;RGS6;RGS6;RGS6;RGS6;RGS6;RGS6;RGS6;RGS6	Body;Body;Body;Body;Body;Body;Body;Body;Body;Body		RGS6
cg13199963	-0.023152065	0.00135459	1.51E-29	-0.005716581	0.010809566	0.598259927	1	27126172
cg18614884	-0.034543805	0.002023626	1.64E-29	0.01081615	0.016148446	0.504762289	14	76343331	TTLL5	Body		TTLL5
cg22438244	-0.027548175	0.001614304	1.67E-29	-0.006630224	0.012882077	0.608077589	14	63838486
cg18023065	0.028550233	0.00167332	1.69E-29	-0.033697002	0.013353018	0.013434327	11	94278603	FUT4	1stExon	Island	FUT4
cg24209738	0.025894661	0.001518264	1.74E-29	-0.000335894	0.012115676	0.977945824	6	16303169	ATXN1;ATXN1	3'UTR;3'UTR		ATXN1
cg09163930	-0.034530127	0.002025532	1.79E-29	-0.000239548	0.016163656	0.988209574	5	149533964	PDGFRB	5'UTR		PDGFRB
cg00819310	0.020955311	0.001230975	1.97E-29	-0.005472788	0.009823129	0.578867152	1	116193783	VANGL1	5'UTR		VANGL1
cg12354192	0.012502231	0.000735543	2.19E-29	0.008743795	0.005869598	0.139926099	3	171159987	TNIK;TNIK;TNIK;TNIK;TNIK;TNIK;TNIK;TNIK;TNIK	Body;Body;Body;Body;Body;Body;Body;Body;Body		TNIK
cg01519063	0.021627063	0.001273019	2.26E-29	0.006780127	0.010158631	0.506267079	8	102505293	GRHL2	Body	N_Shore	GRHL2
cg03778909	0.021280872	0.001252826	2.28E-29	0.002015596	0.009997498	0.840692253	17	80833393	TBCD	Body	S_Shelf	TBCD
cg25810792	0.035489166	0.002092323	2.52E-29	0.0049016	0.01669664	0.76978718	13	112860507
cg03677021	-0.02820882	0.001663139	2.52E-29	0.006353042	0.013271772	0.633361263	1	109582945	WDR47;WDR47;WDR47	5'UTR;5'UTR;5'UTR	N_Shore	WDR47
cg13568272	0.011342794	0.0006692	2.64E-29	-0.000954271	0.005340189	0.858591774	3	193391902	OPA1;OPA1;OPA1;OPA1;OPA1;OPA1;OPA1;OPA1	Body;Body;Body;Body;Body;Body;Body;Body		OPA1
cg21135330	0.025952261	0.001532749	2.83E-29	0.011047603	0.012231269	0.368899915	2	63235649	EHBP1;EHBP1;EHBP1;EHBP1	Body;Body;Body;Body		EHBP1
cg14228614	-0.025420471	0.001502419	2.97E-29	-0.018915487	0.011989236	0.118262559	8	58909645	FAM110B	5'UTR	S_Shore	FAM110B
cg03892939	0.025747908	0.001522633	3.09E-29	-0.00505368	0.012150542	0.678491094	1	116193640	VANGL1;VANGL1;VANGL1	5'UTR;5'UTR;5'UTR		VANGL1
cg15896766	-0.034032026	0.002014002	3.24E-29	0.021458638	0.016071643	0.185298525	6	139454831	HECA	TSS1500	N_Shore	HECA
cg12157125	-0.023877625	0.001414067	3.40E-29	0.011006286	0.011284195	0.332080119	2	109189746	LIMS1	Body		LIMS1
cg10194930	-0.046200565	0.002737171	3.49E-29	-0.005022381	0.021842504	0.818681146	17	579774	VPS53;VPS53	Body;Body		VPS53
cg16927189	-0.02643048	0.001566218	3.54E-29	0.003184852	0.012498353	0.799462203	6	122505818
cg22775600	-0.028927319	0.001715115	3.67E-29	-0.01082388	0.013686539	0.431187238	20	24446527			N_Shelf
cg10159460	0.030592769	0.001814305	3.73E-29	0.006183008	0.014478073	0.670390575	14	59495933
cg06896207	-0.014071186	0.000834538	3.75E-29	0.001377086	0.006659576	0.836662619	19	2095364	MOBKL2A	5'UTR	N_Shore	MOBKL2A
cg25007705	0.014496569	0.000860258	3.89E-29	0.002530629	0.006864818	0.713293501	1	21588799	ECE1;ECE1;ECE1;ECE1	Body;Body;Body;Body		ECE1
cg00030501	0.022270895	0.001322059	3.98E-29	0.001047786	0.010549971	0.921115481	1	223181473
cg06876685	-0.0352532	0.002093246	4.05E-29	-0.009877985	0.016704011	0.555816622	9	16028763
cg00750875	-0.034240369	0.002033341	4.08E-29	0.003893092	0.016225971	0.810949172	7	13367283
cg08889776	0.00940436	0.000559015	4.36E-29	0.005216	0.004460914	0.24548959	6	38105691	ZFAND3	Body		ZFAND3
cg00290033	0.027495473	0.001634519	4.38E-29	0.009587599	0.013043392	0.464283398	6	14640562
cg03655330	-0.026748758	0.001591367	4.61E-29	0.004100424	0.012699039	0.747551463	3	50337494	HYAL1;HYAL1;HYAL1;NAT6;HYAL1;HYAL1;HYAL1;HYAL3	3'UTR;3'UTR;3'UTR;TSS1500;3'UTR;3'UTR;3'UTR;TSS1500	S_Shore	HYAL1;NAT6;HYAL3
cg26552504	-0.018580883	0.001105454	4.62E-29	0.01651807	0.008821475	0.06449872	3	160800162
cg20912205	-0.013744777	0.000818903	5.08E-29	-0.000427482	0.006534812	0.947992812	3	50337305	NAT6;HYAL3	TSS1500;TSS1500	S_Shore	NAT6;HYAL3
cg04468741	-0.03237198	0.001928775	5.09E-29	0.008043889	0.015391536	0.602568678	11	12181467	MICAL2	5'UTR		MICAL2
cg04113094	0.033755331	0.002013948	5.58E-29	-0.020382446	0.016071213	0.208089137	14	54686625
cg05373792	-0.031870042	0.001901592	5.60E-29	0.030181768	0.015174615	0.049847316	13	27648047	USP12	Body		USP12
cg19987863	-0.027724449	0.001655203	5.83E-29	0.016782669	0.013208442	0.207257609	9	134042691	NUP214	Body		NUP214
cg09666988	-0.040769944	0.002434822	5.95E-29	-0.027084175	0.019429768	0.166882163	4	83436999	TMEM150C	5'UTR		TMEM150C
cg02775720	-0.036125356	0.002158292	6.11E-29	0.001632407	0.017223073	0.924707345	4	48207368	TEC	Body		TEC
cg10518627	-0.03207463	0.001917636	6.40E-29	-0.011684737	0.015302646	0.447185577	17	70517283	LINC00673	Body		LINC00673
cg08370146	0.018135939	0.001084398	6.45E-29	-0.004769273	0.008653445	0.582949269	11	31849262			S_Shore
cg12225526	0.035309568	0.002112665	6.74E-29	-0.009401606	0.01685897	0.578507336	10	21796388			N_Shore
cg23218272	0.019342386	0.001157792	6.93E-29	-0.0035932	0.00923913	0.698292184	12	95609903	FGD6	Body	N_Shore	FGD6
cg01757056	0.009829498	0.000588744	7.23E-29	0.005511911	0.004698152	0.243914266	1	86050025			S_Shelf
cg13079123	0.015988109	0.000958216	7.54E-29	0.022484201	0.007646521	0.004197742	15	67331913
cg09867705	0.01874932	0.001123741	7.55E-29	7.15E-05	0.008967403	0.993657207	4	95492581	PDLIM5;PDLIM5;PDLIM5;PDLIM5;PDLIM5;PDLIM5;PDLIM5;PDLIM5	5'UTR;5'UTR;Body;Body;Body;Body;Body;Body		PDLIM5
cg15858994	0.017257879	0.001034431	7.59E-29	0.005304257	0.008254712	0.522190842	15	74501535	STRA6;STRA6;STRA6;STRA6;STRA6	TSS1500;TSS200;TSS200;TSS200;Body		STRA6
cg13241482	0.012077764	0.000723971	7.62E-29	0.008797878	0.005777259	0.131423856	5	169760805	LINC01366;LINC01366;LINC01366	Body;Body;Body		LINC01366
cg18717554	0.032276037	0.001935356	7.79E-29	0.009345701	0.015444053	0.54666608	15	74495119	STRA6;STRA6;STRA6;STRA6;STRA6;STRA6;STRA6;STRA6;STRA6;STRA6	5'UTR;5'UTR;1stExon;5'UTR;1stExon;Body;Body;5'UTR;5'UTR;5'UTR		STRA6
cg16466154	0.014458771	0.000867308	7.98E-29	-0.004744327	0.006921077	0.494857494	10	81964395	ANXA11;ANXA11;ANXA11;ANXA11;ANXA11;ANXA11	TSS200;5'UTR;5'UTR;5'UTR;5'UTR;5'UTR	N_Shore	ANXA11
cg20734791	-0.027272892	0.001636889	8.29E-29	0.01287505	0.013062303	0.327030985	7	40564790	SUGCT;SUGCT;SUGCT;SUGCT	Body;Body;Body;Body		SUGCT
cg07767497	0.036095434	0.002166759	8.38E-29	0.007003572	0.017290638	0.686435052	6	16698338	ATXN1;ATXN1	5'UTR;5'UTR		ATXN1
cg23475035	0.017975586	0.00108083	9.35E-29	-0.005833486	0.008624973	0.500613683	14	54686184
cg07857792	0.028171029	0.001694461	9.57E-29	-0.002003442	0.013521725	0.882555673	19	18060683	KCNN1	TSS1500	N_Shore	KCNN1
cg16756407	-0.031810091	0.001914244	9.88E-29	0.01316236	0.015275583	0.391243328	13	41560563	ELF1	5'UTR		ELF1
cg04955876	-0.018117402	0.001090359	9.94E-29	0.0065617	0.008701013	0.45280716	8	114390826	CSMD3;CSMD3;CSMD3	TSS1500;Body;Body		CSMD3
cg17326336	-0.0342153	0.002059902	1.02E-28	-0.001011673	0.016437927	0.951066314	6	46657943	TDRD6;TDRD6	1stExon;1stExon	S_Shore	TDRD6
cg20479758	-0.036203508	0.002180042	1.03E-28	0.006824017	0.017396641	0.695824993	16	57213248	FAM192A	5'UTR		FAM192A
cg14110982	0.018596683	0.001120462	1.07E-28	0.00344209	0.008941239	0.701200703	2	85363556	TCF7L1	Body	S_Shore	TCF7L1
cg10817681	0.015474087	0.000932421	1.08E-28	0.006403218	0.007440678	0.391840813	17	25823633	KSR1	5'UTR		KSR1
cg23626881	-0.041813882	0.002521698	1.14E-28	0.006941858	0.02012304	0.730949034	1	193673006
cg06740868	-0.013557863	0.000818365	1.21E-28	-0.012316093	0.006530514	0.062641028	16	21652206	METTL9;METTL9;METTL9;METTL9	Body;Body;Body;Body		METTL9
cg15067802	0.020717822	0.001251137	1.25E-28	0.000182187	0.009984019	0.985482896	9	114860737	SUSD1;SUSD1;SUSD1;MIR3134;SUSD1;SUSD1;SUSD1	ExonBnd;ExonBnd;ExonBnd;Body;Body;Body;Body		SUSD1;MIR3134
cg07076525	0.013693795	0.000827057	1.26E-28	-0.011019988	0.006599878	0.098568044	15	66470807	MEGF11	5'UTR		MEGF11
cg23083049	0.01983614	0.001198093	1.26E-28	0.006291809	0.009560729	0.512218667	11	126462779	KIRREL3;KIRREL3	Body;Body		KIRREL3
cg02035448	-0.04266821	0.002577311	1.27E-28	-0.002150819	0.020566827	0.91695211	7	40027398	CDK13;CDK13	Body;Body		CDK13
cg14567769	-0.011850961	0.000715925	1.28E-28	0.007868362	0.00571305	0.171964677	1	24111297	PITHD1	Body		PITHD1
cg03649589	-0.033792029	0.002041417	1.28E-28	-0.00900483	0.016290416	0.581839407	8	19460935	CSGALNACT1;CSGALNACT1;CSGALNACT1	TSS1500;Body;5'UTR	S_Shore	CSGALNACT1
cg21027742	-0.023895361	0.001444665	1.34E-28	0.012767354	0.011528361	0.271141823	5	130730032	CDC42SE2;CDC42SE2	3'UTR;3'UTR		CDC42SE2
cg06721137	0.027986281	0.001692008	1.35E-28	-0.004149791	0.013502151	0.759316838	15	27643990	GABRG3	Body		GABRG3
cg01718479	-0.026762696	0.001619315	1.42E-28	-0.008752183	0.012922059	0.500009205	11	131240660	NTM;NTM	1stExon;5'UTR		NTM
cg08153784	0.015107101	0.000914388	1.45E-28	0.004789711	0.007296774	0.513289715	12	31522339
cg00098053	-0.023211838	0.001405783	1.51E-28	-0.00230201	0.011218086	0.837891125	17	16025423	NCOR1;NCOR1;NCOR1	Body;Body;Body		NCOR1
cg12300603	0.019635433	0.001189734	1.56E-28	-0.001042722	0.009494025	0.912797683	15	31600650
cg23609630	-0.042995531	0.002605639	1.57E-28	-0.011340372	0.02079288	0.586876176	21	35126912	ITSN1;ITSN1	Body;Body		ITSN1
cg18443412	0.017266213	0.00104644	1.58E-28	-0.001583397	0.008350542	0.850051691	2	136877278			S_Shore
cg16663209	-0.036991893	0.002242182	1.59E-28	-0.000178298	0.017892515	0.992072074	3	187684812
cg07285983	0.021598897	0.00130959	1.63E-28	0.007288107	0.010450467	0.487414925	1	174844490	RABGAP1L;RABGAP1L	Body;TSS200		RABGAP1L
cg16588649	0.032122795	0.001947905	1.64E-28	0.006261186	0.015544196	0.688084238	19	3463241	NFIC;NFIC	3'UTR;3'UTR	Island	NFIC
cg07651048	0.025691623	0.001558245	1.66E-28	-0.018226102	0.012434726	0.146323521	12	49735444			N_Shore
cg23743554	0.027672186	0.001679214	1.72E-28	-0.003797449	0.013400054	0.777550729	11	65321226	LTBP3;LTBP3;LTBP3	Body;Body;Body	Island	LTBP3
cg25918267	-0.024748479	0.001502321	1.76E-28	-0.004127933	0.011988454	0.731432261	11	1524715	HCCA2	Body		HCCA2
cg10528218	0.009968507	0.00060541	1.81E-28	0.002755532	0.004831144	0.569898041	4	96361328	UNC5C	Body		UNC5C
cg01383724	-0.028101799	0.001706758	1.82E-28	-0.004677195	0.013619856	0.732118513	9	23587629	LOC101929563	Body		LOC101929563
cg19919989	-0.037200102	0.002261108	1.92E-28	-0.006430488	0.018043544	0.722413457	5	66492464	CD180	1stExon		CD180
cg08567913	0.020323637	0.001235632	1.95E-28	-0.011495169	0.009860291	0.246879735	11	114082594	ZBTB16;ZBTB16	Body;Body		ZBTB16
cg15581886	-0.040789518	0.002480113	1.96E-28	0.007275674	0.019791188	0.714047998	5	15425891
cg09965661	0.021225802	0.001291278	2.03E-28	-0.006392063	0.010304342	0.536663974	3	194024725	LINC00887	Body		LINC00887
cg05158024	0.012857894	0.000782711	2.12E-28	0.008115011	0.006245999	0.197296355	16	85191946
cg02283691	-0.019614767	0.001194647	2.19E-28	0.011907904	0.009533232	0.214981011	19	33182526	NUDT19	TSS1500	N_Shore	NUDT19
cg00294261	-0.030179166	0.001840135	2.36E-28	-0.008022441	0.014684195	0.586236354	5	124091260
cg03288924	-0.035919651	0.002194616	2.70E-28	-0.017967794	0.017512935	0.307748614	4	17188604	LOC101929123	TSS1500		LOC101929123
cg19704902	-0.033484521	0.002045962	2.71E-28	0.020269454	0.016326682	0.217760643	2	8445893
cg11878712	-0.02847244	0.001740976	2.84E-28	0.003435795	0.013892909	0.805254356	2	135018453	MGAT5	Body		MGAT5
cg23457862	-0.033798395	0.002069894	3.15E-28	-0.00066527	0.016517658	0.967965117	2	201982439	CFLAR;CFLAR;CFLAR	5'UTR;TSS1500;5'UTR	N_Shore	CFLAR
cg04686634	-0.038130051	0.00233522	3.15E-28	0.001713545	0.018634954	0.926946558	4	15235207	LOC101929095	Body		LOC101929095
cg12451671	0.01956828	0.001198639	3.19E-28	0.002983108	0.009565087	0.755881991	6	16303162	ATXN1;ATXN1	3'UTR;3'UTR		ATXN1
cg10819495	-0.032687265	0.002002335	3.20E-28	0.001460428	0.015978542	0.927385412	8	75735552	PI15	TSS1500		PI15
cg06466407	-0.035040537	0.002146697	3.22E-28	-0.004514301	0.017130546	0.792770305	9	128312369	MAPKAP1;MAPKAP1;MAPKAP1;MAPKAP1;MAPKAP1;MAPKAP1	Body;Body;Body;Body;Body;Body		MAPKAP1
cg23831685	0.024211521	0.001483974	3.32E-28	-0.000488805	0.011842044	0.967169601	1	174844547	RABGAP1L;RABGAP1L;RABGAP1L;RABGAP1L	5'UTR;TSS200;Body;Body		RABGAP1L
cg26291519	0.029014976	0.001779231	3.43E-28	-0.018591649	0.014198187	0.193833567	15	76640005			S_Shore
cg05858280	-0.028394848	0.001741259	3.44E-28	-0.004134665	0.013895165	0.766747295	1	217251410	ESRRG;ESRRG;ESRRG;ESRRG;ESRRG;ESRRG;ESRRG;ESRRG;ESRRG	TSS1500;TSS1500;5'UTR;5'UTR;5'UTR;5'UTR;5'UTR;5'UTR;5'UTR		ESRRG
cg12708526	-0.013168711	0.000807695	3.48E-28	-0.005673132	0.006445368	0.381182694	17	41560869	DHX8;DHX8	TSS1500;TSS1500	N_Shore	DHX8
cg00917156	0.022808949	0.001399239	3.52E-28	0.000294111	0.011165862	0.97904632	16	57831841	KIFC3;KIFC3;KIFC3;KIFC3	Body;Body;1stExon;5'UTR		KIFC3
cg17378621	-0.040109853	0.002463127	3.77E-28	0.004848884	0.019655643	0.805727988	17	65474401	PITPNC1;PITPNC1	Body;Body		PITPNC1
cg21002651	-0.01593201	0.000978596	3.82E-28	0.00946045	0.007809149	0.229000491	11	104905889	CASP1;CASP1;CASP1;CASP1;CASP1	Body;Body;Body;Body;Body		CASP1
cg15139452	0.021641007	0.001329518	3.87E-28	-0.017281569	0.010609493	0.106954812	1	175856913
cg08630492	-0.031737924	0.001950086	3.91E-28	-0.021419123	0.015561599	0.172227338	4	7377249	SORCS2	Body		SORCS2
cg18212298	-0.035283994	0.002168334	3.95E-28	-0.008068477	0.017303204	0.642166553	17	579835	VPS53;VPS53	Body;Body		VPS53
cg19241831	0.022549657	0.001385946	3.99E-28	-0.009091786	0.011059784	0.413291054	2	26782726	OTOF	TSS1500	N_Shelf	OTOF
cg10307602	0.020112947	0.001236276	4.01E-28	-0.002680021	0.009865429	0.786528736	6	157973812	ZDHHC14;ZDHHC14	Body;Body		ZDHHC14
cg07714361	-0.030407123	0.001869662	4.10E-28	-0.027639942	0.01491982	0.067335479	11	89350186
cg24007847	0.01117464	0.000687614	4.30E-28	-0.002443295	0.005487131	0.657225328	11	75094412
cg06353720	-0.047448329	0.002919678	4.30E-28	-0.013684737	0.023298899	0.558486273	10	91087558	IFIT3	TSS200		IFIT3
cg12455345	-0.030123937	0.001854429	4.43E-28	-0.000610982	0.014798264	0.967161383	8	30186350
cg24732348	-0.024493331	0.001508089	4.48E-28	0.014597859	0.012034479	0.228411976	12	50582358	LIMA1;LIMA1;LIMA1;LIMA1	Body;Body;Body;Body		LIMA1
cg13579205	0.014077652	0.000866926	4.53E-28	0.001700608	0.006918031	0.806398593	15	91447540	MAN2A2	1stExon	S_Shore	MAN2A2
cg00857907	0.031806772	0.001959528	4.65E-28	0.009200488	0.015636945	0.557800697	2	202896898			N_Shore
cg26360026	0.029107568	0.001793279	4.66E-28	0.012528144	0.014310284	0.383731932	2	202814504
cg00075967	0.022853389	0.001408284	4.73E-28	0.00603496	0.011238043	0.592630324	15	74495354	STRA6;STRA6;STRA6;STRA6;STRA6;STRA6	5'UTR;5'UTR;1stExon;5'UTR;TSS200;5'UTR		STRA6
cg04333575	0.013930641	0.000859079	4.97E-28	0.00210337	0.006855414	0.759714442	11	6340890	PRKCDBP	Body	Island	PRKCDBP
cg10899768	0.02398237	0.001479285	5.04E-28	0.000696947	0.011804629	0.953055538	8	102506635	GRHL2	Body	S_Shore	GRHL2
cg04111999	0.018483221	0.001140161	5.06E-28	0.001251167	0.009098437	0.890941868	10	22615540	BMI1	Body	S_Shore	BMI1
cg10912360	-0.017453474	0.001077297	5.27E-28	0.006792717	0.008596785	0.431590813	11	94246091	C11orf97	Body	S_Shore	C11orf97
cg17943416	0.022456748	0.001386387	5.34E-28	0.017097947	0.011063303	0.125863786	2	205762527	PARD3B;PARD3B;PARD3B;PARD3B	Body;Body;Body;Body		PARD3B
cg17429374	0.023412045	0.001446079	5.51E-28	0.012401481	0.011539642	0.285487284	11	63889272	MACROD1	Body	S_Shore	MACROD1
cg27139776	0.01881621	0.00116304	5.78E-28	-0.003306114	0.00928101	0.7225356	7	110058831
cg06917015	0.023705695	0.001465569	5.86E-28	-0.011675291	0.011695171	0.320902398	18	3664534	DLGAP1;DLGAP1;DLGAP1;DLGAP1;DLGAP1;DLGAP1;DLGAP1;DLGAP1;DLGAP1	Body;Body;Body;Body;Body;Body;Body;Body;Body		DLGAP1
cg06242206	0.020958415	0.001295735	5.86E-28	-0.010347719	0.010339908	0.319720423	9	110634867
cg06683316	0.011735792	0.000725555	5.86E-28	0.002653231	0.005789898	0.647914241	16	49883799
cg27420074	-0.031923473	0.001974166	5.96E-28	-0.005414728	0.015753754	0.731893436	4	186172928	SNX25	Body		SNX25
cg19541202	-0.025369998	0.001570058	6.26E-28	0.012003599	0.012528992	0.340684439	3	72391048
cg15600915	-0.031894431	0.001975063	6.52E-28	0.000629799	0.015760915	0.968216956	2	97618624	FAM178B	Body		FAM178B
cg18794742	-0.033657803	0.002084518	6.58E-28	0.015069344	0.016634361	0.367482136	1	236072260
cg08909914	-0.034418393	0.002131739	6.60E-28	-0.002588173	0.017011185	0.879424552	8	50892893	SNTG1	5'UTR		SNTG1
cg08043442	-0.01891045	0.001171839	6.82E-28	-0.002069551	0.009351219	0.825366929	9	132657076	FNBP1	Body		FNBP1
cg21601891	-0.031292527	0.001939821	6.98E-28	-0.000281103	0.015479681	0.985553204	21	44161884	PDE9A;PDE9A;PDE9A;PDE9A;PDE9A;PDE9A;PDE9A;PDE9A;PDE9A;PDE9A;PDE9A;PDE9A;PDE9A;PDE9A;PDE9A;PDE9A;PDE9A;PDE9A;PDE9A;PDE9A	5'UTR;5'UTR;5'UTR;5'UTR;5'UTR;Body;Body;Body;Body;Body;Body;Body;Body;Body;Body;Body;Body;Body;Body;Body		PDE9A
cg00235460	0.013515857	0.000837925	7.03E-28	0.009489321	0.006686608	0.159427252	2	175867417	CHN1;CHN1	Body;Body	N_Shelf	CHN1
cg00177101	-0.024221356	0.001502675	7.36E-28	0.004457128	0.011991279	0.711021839	9	120545390
cg16491284	-0.027712421	0.001719373	7.39E-28	0.001110097	0.013720518	0.935701112	11	33723462	C11orf91	TSS1500	S_Shore	C11orf91
cg25906096	-0.043687509	0.002712601	7.77E-28	-0.004129703	0.021646435	0.849142592	3	114103067	ZBTB20;ZBTB20-AS1;ZBTB20;ZBTB20;ZBTB20;ZBTB20;ZBTB20;ZBTB20;ZBTB20	TSS1500;Body;Body;5'UTR;5'UTR;5'UTR;5'UTR;5'UTR;5'UTR		ZBTB20;ZBTB20-AS1
cg02725599	-0.032765343	0.002034661	7.83E-28	0.004145056	0.016236507	0.799099889	6	44029617	LOC101929705	Body		LOC101929705
cg03046611	-0.043970642	0.002731864	8.09E-28	0.006881631	0.021800151	0.753009805	3	55340399
cg18182216	-0.018292542	0.001137028	8.34E-28	0.011063777	0.009073435	0.226003465	1	150978385	FAM63A;FAM63A;FAM63A;FAM63A;FAM63A	5'UTR;5'UTR;Body;5'UTR;5'UTR	N_Shelf	FAM63A
cg10316154	-0.025655598	0.001595964	8.78E-28	-0.004072533	0.012735721	0.749907444	12	105066510	CHST11;CHST11	Body;Body		CHST11
cg14711108	-0.027573636	0.001715368	8.81E-28	0.010897547	0.013688556	0.42813718	1	44813163	ERI3	Body		ERI3
cg24546263	-0.039834123	0.002478991	9.02E-28	-0.013375557	0.01978224	0.500745497	13	42137763
cg10276869	0.019879243	0.001237205	9.05E-28	-0.000578566	0.009872838	0.953403713	16	85336004
cg22491320	-0.030712741	0.001912112	9.26E-28	-0.008925105	0.015258571	0.560112758	2	133998732	NCKAP5;NCKAP5	Body;Body		NCKAP5
cg27500970	0.019794446	0.001232364	9.26E-28	0.004901632	0.009834208	0.619441096	11	7616452	PPFIBP2	Body		PPFIBP2
cg10612692	-0.039607162	0.002466213	9.35E-28	0.001479775	0.019680267	0.94023555	12	130957675	RIMBP2	Body	S_Shelf	RIMBP2
cg19102412	0.01225671	0.000763319	9.45E-28	0.004064941	0.006091252	0.506320756	2	121224327	LOC84931	TSS1500		LOC84931
cg07085632	0.014163626	0.000882386	9.67E-28	-0.004528757	0.0070414	0.52181093	11	125974404
cg18274788	-0.019803934	0.001233935	9.76E-28	-0.008853721	0.009846742	0.371053491	1	117214163	MIR320B1	TSS1500	S_Shelf	MIR320B1
cg22581200	-0.02831391	0.001764281	9.80E-28	-0.002288561	0.014078886	0.87124757	15	60666575	ANXA2;ANXA2;ANXA2;ANXA2	Body;Body;Body;Body		ANXA2
cg16521237	0.023937825	0.001491812	9.89E-28	-0.00507504	0.01190459	0.670935257	15	74091991
cg22924948	-0.012639203	0.00078834	1.04E-27	0.002331978	0.006290918	0.711769773	19	44440801	ZNF45	TSS1500	S_Shore	ZNF45
cg00530268	-0.01976334	0.001232697	1.04E-27	0.000637669	0.009836865	0.948462499	3	126921916
cg12944530	-0.028134457	0.001755029	1.05E-27	-0.013381004	0.014005052	0.342001954	2	201982310	CFLAR;CFLAR;CFLAR	5'UTR;TSS1500;5'UTR	N_Shore	CFLAR
cg20014410	-0.015846429	0.000988534	1.05E-27	-0.004128798	0.007888459	0.602028487	2	203881016	NBEAL1	5'UTR	S_Shore	NBEAL1
cg16796164	0.024488202	0.001528144	1.08E-27	0.0065722	0.012194521	0.591299922	3	13827074
cg11244151	-0.021462779	0.0013398	1.10E-27	-0.000633975	0.010691545	0.952851638	3	132843154	TMEM108;TMEM108;TMEM108	TSS1500;5'UTR;5'UTR		TMEM108
cg20210376	0.017237338	0.001076053	1.10E-27	-0.001063054	0.008586855	0.901759047	11	65315466	LTBP3;LTBP3;LTBP3	Body;Body;Body	Island	LTBP3
cg02406098	0.018659561	0.001164998	1.11E-27	0.002302649	0.009296628	0.804960605	3	32911355	TRIM71	Body		TRIM71
cg26383193	-0.025385088	0.001585127	1.12E-27	-0.003922796	0.012649239	0.757210517	4	47488375	ATP10D	5'UTR		ATP10D
cg11008132	-0.045874862	0.002866579	1.18E-27	0.017265516	0.02287517	0.452424704	4	188538807			S_Shelf
cg21803290	-0.017071819	0.001066956	1.19E-27	0.011348975	0.00851426	0.186032576	19	15437653
cg02571054	-0.042622529	0.002664554	1.21E-27	-0.015830806	0.021263018	0.458566519	2	100481106	AFF3;AFF3	Body;Body		AFF3
cg11921539	0.014646447	0.00091587	1.23E-27	0.002760544	0.007308605	0.706564902	11	116328665
cg00830492	-0.031088165	0.001944588	1.26E-27	-0.008230264	0.015517723	0.59720084	7	47432311	TNS3	Body		TNS3
cg26094730	-0.01975291	0.001235687	1.27E-27	-0.016451754	0.009860726	0.098829272	9	738263	KANK1;KANK1;KANK1;KANK1	Body;Body;Body;Body		KANK1
cg06071746	-0.017377355	0.001087327	1.29E-27	-0.004850719	0.008676824	0.577568484	17	57297518	GDPD1;GDPD1;GDPD1	TSS1500;TSS1500;TSS1500	N_Shore	GDPD1
cg14261405	-0.031255495	0.001956033	1.30E-27	-0.007638966	0.015609053	0.625794939	18	56160851	ALPK2	Body		ALPK2
cg12782306	-0.024257504	0.001518562	1.33E-27	-0.002838479	0.012118056	0.815352534	4	114212955	ANK2;ANK2;ANK2	Body;Body;Body		ANK2
cg26969289	-0.034105952	0.002135411	1.34E-27	-0.009804637	0.017040487	0.566524224	1	243518241	SDCCAG8	Body		SDCCAG8
cg19685841	-0.02250283	0.001408938	1.34E-27	0.008534969	0.011243262	0.449833498	21	37889856	CLDN14;CLDN14	5'UTR;5'UTR		CLDN14
cg16692277	-0.033849319	0.00211943	1.34E-27	0.005732964	0.016912954	0.735450028	13	51640948	GUCY1B2	TSS1500		GUCY1B2
cg02266315	0.023747956	0.001487325	1.37E-27	-0.005233654	0.01186879	0.660336281	19	5396750
cg14278148	-0.025909557	0.001622941	1.38E-27	0.004493769	0.012950998	0.729442426	9	114663626	UGCG	Body	S_Shelf	UGCG
cg08575883	-0.036499646	0.002286808	1.40E-27	0.006367497	0.018248622	0.727984718	10	3291355
cg00359521	-0.031312021	0.001962425	1.43E-27	0.015710126	0.01566006	0.318547902	15	92942808	ST8SIA2	Body		ST8SIA2
cg23791229	-0.036141465	0.002265263	1.44E-27	0.010955557	0.018076698	0.546053194	7	92347886	CDK6;CDK6	Body;Body		CDK6
cg01010302	-0.018705305	0.001172524	1.44E-27	-0.004061311	0.00935669	0.665323563	10	99471555			N_Shore
cg23140245	-0.030235151	0.00189531	1.45E-27	-0.003908336	0.015124489	0.796700024	8	121255387	COL14A1	Body		COL14A1
cg16176744	0.031154399	0.00195361	1.48E-27	-0.006875448	0.01558972	0.660289302	2	54787681	SPTBN1;SPTBN1	Body;Body	S_Shore	SPTBN1
cg08808615	-0.031403291	0.001969682	1.50E-27	-0.004866073	0.015717978	0.757615746	5	1552259			N_Shore
cg12080306	0.018208986	0.001142291	1.52E-27	-0.007199023	0.009115432	0.431814007	17	57407936	YPEL2	TSS1500	N_Shore	YPEL2
cg13095998	-0.017595051	0.001104121	1.55E-27	-0.00420305	0.008810838	0.634535532	17	60835091	MARCH10;MARCH10;MARCH10;MARCH10;MIR548W	Body;Body;Body;Body;Body		MARCH10;MIR548W
cg13299776	-0.016425376	0.001031073	1.58E-27	0.006300663	0.008227914	0.44588772	3	148847007	HPS3	TSS1500	N_Shore	HPS3
cg17920936	0.009847309	0.00061872	1.68E-27	0.004987572	0.004937357	0.315214954	9	94710553	ROR2	Body	N_Shore	ROR2
cg16364066	-0.026220866	0.001648068	1.72E-27	0.013082107	0.013151511	0.32262975	10	6821184
cg20557069	-0.019371315	0.001218216	1.78E-27	-0.003579924	0.009721308	0.713577328	21	47646604	LSS;LSS;LSS;LSS	Body;Body;Body;Body	N_Shore	LSS
cg20715780	-0.04285544	0.002695324	1.79E-27	0.018253942	0.021508563	0.398387068	1	186814701	PLA2G4A	5'UTR		PLA2G4A
cg15353890	-0.034946752	0.002199167	1.86E-27	0.000984455	0.017549257	0.955393404	12	124140125	GTF2H3;GTF2H3;GTF2H3;GTF2H3	Body;Body;Body;Body		GTF2H3
cg03562788	0.024096084	0.001516605	1.88E-27	-0.014978293	0.01210244	0.219184561	16	31487153	TGFB1I1;TGFB1I1;TGFB1I1	Body;Body;Body	Island	TGFB1I1
cg07649645	0.013592108	0.000856278	2.00E-27	-0.008060022	0.006833064	0.241390014	7	2199082	MAD1L1;MAD1L1;MAD1L1;MAD1L1;MAD1L1	Body;Body;Body;Body;Body	S_Shelf	MAD1L1
cg04240583	0.01420426	0.0008949	2.01E-27	-0.006812015	0.007141261	0.342779515	1	151485306	CGN	5'UTR	S_Shore	CGN
cg20416345	-0.019813894	0.001248338	2.01E-27	0.019768377	0.009961683	0.050358116	1	36735198	THRAP3	5'UTR		THRAP3
cg22820425	0.019288344	0.001215276	2.02E-27	0.003238446	0.009697851	0.739232615	16	57831837	KIFC3;KIFC3;KIFC3;KIFC3	1stExon;5'UTR;Body;Body		KIFC3
cg04588745	0.0228735	0.001441863	2.08E-27	0.005356231	0.011506	0.642724974	1	204898044	NFASC;NFASC;NFASC;NFASC;NFASC	5'UTR;5'UTR;5'UTR;5'UTR;5'UTR		NFASC
cg12019475	-0.040453489	0.002550448	2.10E-27	0.015206983	0.020352457	0.456968567	6	45700739
cg24752199	-0.033629608	0.002120602	2.13E-27	0.00729074	0.016922309	0.667653151	12	122191809	TMEM120B	Body		TMEM120B
cg17749384	0.01765404	0.001113719	2.19E-27	0.006078182	0.008887429	0.495850989	10	28571186	MPP7	TSS200		MPP7
cg15162876	0.017997402	0.001135449	2.20E-27	0.010327172	0.009060833	0.257514664	15	74495276	STRA6;STRA6;STRA6;STRA6;STRA6;STRA6;STRA6;STRA6	5'UTR;TSS200;TSS200;Body;Body;5'UTR;5'UTR;5'UTR		STRA6
cg05393943	0.020326896	0.001282619	2.22E-27	-0.01085123	0.010235243	0.291995819	6	43971604	C6orf223;C6orf223;LOC101929705;LOC101929705	3'UTR;3'UTR;TSS1500;Body	S_Shore	C6orf223;LOC101929705
cg23092164	0.027061058	0.001707781	2.24E-27	-0.004654105	0.013628015	0.733543064	16	54465149
cg12677727	-0.035927	0.0022674	2.25E-27	-0.021679007	0.018093753	0.234112961	12	127568105
cg20218124	-0.033420572	0.002110021	2.30E-27	-0.0024771	0.016837873	0.88338181	1	241695383	KMO	TSS200		KMO
cg05275001	0.012104413	0.000764362	2.33E-27	-0.006842048	0.006099571	0.265065421	11	64497598	RASGRP2;RASGRP2;RASGRP2	Body;Body;Body		RASGRP2
cg04054840	0.026760251	0.001689966	2.34E-27	0.000372929	0.013485852	0.978001967	12	25099648	BCAT1;BCAT1;BCAT1	Body;Body;Body	N_Shore	BCAT1
cg11629107	0.016646508	0.00105167	2.40E-27	0.001446343	0.008392276	0.863568799	19	19572954	GATAD2A	5'UTR		GATAD2A
cg13090345	-0.027729031	0.001752256	2.44E-27	0.008016553	0.013982928	0.56791377	6	80318205
cg13787649	-0.027748375	0.001753582	2.45E-27	0.001398794	0.013993506	0.92060591	5	50040787	PARP8;PARP8;PARP8	Body;Body;Body		PARP8
cg00133811	-0.024435765	0.001545377	2.57E-27	0.009237688	0.012332036	0.455829276	2	149793702	KIF5C	Body		KIF5C
cg08063836	-0.03588668	0.002269967	2.60E-27	-0.002011733	0.018114233	0.911826046	9	85896707	FRMD3;FRMD3;FRMD3;FRMD3	Body;Body;Body;Body		FRMD3
cg07712541	0.013523848	0.000856042	2.72E-27	0.004285849	0.006831177	0.532043307	10	88072732	GRID1	Body		GRID1
cg07014891	0.023345402	0.001477764	2.73E-27	-0.008816581	0.011792494	0.456691356	10	81964234	ANXA11;ANXA11;ANXA11;ANXA11;ANXA11;ANXA11;ANXA11	1stExon;5'UTR;5'UTR;5'UTR;5'UTR;5'UTR;5'UTR	N_Shore	ANXA11
cg22282194	-0.027254957	0.001725263	2.73E-27	0.015707244	0.01376752	0.257045983	10	32545999
cg25121365	-0.031257006	0.001978895	2.76E-27	0.010208142	0.015791491	0.519700635	5	156695069	CYFIP2;CYFIP2;CYFIP2;CYFIP2	TSS1500;5'UTR;5'UTR;5'UTR	S_Shore	CYFIP2
cg07830557	-0.024945354	0.001579678	2.80E-27	-0.010932969	0.012605756	0.388163694	19	4374239	SH3GL1	Body	S_Shelf	SH3GL1
cg09990962	0.028831013	0.001825829	2.81E-27	0.012378091	0.014570035	0.397902648	1	3164431	PRDM16;PRDM16	Body;Body	Island	PRDM16
cg07146981	-0.036403979	0.002305762	2.83E-27	0.002938306	0.018399881	0.873494199	12	67788759
cg05471491	0.022849628	0.001448197	2.96E-27	0.009655075	0.011556544	0.405745181	7	83746888	SEMA3A	Body		SEMA3A
cg17015744	0.015791988	0.001000918	2.96E-27	0.002087641	0.007987278	0.794424326	5	148292786
cg22330213	-0.042630383	0.002703358	3.06E-27	-0.009792879	0.021572675	0.650996454	8	38153424	WHSC1L1	Body		WHSC1L1
cg24545964	-0.020972125	0.001330175	3.10E-27	0.001499389	0.01061474	0.887994806	1	40108561			S_Shelf
cg07436562	-0.015538022	0.000985661	3.13E-27	-0.001800437	0.007865527	0.819482103	17	73750299	ITGB4;ITGB4;ITGB4	Body;Body;Body	S_Shore	ITGB4
cg05825759	-0.020463205	0.0012989	3.26E-27	-0.001254587	0.010365164	0.903939447	7	151859568	KMT2C	Body		KMT2C
cg02243865	-0.035103274	0.002228216	3.26E-27	0.014580203	0.017781066	0.414465686	1	92035740
cg00838773	-0.029059377	0.001845112	3.32E-27	-0.0003339	0.014723911	0.98195955	1	21417202	EIF4G3;EIF4G3;EIF4G3;EIF4G3	5'UTR;5'UTR;5'UTR;5'UTR		EIF4G3
cg01798716	-0.037388461	0.002374112	3.34E-27	0.013943364	0.018945308	0.46372271	20	5426954	LINC00658;LINC00658	TSS1500;TSS1500		LINC00658
cg09648366	-0.028267651	0.001795168	3.36E-27	0.011381763	0.014325362	0.429055757	3	99406766	COL8A1;COL8A1;MIR548G	5'UTR;5'UTR;Body		COL8A1;MIR548G
cg04319645	-0.028645183	0.001819325	3.39E-27	0.007710674	0.014518131	0.596698279	5	86398270
cg12948928	-0.038440679	0.002441718	3.41E-27	0.001557543	0.019484799	0.936471501	14	95475397
cg03326252	0.015307793	0.000972451	3.43E-27	0.002676283	0.007760113	0.731019377	11	133821166	IGSF9B	Body		IGSF9B
cg10276283	0.021551894	0.001369211	3.45E-27	0.007303949	0.010926241	0.50559846	1	114310885	RSBN1;RSBN1	Body;Body		RSBN1
cg00260715	-0.025033242	0.001591744	3.65E-27	-0.009246304	0.012702043	0.46860596	4	104120051	CENPE;CENPE	TSS1500;TSS1500	S_Shore	CENPE
cg02444596	-0.025758766	0.001638546	3.74E-27	-0.014494271	0.013075526	0.270699278	20	36172407
cg27295042	0.023021975	0.00146452	3.75E-27	-0.006541088	0.011686804	0.577123182	1	10738569	CASZ1;CASZ1	Body;Body		CASZ1
cg08443396	-0.020569979	0.001308796	3.80E-27	-0.005944752	0.010444131	0.570690108	3	150125271	TSC22D2;TSC22D2;TSC22D2	TSS1500;TSS1500;TSS1500	N_Shore	TSC22D2
cg12850430	-0.033177561	0.002111333	3.84E-27	-0.012804956	0.016848342	0.449301589	1	224925140	CNIH3	Body		CNIH3
cg13801940	-0.045115552	0.002871138	3.85E-27	-0.001922654	0.022911552	0.933315722	9	117867451	TNC	5'UTR		TNC
cg12769510	-0.035475721	0.002258644	3.96E-27	0.009458968	0.018023877	0.601055574	15	96538912
cg26745294	0.032531794	0.002072066	4.07E-27	-0.01938943	0.016534991	0.244144953	16	1071049			Island
cg19434902	-0.017676132	0.001126119	4.13E-27	0.0119101	0.008986378	0.188524915	5	136941223
cg24455236	0.037085607	0.002363389	4.21E-27	-0.000864613	0.018859741	0.963539347	17	40824361	PLEKHH3	Body	S_Shore	PLEKHH3
cg24015703	-0.031668854	0.002019178	4.35E-27	-0.009895547	0.016112952	0.540727966	1	84902885
cg15388210	-0.039803253	0.002537954	4.36E-27	-0.0012768	0.020252762	0.949876687	1	36005826	KIAA0319L	Body		KIAA0319L
cg12610832	0.013577663	0.000866305	4.55E-27	0.00619979	0.006913078	0.372289612	1	27894955	AHDC1	5'UTR	Island	AHDC1
cg05463027	-0.020661142	0.001319067	4.73E-27	-0.005247858	0.010526094	0.619349631	6	17988748	KIF13A;KIF13A;KIF13A;KIF13A	TSS1500;TSS1500;TSS1500;TSS1500	S_Shore	KIF13A
cg26874542	0.013953972	0.000891058	4.80E-27	0.003114065	0.007110601	0.662510261	5	170850143	FGF18	Body	S_Shelf	FGF18
cg07120522	-0.032888993	0.002100331	4.82E-27	0.009218087	0.016760551	0.583737458	5	173217984	LINC01485	TSS200		LINC01485
cg11429795	-0.026169057	0.001672382	5.05E-27	0.003243912	0.013345532	0.808522559	16	64447072
cg22428969	-0.024844059	0.001587801	5.07E-27	0.011295594	0.012670579	0.375129582	3	188238502	LPP;LPP;LPP	Body;Body;Body		LPP
cg15001166	-0.012363909	0.000790502	5.20E-27	0.010961258	0.006308169	0.085814766	16	29938427	KCTD13;KCTD13	TSS1500;TSS1500	S_Shore	KCTD13
cg06426784	-0.031751346	0.002030389	5.25E-27	0.015018697	0.01620241	0.356520937	7	91923764	ANKIB1	5'UTR		ANKIB1
cg18953191	0.012418388	0.000794298	5.33E-27	-0.006275718	0.006338462	0.324870497	5	173125342
cg02936077	-0.041900507	0.002682322	5.64E-27	0.000246269	0.021404807	0.990846636	1	85164407
cg01132602	-0.042153112	0.002698655	5.66E-27	-0.003568898	0.021535149	0.868758425	15	78297823	TBC1D2B;TBC1D2B	Body;Body		TBC1D2B
cg22385347	0.014823969	0.000949071	5.67E-27	-0.000306403	0.007573546	0.967821468	2	6212935
cg04049852	-0.032450764	0.00207767	5.69E-27	0.01778797	0.016579712	0.286293842	13	112577880			S_Shore
cg23200336	-0.028431482	0.001820383	5.70E-27	0.00858583	0.014526576	0.556024112	1	182273206	LINC01344	Body		LINC01344
cg17576787	0.013223609	0.000846782	5.75E-27	0.010809887	0.00675728	0.113281859	19	31910992
cg27348243	-0.036520598	0.002338861	5.79E-27	-0.001358492	0.018664007	0.94214293	13	37455317	SMAD9;SMAD9	5'UTR;5'UTR		SMAD9
cg06909845	-0.026464425	0.001694866	5.79E-27	0.00315866	0.013524958	0.81588836	19	38516502	SIPA1L3	5'UTR		SIPA1L3
cg03264106	0.013859706	0.000887937	5.93E-27	0.003275656	0.007085696	0.64502642	18	56510609
cg09853702	-0.034847656	0.002232947	5.99E-27	0.002419312	0.017818821	0.892314506	12	47665230
cg03732254	0.020281452	0.001300166	6.17E-27	-0.019137763	0.010375269	0.068505279	5	139027191	CXXC5	TSS1500	N_Shore	CXXC5
cg17627921	0.019660281	0.001260368	6.18E-27	-0.010303947	0.010057677	0.308446044	4	7301823	SORCS2	Body		SORCS2
cg00880214	-0.044965445	0.002883018	6.23E-27	-0.008045441	0.023006353	0.727405086	2	169417768	CERS6;CERS6	Body;Body		CERS6
cg13847437	-0.038243991	0.00245209	6.24E-27	0.00025752	0.019567565	0.989529839	9	112868429	AKAP2;PALM2-AKAP2;PALM2-AKAP2	Body;Body;Body		AKAP2;PALM2-AKAP2
cg21436342	-0.027964925	0.001793685	6.39E-27	0.00220125	0.014313527	0.878133001	21	39705712	LINC01423	Body		LINC01423
cg10433494	-0.032525584	0.002086626	6.47E-27	-0.000630623	0.016651181	0.969876033	15	100666271	ADAMTS17	Body		ADAMTS17
cg11457536	0.01907722	0.001224331	6.63E-27	0.006288607	0.009770107	0.521490385	5	112581432	MCC;MCC	Body;Body		MCC
cg04318504	0.024877732	0.001597134	6.77E-27	-0.006534545	0.012745057	0.609452044	6	136869967	MAP7	Body	N_Shore	MAP7
cg05585947	-0.01949271	0.001251596	6.84E-27	0.012951426	0.009987684	0.198149541	13	20699452			N_Shelf
cg12642289	-0.021179883	0.001360257	6.94E-27	-0.010187127	0.010854788	0.350590049	11	78948859	ODZ4	5'UTR		ODZ4
cg00003625	0.014972739	0.000961778	7.02E-27	0.004313378	0.007674944	0.575555884	17	48912543	WFIKKN2	TSS200		WFIKKN2
cg19004811	0.02335934	0.001500666	7.07E-27	0.00973097	0.011975247	0.418671024	14	75943473
cg03296929	-0.034516675	0.002217767	7.14E-27	0.015008345	0.017697677	0.398742644	4	88720546	IBSP	TSS200		IBSP
cg14121301	0.020378889	0.001309536	7.19E-27	-0.00139972	0.010450035	0.893756194	14	101307418	MEG3;MEG3;MEG3	Body;Body;Body		MEG3
cg22109795	0.021266554	0.001366676	7.23E-27	-0.005170708	0.010906012	0.636605416	1	210468650			S_Shelf
cg24716530	0.013990304	0.000899148	7.27E-27	0.004350465	0.00717516	0.545879108	11	65321342	LTBP3;LTBP3;LTBP3	Body;Body;Body	Island	LTBP3
cg14890331	-0.041145238	0.002644725	7.33E-27	-0.010653081	0.021104785	0.614995963	17	27272435	PHF12;PHF12;PHF12	Body;Body;Body	N_Shelf	PHF12
cg27349687	-0.013212943	0.000849625	7.51E-27	-0.001483933	0.006779969	0.82726378	5	175936021	FAF2	3'UTR		FAF2
cg09795520	-0.044903837	0.002887473	7.52E-27	-0.011777744	0.023041907	0.61054464	7	50780777	GRB10;GRB10;GRB10	Body;Body;5'UTR		GRB10
cg12148585	-0.031544498	0.002029068	7.67E-27	0.005183985	0.016191868	0.749614852	2	208006420	KLF7;KLF7;KLF7;KLF7	Body;Body;Body;Body		KLF7
cg00569500	-0.021445414	0.001379472	7.68E-27	-0.006702848	0.011008124	0.544177341	1	12181636	TNFRSF8	Body		TNFRSF8
cg02593958	0.018819655	0.001210747	7.75E-27	-0.008212025	0.009661706	0.397682568	15	66543899	MEGF11	5'UTR	N_Shore	MEGF11
cg22349931	-0.043247834	0.002783449	7.96E-27	-0.006260343	0.022211795	0.778729656	18	32171990	DTNA;DTNA;DTNA;DTNA;DTNA;DTNA;DTNA;DTNA	TSS1500;TSS1500;TSS1500;TSS1500;5'UTR;5'UTR;5'UTR;5'UTR		DTNA
cg14079660	-0.015998384	0.001029776	8.01E-27	-0.002672992	0.00821757	0.745751837	11	35486416	PAMR1;PAMR1;PAMR1;PAMR1	Body;Body;Body;Body		PAMR1
cg01922697	0.020002085	0.001287603	8.06E-27	-0.005522484	0.010275015	0.592317022	11	19894313	NAV2;NAV2;NAV2	Body;Body;Body		NAV2
cg18890020	-0.032214378	0.002074041	8.13E-27	-0.008403856	0.016550752	0.612904614	12	112081363	BRAP	3'UTR		BRAP
cg18342964	-0.021463818	0.001382227	8.26E-27	0.003709638	0.011030106	0.737439932	6	13471187	C6orf114;GFOD1	5'UTR;Body		C6orf114;GFOD1
cg06389392	-0.021027531	0.001354816	8.53E-27	-0.000368989	0.010811373	0.97285193	4	25771407	SEL1L3;SEL1L3;SEL1L3	Body;Body;Body		SEL1L3
cg14978440	-0.031465363	0.002028302	8.80E-27	0.006735785	0.016185758	0.678321369	12	12822134	GPR19	5'UTR		GPR19
cg19309488	0.020978685	0.00135234	8.81E-27	0.006785786	0.010791609	0.53112612	1	175857788
cg20699960	0.028589145	0.001843131	8.87E-27	0.00635161	0.014708104	0.666922961	11	64135904	RPS6KA4;MIR1237;RPS6KA4	Body;TSS200;Body	Island	RPS6KA4;MIR1237
cg12550172	-0.031683848	0.002043095	9.00E-27	-0.008162447	0.01630381	0.617884074	21	43477572
cg10961330	0.018026897	0.001162597	9.08E-27	0.002054941	0.009277475	0.825223871	11	31849190	DKFZp686K1684;PAUPAR	Body;Body	S_Shore	DKFZp686K1684;PAUPAR
cg18898088	-0.035524851	0.002291181	9.10E-27	0.008403888	0.018283525	0.646919288	8	101484386
cg17715641	-0.024576666	0.001585166	9.13E-27	0.012949841	0.012649554	0.308796774	19	44002716	PHLDB3	Body	N_Shelf	PHLDB3
cg11738198	0.01751626	0.001130662	9.60E-27	0.000169376	0.009022634	0.985065686	1	57390620
cg11594815	-0.027543007	0.001778336	9.76E-27	-0.008083793	0.014191044	0.570389517	22	38799080			S_Shelf
cg25979639	0.018576124	0.001199616	9.88E-27	0.00012019	0.009572879	0.990011356	10	118595197
cg16564994	-0.034724368	0.002242488	9.90E-27	-0.00095338	0.017894951	0.95763375	2	20621899
cg20948936	-0.026158465	0.00168973	1.01E-26	0.012920782	0.013483972	0.340600823	1	10359205	KIF1B;KIF1B	Body;Body		KIF1B
cg26499663	0.029875077	0.001930295	1.02E-26	-0.009820481	0.015403669	0.525446393	8	61835175			Island
cg17831511	-0.039466063	0.002550681	1.04E-26	0.022280168	0.020354318	0.276706027	11	103677058
cg11308114	0.026795258	0.001731901	1.05E-26	-0.009943659	0.013820491	0.473769433	3	32821930			N_Shore
cg09598552	0.020464541	0.001322911	1.06E-26	0.016449741	0.010556771	0.122812253	10	73417893	CDH23	Body		CDH23
cg13830293	-0.036540919	0.002362311	1.06E-26	-0.002609183	0.018851134	0.890236344	1	205900199	SLC26A9;SLC26A9	Body;Body		SLC26A9
cg11115622	0.028185498	0.001822275	1.06E-26	-0.018560487	0.01454167	0.205223049	14	65169958	PLEKHG3	TSS1500	N_Shore	PLEKHG3
cg00992188	0.012545874	0.000811234	1.07E-26	-0.010004872	0.006473612	0.125858864	22	36018755	MB	5'UTR		MB
cg04022137	0.022660984	0.001465502	1.08E-26	-0.023355422	0.011694641	0.048939067	20	9490126			S_Shelf
cg06280150	-0.021540902	0.001393479	1.10E-26	0.000165323	0.011119901	0.988172101	22	18328109	MICAL3;MICAL3	Body;Body	S_Shelf	MICAL3
cg27059598	0.025286974	0.001636023	1.11E-26	0.022126521	0.013055387	0.093686435	10	21797661			Island
cg26912910	-0.047417509	0.003067838	1.11E-26	-0.000475873	0.024481207	0.98453598	3	114215569	LOC101929754;ZBTB20;ZBTB20;ZBTB20;ZBTB20;ZBTB20;ZBTB20;ZBTB20	Body;Body;5'UTR;5'UTR;5'UTR;5'UTR;5'UTR;5'UTR		LOC101929754;ZBTB20
cg25878366	0.019023605	0.001230843	1.12E-26	-0.003745765	0.00982207	0.703864379	11	12767438	TEAD1	5'UTR		TEAD1
cg09852187	0.015016805	0.000971903	1.14E-26	-0.004831608	0.007755738	0.534932602	15	89155039	MIR7-2	TSS200		MIR7-2
cg17473341	0.027332244	0.001770982	1.22E-26	0.003664418	0.014132358	0.796021896	12	95940370	USP44;USP44;USP44	5'UTR;5'UTR;5'UTR	N_Shore	USP44
cg24383594	-0.030281341	0.001962148	1.23E-26	0.005441643	0.015657857	0.729029296	2	28906192
cg13109095	0.026157688	0.001694973	1.23E-26	-0.006518958	0.013525809	0.631041521	9	21991666	CDKN2A	Body	S_Shore	CDKN2A
cg00287753	0.014717122	0.000953664	1.23E-26	-0.007779629	0.007610193	0.309490011	2	20709840
cg04173396	0.017936776	0.001162484	1.24E-26	0.00061561	0.009276572	0.947242052	8	61821400			N_Shore
cg26611650	0.017992954	0.001166799	1.29E-26	0.004921947	0.009311001	0.598417646	16	73461313
cg13515269	0.025303841	0.001640895	1.29E-26	-0.022653646	0.013094267	0.087168629	12	26274368	BHLHE41	3'UTR	N_Shore	BHLHE41
cg00925802	0.020085631	0.001302529	1.29E-26	0.001028249	0.010394122	0.921424601	1	10732558	CASZ1;CASZ1	Body;Body		CASZ1
cg00643662	0.021300855	0.001381566	1.31E-26	-0.023349133	0.011024831	0.037039196	13	20988729	CRYL1	Body	N_Shore	CRYL1
cg00622595	0.020918847	0.00135679	1.31E-26	0.005181088	0.010827127	0.63347453	20	823182	FAM110A;FAM110A;FAM110A;FAM110A;FAM110A	5'UTR;5'UTR;5'UTR;5'UTR;5'UTR	S_Shore	FAM110A
cg23138261	0.01699125	0.001102228	1.32E-26	-0.004677227	0.008795729	0.596246728	22	36806655			S_Shore
cg12149114	-0.038398302	0.002491214	1.33E-26	-0.009509002	0.019879775	0.633618403	20	20315300	CFAP61	Body		CFAP61
cg22480459	-0.007446607	0.000483123	1.33E-26	-0.002223605	0.0038553	0.565587208	2	55395888
cg02654940	0.02223037	0.001442608	1.35E-26	0.000742433	0.011511944	0.948726112	6	34206400	HMGA1;HMGA1;HMGA1;HMGA1;HMGA1;HMGA1	5'UTR;5'UTR;5'UTR;5'UTR;5'UTR;TSS200	S_Shore	HMGA1
cg27039593	-0.04039237	0.002621937	1.37E-26	-0.008048813	0.020922937	0.701407007	5	1552182			N_Shore
cg23777249	-0.021103082	0.00136987	1.38E-26	0.00398548	0.010931499	0.716304609	16	11443366	RMI2;RMI2	Body;Body	S_Shelf	RMI2
cg15976883	0.0233632	0.001516879	1.39E-26	0.001924897	0.012104628	0.874020477	4	54960972			S_Shelf
cg15529068	-0.032056792	0.002081409	1.40E-26	0.003513735	0.016609548	0.832953602	9	130025744	GARNL3;GARNL3;GARNL3	TSS1500;TSS1500;TSS200		GARNL3
cg25052014	0.030853435	0.002003395	1.40E-26	-0.002414722	0.015986999	0.880291572	10	134596873	INPP5A	3'UTR	N_Shore	INPP5A
cg15851652	0.02648682	0.00172031	1.43E-26	-0.00644463	0.013727995	0.639921293	4	151467611	LRBA;LRBA	Body;Body		LRBA
cg10950661	0.015351877	0.000997242	1.44E-26	-0.006240983	0.007957943	0.43502603	11	31849156			S_Shore
cg07945473	-0.04884081	0.003173118	1.45E-26	-0.013478216	0.025321342	0.595884173	8	81934123	PAG1	5'UTR		PAG1
cg12691004	-0.038683263	0.002513762	1.47E-26	-0.016619544	0.020059708	0.409652421	2	88352949	KRCC1	5'UTR	N_Shore	KRCC1
cg14178352	0.022379364	0.001454308	1.48E-26	0.005216957	0.011605312	0.654166034	13	26207317	ATP8A2	Body		ATP8A2
cg12483843	-0.02056883	0.001336696	1.48E-26	0.008685882	0.010666771	0.417700144	10	61667087	CCDC6	TSS1500	S_Shore	CCDC6
cg20725239	-0.025217573	0.001638931	1.49E-26	-0.002360722	0.013078598	0.857177757	11	124805963	HEPACAM;HEPACAM	5'UTR;1stExon		HEPACAM
cg02995766	-0.028825549	0.001873441	1.49E-26	5.95E-05	0.014949975	0.99683265	2	12737909
cg26287146	-0.036173036	0.002352782	1.56E-26	-0.007582434	0.018775098	0.687309663	5	126307879	Mar-03	5'UTR		Mar-03
cg06821075	0.017354131	0.001128832	1.57E-26	0.008173238	0.009008032	0.36673978	10	99933209	C10orf28	5'UTR		C10orf28
cg07725840	-0.029911817	0.001946028	1.59E-26	-0.015599686	0.015529213	0.317905119	7	30903344	FAM188B;INMT-FAM188B	Body;Body		FAM188B;INMT-FAM188B
cg07289335	0.013002795	0.000846052	1.60E-26	0.012632511	0.006751453	0.064695283	5	158937447
cg05580734	0.015123609	0.000984371	1.63E-26	-0.00183431	0.007855234	0.81591063	14	26676047			S_Shore
cg18512071	-0.009868401	0.000642425	1.65E-26	-0.000608157	0.005126522	0.905842328	10	74594131	MCU;MCU;MCU;MCU;MCU;MCU;MCU;MCU	ExonBnd;ExonBnd;ExonBnd;ExonBnd;Body;Body;Body;Body		MCU
cg11858114	0.021423637	0.001394735	1.66E-26	-0.010691017	0.011129921	0.339432811	20	3663075	ADAM33;ADAM33;ADAM33	TSS1500;TSS1500;TSS1500	Island	ADAM33
cg05328979	-0.037891745	0.002467146	1.67E-26	0.00034369	0.019687714	0.986111966	5	157714947
cg27159031	-0.028346781	0.001846108	1.70E-26	6.02E-05	0.014731857	0.996749015	1	244192443	LOC339529	Body		LOC339529
cg12051973	0.025170842	0.001639841	1.73E-26	0.00557771	0.01308586	0.670986118	11	114041153	ZBTB16;ZBTB16	Body;Body		ZBTB16
cg23508991	-0.023961974	0.001561223	1.74E-26	0.003854945	0.012458488	0.757739496	13	30694031
cg21922680	-0.032710989	0.002132875	1.83E-26	-0.001344893	0.017020248	0.937200368	20	16359705	KIF16B;KIF16B;KIF16B	Body;Body;Body		KIF16B
cg19370715	0.023640548	0.001541822	1.86E-26	-0.0127874	0.01230367	0.301537695	1	10710847	CASZ1;CASZ1	Body;Body	N_Shelf	CASZ1
cg11258215	0.013634905	0.000889401	1.88E-26	-0.001949511	0.007097383	0.784213113	4	77609712	SHROOM3	Body	N_Shore	SHROOM3
cg00339782	-0.028903588	0.001886164	1.93E-26	-0.008393696	0.015051507	0.578505385	1	149908099	MTMR11;MTMR11;MTMR11	Body;5'UTR;1stExon		MTMR11
cg20463830	0.016403611	0.001070565	1.94E-26	-0.013120692	0.008543061	0.128208933	20	45997816
cg22304593	-0.025717135	0.001678445	1.94E-26	-0.005575807	0.013393915	0.678220088	11	16826363	PLEKHA7	Body		PLEKHA7
cg24981400	-0.026880478	0.001755011	1.99E-26	0.003486759	0.014004912	0.803973215	2	100047526	REV1;REV1	Body;Body		REV1
cg05189127	0.020345711	0.001328733	2.03E-26	-0.012764804	0.010603233	0.231909139	10	127059333
cg11047144	-0.034025766	0.002223265	2.09E-26	-0.010406872	0.017741551	0.559003532	1	32093814
cg10747754	-0.033841598	0.002211276	2.09E-26	-0.005094308	0.017645884	0.773500248	2	27172737	DPYSL5;DPYSL5;DPYSL5	3'UTR;3'UTR;3'UTR		DPYSL5
cg08444674	-0.022212066	0.001452737	2.22E-26	-0.003232023	0.011592776	0.781062743	16	10002703	GRIN2A;GRIN2A;GRIN2A	Body;Body;Body		GRIN2A
cg22515654	0.018597541	0.001216605	2.25E-26	-0.012832323	0.009708454	0.189710529	1	10590672	PEX14	Body		PEX14
cg05245379	0.017015953	0.001113178	2.26E-26	0.005155734	0.008883109	0.563146919	8	108238734
cg20421058	0.030417891	0.001990742	2.32E-26	0.014357276	0.015886035	0.368614621	4	7337225	SORCS2	Body		SORCS2
cg10717691	0.032948753	0.002156792	2.35E-26	0.007766254	0.0172111	0.65294282	1	210426358
cg12260336	-0.032568466	0.002132476	2.39E-26	-0.001164187	0.017017062	0.945613918	5	23446830
cg00955513	-0.036336938	0.002379323	2.39E-26	0.011530727	0.01898689	0.545234069	12	104202431	NT5DC3	Body		NT5DC3
cg01075796	0.026525965	0.001737862	2.48E-26	-0.012501379	0.013868061	0.369837313	4	54971253			S_Shelf
cg00084094	-0.017823339	0.001167926	2.51E-26	0.01551254	0.009319994	0.099622987	12	109096204	CORO1C	5'UTR		CORO1C
cg04379703	0.020193605	0.001323305	2.52E-26	-0.01176863	0.010559911	0.268149935	3	13053208	IQSEC1	Body		IQSEC1
cg12285834	-0.04495737	0.002946371	2.53E-26	-0.003134512	0.023511908	0.894251421	3	72345017
cg13840845	-0.021000027	0.001376704	2.58E-26	0.004290353	0.010986035	0.697100835	5	14760811	ANKH	Body		ANKH
cg17820586	-0.027057534	0.001773918	2.59E-26	0.013777958	0.014155783	0.333097942	11	12181422	MICAL2;MICAL2;MICAL2;MICAL2;MICAL2	5'UTR;5'UTR;5'UTR;5'UTR;5'UTR		MICAL2
cg13524267	0.019885281	0.001303738	2.60E-26	-0.000940631	0.010403773	0.928167257	22	38430796	POLR2F;POLR2F	Body;Body		POLR2F
cg14416830	-0.020549421	0.001347675	2.65E-26	0.018072462	0.010754383	0.096452425	11	46582020	AMBRA1;AMBRA1;AMBRA1;AMBRA1	5'UTR;5'UTR;5'UTR;5'UTR		AMBRA1
cg03116171	-0.023370317	0.001532699	2.65E-26	-0.008420855	0.012230872	0.492974982	14	102939600	TECPR2	Body		TECPR2
cg15167343	-0.027428879	0.001798947	2.66E-26	0.002652333	0.014355518	0.853846864	13	77037293
cg06771950	-0.034567543	0.002267217	2.66E-26	0.019705372	0.018092292	0.279091832	2	232155178	ARMC9;ARMC9;ARMC9	Body;Body;Body		ARMC9
cg04458368	0.017170239	0.001126383	2.69E-26	-0.014782405	0.008988487	0.103662512	8	38411682
cg25212249	-0.018046535	0.001184344	2.76E-26	0.006300657	0.00945101	0.506750319	3	161134338
cg10176011	-0.027626062	0.001813401	2.80E-26	0.004944132	0.014470862	0.733429752	8	1905280	ARHGEF10	Body		ARHGEF10
cg16491148	0.014511294	0.000952637	2.82E-26	-0.006365263	0.007602003	0.404710372	6	11259408	NEDD9;NEDD9	Body;Body		NEDD9
cg25225070	0.015928974	0.001045811	2.84E-26	0.000197491	0.008345526	0.981174596	11	9587743
cg02421383	-0.014816291	0.000972798	2.85E-26	-0.008558458	0.007762888	0.273291871	8	101442975
cg01675158	0.015488164	0.00101693	2.85E-26	-0.004989633	0.008115055	0.540251228	14	99988776	CCDC85C	Body		CCDC85C
cg12683264	-0.026394323	0.001733108	2.86E-26	-0.010832764	0.013830128	0.435593989	15	92908505
cg06030754	-0.033579094	0.002205037	2.87E-26	0.00484267	0.017596093	0.783805302	5	75325626
cg14163722	-0.026890058	0.001766797	2.98E-26	-0.005594528	0.014098959	0.692483442	6	4404109
cg14584483	-0.025403667	0.001669683	3.04E-26	-0.00636427	0.013323997	0.63409386	20	39813778	ZHX3	3'UTR		ZHX3
cg22226091	-0.015652279	0.001028829	3.05E-26	0.003447534	0.008210008	0.675580283	18	43684032	ATP5A1;HAUS1;HAUS1	5'UTR;TSS1500;TSS1500	N_Shore	ATP5A1;HAUS1
cg12371216	-0.019762426	0.001299136	3.08E-26	-0.003076301	0.010367045	0.767373491	11	67425188
cg08557675	-0.030410784	0.002000064	3.17E-26	-0.000918717	0.015960418	0.954229349	14	51563131	TRIM9;TRIM9	TSS1500;TSS1500	S_Shore	TRIM9
cg09604853	-0.027734675	0.001825045	3.28E-26	0.015961449	0.014563776	0.276116868	18	48564740	SMAD4	5'UTR		SMAD4
cg02167606	-0.023740423	0.001562765	3.35E-26	0.003263261	0.012470793	0.794192617	8	120995131	DEPTOR;DEPTOR	Body;Body		DEPTOR
cg02843268	-0.017605507	0.001159655	3.49E-26	-0.001663263	0.009253991	0.857778851	20	56370622
cg02251243	0.011106241	0.000731669	3.52E-26	-0.006416925	0.005838682	0.274784195	2	74210857			N_Shore
cg18811970	0.024463081	0.001611785	3.55E-26	0.002701051	0.012861974	0.834156482	8	17595835	MTUS1;MTUS1	Body;Body		MTUS1
cg03600605	0.016950607	0.001116847	3.56E-26	-0.017017991	0.008912392	0.059496509	12	53298424	KRT8	Body	S_Shore	KRT8
cg18450163	-0.035102077	0.002312894	3.56E-26	-0.004002544	0.018456794	0.828825005	3	187684809
cg10587854	0.008868073	0.000584581	3.67E-26	0.002088973	0.004664926	0.655407709	3	37011630
cg03613618	-0.021535875	0.001419945	3.72E-26	0.005763068	0.011331101	0.612315642	8	97658325	PGCP	5'UTR	S_Shore	PGCP
cg12557374	-0.026018113	0.001715573	3.73E-26	0.008405381	0.013690198	0.540836811	1	89197168	PKN2	Body		PKN2
cg20802333	-0.038784042	0.002557845	3.78E-26	-0.003873137	0.020411485	0.849944862	1	244552382	C1orf100	3'UTR		C1orf100
cg22831978	0.018615146	0.001227857	3.81E-26	0.0041365	0.009798247	0.673944324	11	64136089	MIR1237;RPS6KA4;RPS6KA4	Body;Body;Body	Island	MIR1237;RPS6KA4
cg01739886	0.023977315	0.001581579	3.82E-26	-0.006556402	0.012620933	0.604740813	15	40398548	BMF;BMF;BMF;BMF	5'UTR;5'UTR;5'UTR;TSS1500	N_Shelf	BMF
cg01943179	-0.038408644	0.002533573	3.82E-26	0.003614704	0.020217799	0.858519703	5	1499318	LPCAT1	Body		LPCAT1
cg25363807	0.015982662	0.001054519	3.88E-26	0.000564722	0.008415017	0.946649069	1	44703923	ERI3	Body		ERI3
cg21616089	0.010290352	0.000679039	3.91E-26	0.001364534	0.005418702	0.801774642	17	47089952	IGF2BP1;IGF2BP1	Body;Body	N_Shore	IGF2BP1
cg10640389	-0.027287757	0.001801096	3.97E-26	0.009710247	0.014372668	0.501083274	1	9211843	MIR34A	TSS200		MIR34A
cg03346415	-0.030202366	0.001994453	4.10E-26	-0.002955289	0.015915649	0.853124449	16	69854895	WWP2;WWP2	Body;Body		WWP2
cg23416740	-0.011785198	0.000778259	4.10E-26	0.004032262	0.006210475	0.517875627	18	21033823	RIOK3	Body	S_Shore	RIOK3
cg14651936	0.014453801	0.000954492	4.10E-26	0.006849595	0.007616807	0.37098914	9	137207506
cg21273112	0.032981147	0.00217815	4.12E-26	0.009219257	0.017381541	0.597182391	1	74933557	TNNI3K;TNNI3K	Body;Body		TNNI3K
cg07958098	-0.037323342	0.00246506	4.14E-26	-0.00170206	0.019671068	0.931247063	7	101529109	CUX1;CUX1;CUX1;CUX1;CUX1;CUX1;CUX1	Body;Body;Body;Body;Body;Body;Body		CUX1
cg16493121	0.020035819	0.0013233	4.14E-26	-0.00080631	0.010559876	0.939311151	1	38708850
cg14862207	0.035860561	0.002368974	4.20E-26	-0.010584314	0.018904304	0.576993833	17	36715798	SRCIN1	Body	Island	SRCIN1
cg09417778	0.031507463	0.002081864	4.26E-26	-0.005024328	0.016613182	0.763045986	6	41538060	FOXP4;FOXP4;FOXP4	Body;Body;Body		FOXP4
cg26963367	0.01166185	0.000771188	4.48E-26	-0.010178232	0.006154047	0.101749948	15	89157841
cg08977212	-0.042842052	0.002833147	4.49E-26	-0.004105625	0.022608386	0.856321101	10	37090850
cg25486322	0.020256483	0.001339577	4.49E-26	0.010216766	0.010689768	0.341845833	2	234288983	DGKD	Body		DGKD
cg01653701	-0.034170768	0.002260123	4.54E-26	-0.00289692	0.018035682	0.872763803	2	121316354
cg12025914	-0.028700752	0.001898494	4.56E-26	0.00773311	0.015149897	0.611036101	20	48341213
cg03547827	-0.02706922	0.001790924	4.62E-26	0.01111228	0.014291497	0.438946641	7	68656170
cg03343063	-0.033201958	0.002196752	4.63E-26	0.010430528	0.017529986	0.553380846	1	16023706	PLEKHM2	Body		PLEKHM2
cg04885881	-0.021095371	0.001396239	4.74E-26	0.004848983	0.011141923	0.664493838	1	11123118			S_Shelf
cg03230017	0.018528118	0.001226481	4.78E-26	0.004498011	0.009787265	0.646965568	22	31277462	OSBP2;OSBP2;OSBP2;OSBP2;OSBP2;OSBP2	Body;Body;TSS1500;Body;Body;Body		OSBP2
cg26024874	0.019362009	0.0012819	4.83E-26	-0.006559703	0.010229504	0.5230439	18	54541128	WDR7;WDR7	Body;Body		WDR7
cg04038089	0.028060883	0.001857905	4.84E-26	-0.009573231	0.014826	0.520169504	13	112860420
cg06495562	0.017235957	0.001141392	4.89E-26	-0.003715782	0.009108254	0.684306959	11	131414692	NTM	Body		NTM
cg23800967	-0.029141852	0.001930265	4.97E-26	-0.005592945	0.015403429	0.717412852	5	149887039	NDST1;NDST1	TSS1500;5'UTR		NDST1
cg03367100	-0.0366003	0.002424633	5.01E-26	0.003047945	0.01934846	0.875192943	1	176742396	PAPPA2	Body		PAPPA2
cg09444393	-0.014614928	0.000968485	5.11E-26	-0.008736082	0.007728464	0.261423875	14	36287742
cg09619020	0.019125668	0.001267569	5.16E-26	-0.001366236	0.01011514	0.892869762	16	57832283	KIFC3;KIFC3;KIFC3	TSS1500;5'UTR;5'UTR	N_Shelf	KIFC3
cg24094343	-0.034385175	0.002278978	5.17E-26	0.003166102	0.018186143	0.862195909	2	46705706	TMEM247	TSS1500	N_Shore	TMEM247
cg04194674	0.043431936	0.002878594	5.17E-26	-0.000521119	0.022971053	0.981952769	17	36715953	SRCIN1	Body	Island	SRCIN1
cg27481225	-0.013282945	0.000880415	5.18E-26	0.000694578	0.007025669	0.92147455	17	80486624	FOXK2	Body		FOXK2
cg01381687	0.012685259	0.000840818	5.19E-26	-0.003087856	0.00670969	0.646514767	9	131447322	SET;SET	TSS200;Body	N_Shelf	SET
cg10847261	-0.031414692	0.00208263	5.25E-26	0.01248315	0.016619297	0.454605074	6	169850567			N_Shore
cg17238334	-0.033926266	0.002249316	5.28E-26	-0.011043285	0.017949439	0.539999632	5	71920983	LOC102477328	Body		LOC102477328
cg01464274	-0.027488418	0.001822574	5.29E-26	0.005574912	0.014544058	0.702423476	2	208089814	LOC101927865	Body		LOC101927865
cg03370147	-0.036684981	0.002432427	5.30E-26	0.017472274	0.019410659	0.370531623	6	92605504
cg11957516	-0.031936406	0.002117575	5.31E-26	-0.020409626	0.016898157	0.230396575	8	110615865	SYBU;SYBU;SYBU;SYBU;SYBU;SYBU;SYBU;SYBU;SYBU;SYBU;SYBU;SYBU;SYBU;SYBU;SYBU	Body;Body;Body;Body;Body;Body;Body;Body;Body;Body;Body;Body;Body;Body;Body		SYBU
cg24639243	-0.02793297	0.001852257	5.33E-26	-0.000883646	0.014780931	0.952465724	5	114433814
cg13760478	0.007486412	0.000496454	5.35E-26	-0.001249754	0.003961679	0.753167418	3	64475401
cg13428213	0.030191816	0.002003444	5.57E-26	0.004987962	0.015987392	0.755791985	9	98267529	PTCH1;PTCH1;PTCH1;PTCH1;PTCH1;PTCH1;PTCH1	5'UTR;5'UTR;Body;Body;5'UTR;5'UTR;Body	N_Shore	PTCH1
cg15623612	0.019719426	0.00130869	5.62E-26	0.003037488	0.010443289	0.771854076	3	115577973	LSAMP	Body		LSAMP
cg11191766	0.019822994	0.001315574	5.62E-26	0.02414597	0.010498225	0.023841233	15	52945691	FAM214A;FAM214A;FAM214A	TSS1500;Body;Body		FAM214A
cg03443762	0.016084709	0.001067774	5.72E-26	-0.018610321	0.008520787	0.031644662	17	25676827			S_Shore
cg17688971	-0.018191327	0.001207808	5.77E-26	0.01249597	0.009638253	0.198232595	20	750698	SLC52A3	TSS1500		SLC52A3
cg26466155	-0.030306901	0.002012423	5.81E-26	0.002285148	0.016059041	0.887174707	1	245399126	KIF26B	Body		KIF26B
cg06881239	-0.020568351	0.001366104	5.90E-26	0.020750677	0.010901446	0.060284344	17	10741502	PIRT	TSS200		PIRT
cg07234388	-0.012518177	0.000831526	5.94E-26	0.007181552	0.006635541	0.282116263	1	156261841	TMEM79;TMEM79	Body;3'UTR	S_Shore	TMEM79
cg16725305	-0.027417682	0.001821359	5.97E-26	0.012844612	0.014534362	0.379271653	2	18780617
cg12880874	-0.03623872	0.002407995	6.07E-26	0.006453247	0.019215689	0.737805949	2	2942535	LINC01250	Body		LINC01250
cg22921619	0.013384294	0.000889383	6.08E-26	-0.001505379	0.007097238	0.832519124	6	35025887	ANKS1A	Body		ANKS1A
cg16201684	-0.022205074	0.001475692	6.13E-26	0.003802111	0.011775958	0.747567931	1	186153234	HMCN1;MIR548F1	Body;Body		HMCN1;MIR548F1
cg12400610	0.029337087	0.001953	6.83E-26	0.0013171	0.015584849	0.932843901	6	126066699			N_Shelf
cg07289977	-0.027336936	0.001820105	6.89E-26	-0.008295338	0.014524357	0.569381995	3	76891569
cg11443272	-0.02947963	0.001962999	6.94E-26	-0.000118098	0.015664647	0.994001978	5	154471056
cg26970173	-0.022715645	0.00151269	6.96E-26	-0.002148298	0.012071196	0.859161088	8	81413760	ZBTB10;ZBTB10;ZBTB10	Body;Body;Body		ZBTB10
cg19564093	-0.035294788	0.002350935	7.07E-26	0.000810856	0.018760359	0.965623789	6	124816609	NKAIN2	Body		NKAIN2
cg06651274	0.011705183	0.000779737	7.11E-26	0.008852916	0.00622227	0.158376054	22	43966851	EFCAB6;EFCAB6	Body;Body		EFCAB6
cg11519760	0.039877541	0.002656679	7.16E-26	-0.019043217	0.021200181	0.371527648	6	170597494	DLL1	Body	Island	DLL1
cg17010895	-0.044858554	0.00299236	7.76E-26	-0.003050606	0.023878901	0.898639123	2	65731517
cg00577865	-0.024358576	0.001625264	7.88E-26	0.011237543	0.012969532	0.388622837	5	81075060
cg14246480	0.01548477	0.001033297	7.93E-26	-0.004495624	0.008245666	0.587003799	16	50282958			S_Shelf
cg10666763	0.030323465	0.002023513	7.94E-26	-0.005829344	0.016147545	0.71897088	17	40823105	PLEKHH3;PLEKHH3;PLEKHH3	Body;Body;Body	Island	PLEKHH3
cg09487891	-0.037038526	0.002472819	8.19E-26	0.017324915	0.019732985	0.382379688	10	53678660	PRKG1;PRKG1	Body;Body		PRKG1
cg17041776	0.021180486	0.001414982	8.52E-26	-0.004282503	0.01129149	0.705412813	17	64749943	PRKCA	Body		PRKCA
cg00204375	-0.023367697	0.001561183	8.55E-26	0.019790755	0.012458169	0.115783795	14	104150951	KLC1;KLC1;KLC1	Body;Body;Body		KLC1
cg24317086	0.01763254	0.001178052	8.56E-26	0.007562868	0.009400805	0.423306129	15	93423542			N_Shelf
cg15269891	0.035071701	0.002343912	8.73E-26	0.000932185	0.018704311	0.960365742	8	49434332
cg25043490	0.015994076	0.001069007	8.78E-26	0.004928104	0.00853063	0.564962126	9	84434908
cg18588145	0.025755987	0.001722267	9.04E-26	-0.012144852	0.013743613	0.379308527	2	20709954
cg18720828	-0.024848826	0.0016619	9.14E-26	0.005579391	0.013261891	0.675005314	18	55862058	NEDD4L;NEDD4L;NEDD4L;NEDD4L;NEDD4L;NEDD4L;NEDD4L;NEDD4L	5'UTR;Body;Body;Body;TSS1500;5'UTR;5'UTR;Body	N_Shore	NEDD4L
cg04956801	0.019669477	0.001315656	9.21E-26	0.014633288	0.010498873	0.166929278	10	21798341			Island
cg01824508	0.015663121	0.001048016	9.40E-26	-0.001300805	0.008363122	0.876755473	5	124240796
cg03926135	-0.025225483	0.001687989	9.45E-26	0.008581807	0.013470081	0.525731788	8	69611580	C8orf34	Body		C8orf34
cg01783841	-0.01131812	0.000757375	9.46E-26	0.005798227	0.006043818	0.340033587	16	88628774			S_Shelf
cg12512625	0.022821086	0.001527203	9.49E-26	-0.012844239	0.012187009	0.294833778	3	193721530	LOC647323	TSS200	S_Shore	LOC647323
cg12697789	-0.0191039	0.001278742	9.63E-26	-0.002122839	0.010204306	0.83568892	4	186990425	TLR3	5'UTR		TLR3
cg18219160	-0.021882637	0.001464836	9.67E-26	0.000295893	0.011689324	0.979863218	12	120755827			S_Shore
cg03877450	-0.02857737	0.001912998	9.68E-26	-0.006165404	0.015265642	0.687296015	4	117101886
cg13059651	-0.020878078	0.001397677	9.71E-26	-0.003606917	0.011153404	0.747174779	2	178030129
cg15622891	-0.014236107	0.000953108	9.76E-26	-0.00156189	0.007605761	0.837773631	6	163862445	QKI;QKI;QKI;QKI	Body;Body;Body;Body		QKI
cg19465850	-0.02346157	0.001571174	9.92E-26	-0.003971104	0.012537897	0.752208679	6	37441235	CMTR1;CMTR1	ExonBnd;Body		CMTR1
cg22961366	-0.027337264	0.001831187	1.01E-25	-0.010720796	0.014612793	0.465129568	17	2116220	SMG6;SMG6;SMG6	Body;Body;Body		SMG6
cg17100528	0.016102664	0.001078899	1.02E-25	-0.00098618	0.008609569	0.909069952	15	72099912
cg26440904	0.021019911	0.001408562	1.03E-25	-0.001853407	0.011240264	0.869413072	2	15966861
cg02772159	-0.019388339	0.001299368	1.04E-25	-0.018255142	0.010368897	0.081825868	5	171808623	SH3PXD2B	Body		SH3PXD2B
cg03738767	-0.022488802	0.001507924	1.07E-25	0.002870365	0.012033163	0.812024911	14	77785968	GSTZ1;GSTZ1;POMT2	TSS1500;TSS1500;Body	N_Shore	GSTZ1;POMT2
cg15358152	0.022206652	0.001489114	1.08E-25	0.010804382	0.011883061	0.365743088	6	126067399			N_Shore
cg01044293	-0.037445151	0.002511236	1.09E-25	-0.001576957	0.020039554	0.937458142	2	173296469	ITGA6;ITGA6	Body;Body	S_Shelf	ITGA6
cg04986004	-0.037111039	0.002489158	1.10E-25	-0.008821404	0.019863372	0.658070023	5	136984794	MIR874;KLHL3	TSS1500;Body		MIR874;KLHL3
cg23913541	0.023445605	0.001573026	1.12E-25	-0.003762986	0.012552673	0.765063304	17	43117874	DCAKD;DCAKD;DCAKD;DCAKD	5'UTR;5'UTR;5'UTR;5'UTR		DCAKD
cg11562504	-0.036670115	0.002460525	1.12E-25	0.007083355	0.019634877	0.719158039	8	59747070	TOX	Body		TOX
cg12190095	-0.01599916	0.001073618	1.13E-25	-0.01149013	0.008567424	0.183365297	4	46390730	GABRA2;GABRA2;GABRA2;GABRA2;GABRA2;GABRA2	5'UTR;1stExon;ExonBnd;ExonBnd;5'UTR;5'UTR	N_Shore	GABRA2
cg13667150	-0.029697118	0.001993765	1.16E-25	-0.002161145	0.015910152	0.892266063	9	135608341	C9orf98	Body		C9orf98
cg12246852	0.014483162	0.000972441	1.17E-25	0.013268713	0.007760035	0.090852851	10	63381341
cg26174004	-0.025484549	0.001711299	1.18E-25	0.010082958	0.013656091	0.462289666	9	117969635	Dec-01	5'UTR		Dec-01
cg19992167	-0.020728661	0.001392408	1.20E-25	0.003329119	0.011111357	0.765186206	8	91330510	LINC00534	Body		LINC00534
cg22732770	-0.023849289	0.00160244	1.22E-25	0.003039499	0.012787401	0.812676688	2	129494095			N_Shore
cg14677004	-0.035471317	0.002383581	1.23E-25	0.004231073	0.019020871	0.824489866	22	33668404
cg05857996	0.024723119	0.00166169	1.25E-25	-0.015517117	0.013260211	0.245115549	20	2675418	EBF4	Body	S_Shore	EBF4
cg10946742	-0.036642146	0.002463955	1.28E-25	0.010963974	0.019662249	0.57853898	12	94208017	CRADD	Body		CRADD
cg22386772	0.023701636	0.001595281	1.36E-25	-0.006060287	0.012730267	0.635229616	9	2047786	SMARCA2;SMARCA2;SMARCA2;SMARCA2	Body;Body;Body;Body	Island	SMARCA2
cg12199996	0.018519902	0.001246527	1.36E-25	-0.003603946	0.009947233	0.718001725	7	150759633	SLC4A2;SLC4A2;SLC4A2;SLC4A2;SLC4A2	TSS200;5'UTR;1stExon;Body;Body	S_Shelf	SLC4A2
cg15283588	-0.017901026	0.001204956	1.37E-25	0.00034938	0.009615496	0.971098385	17	33479797	UNC45B;UNC45B;UNC45B;UNC45B	Body;Body;Body;Body		UNC45B
cg16484162	-0.041847014	0.002818485	1.42E-25	-0.007129076	0.022491382	0.752026332	11	8133258	RIC3;RIC3	Body;Body		RIC3
cg04034600	0.017559431	0.001183152	1.46E-25	-0.011478724	0.009441502	0.227360024	2	235437330
cg02846963	0.030451346	0.002051953	1.46E-25	-0.004918135	0.016374492	0.76462411	4	182430815
cg09127801	0.018361753	0.001237761	1.50E-25	-0.013232086	0.009877278	0.183848398	15	70406711
cg11225528	0.027482139	0.001852686	1.51E-25	-0.007444087	0.014784353	0.615877467	8	80803207			N_Shore
cg03710862	-0.027104058	0.001828083	1.55E-25	0.017448448	0.014588019	0.234914725	3	8811728	OXTR	TSS1500	S_Shore	OXTR
cg09393083	-0.02195707	0.001481162	1.57E-25	0.003073145	0.011819604	0.795475003	11	13462227	BTBD10;BTBD10;BTBD10	TSS1500;Body;5'UTR		BTBD10
cg01648310	-0.017729022	0.001196406	1.60E-25	0.009101549	0.009547263	0.343071745	2	147935069
cg26094312	-0.03019792	0.002037891	1.61E-25	0.01812659	0.016262282	0.268074441	7	139137936
cg10759025	-0.015498572	0.001046025	1.62E-25	-0.010231338	0.008347231	0.22361312	6	87567456
cg12522173	0.019296696	0.001302579	1.63E-25	-0.010768434	0.010394524	0.303086245	22	42775299
cg03458541	-0.038203083	0.002579848	1.68E-25	0.008486743	0.020587069	0.681180029	5	173603622
cg27226098	-0.028525579	0.001926605	1.69E-25	-0.009037861	0.015374225	0.558150453	12	3751048	CRACR2A	Body		CRACR2A
cg13306921	-0.023781501	0.001606625	1.72E-25	0.00320599	0.012820795	0.803129143	1	54863529	SSBP3;SSBP3;SSBP3	Body;Body;Body		SSBP3
cg03345495	-0.023531555	0.0015898	1.72E-25	-0.003479821	0.012686534	0.784510094	16	12563077	SNX29	Body		SNX29
cg14276466	-0.038075726	0.002573203	1.76E-25	-0.003271917	0.020534042	0.873769453	2	119327616
cg18748354	-0.022035868	0.001489288	1.76E-25	0.012860504	0.011884449	0.28218559	17	16935485
cg16327477	0.012687707	0.000857692	1.79E-25	0.001774847	0.006844344	0.796004191	11	65315284	LTBP3;LTBP3;LTBP3	Body;Body;Body	Island	LTBP3
cg14049706	-0.015777973	0.001066608	1.79E-25	0.001604032	0.008511483	0.850958821	22	36080711
cg14256268	0.011079627	0.000749088	1.80E-25	0.002336483	0.005977685	0.696850693	12	124985272	NCOR2;NCOR2	5'UTR;5'UTR		NCOR2
cg18272538	0.018144916	0.001228022	1.92E-25	-0.000703023	0.009799561	0.942973294	1	210425852
cg04314361	-0.039512702	0.002675273	1.97E-25	0.00543731	0.021348561	0.799561967	2	11850727
cg07230440	0.030272295	0.002049809	1.98E-25	0.002411198	0.01635738	0.883151598	12	130357212	TMEM132D	Body		TMEM132D
cg06142621	-0.025458292	0.001723885	1.99E-25	-0.000429917	0.013756524	0.975140242	11	124805981	HEPACAM;HEPACAM	5'UTR;1stExon		HEPACAM
cg15627357	0.023160899	0.001568467	2.00E-25	0.012457207	0.012516299	0.322360859	16	57832055	KIFC3;KIFC3;KIFC3	TSS200;Body;Body	N_Shelf	KIFC3
cg24929096	0.023024546	0.001559291	2.00E-25	-0.007878038	0.01244307	0.52831177	11	95032420
cg07384228	0.028762658	0.001948182	2.02E-25	-0.008727319	0.015546407	0.575987108	3	197091183
cg07362477	0.026377563	0.001786693	2.03E-25	-0.004655804	0.014257733	0.74479567	7	26988775
cg04193787	0.01120439	0.000759102	2.05E-25	0.003389066	0.006057604	0.577276465	7	131891455	PLXNA4	Body		PLXNA4
cg26688911	0.020454288	0.001385813	2.06E-25	-0.008459257	0.011058727	0.446377577	20	39969536	LPIN3	TSS200	S_Shore	LPIN3
cg26628907	-0.018349178	0.001243502	2.09E-25	0.002320024	0.009923091	0.815689122	17	38195238	MED24;MED24	Body;Body		MED24
cg01358067	0.009047797	0.00061316	2.09E-25	0.004830799	0.004892991	0.326238632	22	29219102
cg12301584	-0.009238433	0.000626161	2.11E-25	0.006751309	0.004996733	0.180152457	12	13214595	KIAA1467	Body		KIAA1467
cg13664292	0.021137111	0.001433002	2.14E-25	0.005232719	0.011435288	0.64838492	11	9587813
cg05915362	0.011025147	0.000747515	2.15E-25	0.002359567	0.005965139	0.693398359	6	159274480	OSTCL	Body		OSTCL
cg11534593	-0.02538224	0.001721186	2.17E-25	-0.001726936	0.013734988	0.90023367	11	120044594
cg08482307	0.011049117	0.000749491	2.22E-25	0.007092323	0.005980904	0.238918833	5	14728684	ANKH	Body		ANKH
cg07048832	-0.033994923	0.002306017	2.22E-25	-0.013333305	0.018401916	0.470665713	13	50883529
cg02560323	0.023375131	0.00158678	2.32E-25	-0.005886087	0.012662431	0.643202723	2	11517076
cg24772819	-0.036070367	0.002448695	2.33E-25	-0.004242708	0.019540474	0.828619997	11	122940919
cg03903701	-0.021603652	0.001466617	2.33E-25	0.009902615	0.011703541	0.39980636	5	110563123	CAMK4	Body	S_Shelf	CAMK4
cg07141359	-0.030085944	0.002043194	2.38E-25	-0.003869209	0.016304596	0.812975893	11	119861251
cg02835313	0.025094023	0.001704315	2.40E-25	-0.003367301	0.013600353	0.805035639	12	31522252
cg06570182	-0.022544445	0.001531409	2.42E-25	0.002325944	0.012220575	0.849493817	2	15952793
cg19541916	-0.019090733	0.001297014	2.44E-25	-0.005341326	0.010350111	0.607118431	2	19674105
cg01980495	0.021617103	0.00146886	2.47E-25	-0.003212484	0.011721434	0.784681096	9	2047595	SMARCA2;SMARCA2	Body;Body	Island	SMARCA2
cg22175849	-0.023684435	0.00160974	2.51E-25	-0.000804445	0.012845652	0.950209668	15	73375404	NEO1;NEO1;NEO1	Body;Body;Body		NEO1
cg07968906	0.028932995	0.001966569	2.51E-25	-0.004782069	0.015693133	0.761304387	17	40822942	PLEKHH3	Body	Island	PLEKHH3
cg00450651	0.01390795	0.000945364	2.52E-25	-0.006370988	0.007543961	0.400698038	5	139485902			N_Shore
cg13611088	-0.023105658	0.001570586	2.52E-25	0.001994562	0.012533209	0.873925762	2	204501958
cg09422947	-0.025784765	0.001752913	2.54E-25	0.007460375	0.013988164	0.595161689	3	133132214	BFSP2	Body		BFSP2
cg05457696	-0.026032176	0.001770278	2.59E-25	0.021233518	0.014126741	0.136441683	8	103395266	UBR5;UBR5	Body;Body		UBR5
cg05385434	0.018942828	0.001288211	2.60E-25	-0.00917403	0.010279869	0.374626009	1	225998870	EPHX1	5'UTR	S_Shore	EPHX1
cg17622024	-0.048751796	0.003315889	2.62E-25	0.020738997	0.026460646	0.43530511	4	53546720
cg07345999	0.023940951	0.001628475	2.63E-25	-0.001689121	0.012995158	0.896881688	11	16632636			Island
cg13049261	0.019788305	0.001346373	2.68E-25	-0.007028874	0.010743996	0.514699535	14	99879199	SETD3;SETD3	Body;Body		SETD3
cg13010209	0.026313451	0.001790366	2.68E-25	-0.007215115	0.014287044	0.614827983	11	119567864	PVRL1;PVRL1;PVRL1	Body;Body;Body		PVRL1
cg15316843	0.038813019	0.002641016	2.69E-25	-0.002877808	0.021075189	0.891702316	8	65282946			Island
cg01330748	0.01176169	0.000800386	2.71E-25	0.010239264	0.006387045	0.112530547	3	32910578	TRIM71	Body		TRIM71
cg18003231	-0.042949937	0.002923169	2.73E-25	0.017150743	0.023326755	0.464171314	22	18043745	SLC25A18	5'UTR		SLC25A18
cg02439189	-0.011847383	0.000806718	2.81E-25	-0.003020233	0.006437571	0.640130806	20	3096098	UBOX5;UBOX5;UBOX5-AS1;UBOX5;UBOX5;UBOX5	ExonBnd;ExonBnd;Body;Body;Body;Body		UBOX5;UBOX5-AS1
cg06638529	0.017442428	0.001187749	2.82E-25	-0.001218867	0.009478187	0.897973338	1	44704073	ERI3	Body		ERI3
cg02363511	-0.027685263	0.001885285	2.82E-25	0.004411991	0.015044494	0.770019661	5	31733512
cg25481455	-0.027014174	0.001839603	2.83E-25	-0.009097234	0.014679953	0.537071974	6	22147551	NBAT1;CASC15	TSS200;Body		NBAT1;CASC15
cg15150970	0.011724791	0.000798542	2.85E-25	0.012565266	0.006372328	0.051803947	2	25473529	DNMT3A;DNMT3A;DNMT3A	Body;Body;Body	N_Shore	DNMT3A
cg23975425	0.019556916	0.001331998	2.85E-25	-0.003685952	0.010629286	0.72959903	5	173180686
cg11939689	-0.022694015	0.0015462	2.92E-25	-0.006082069	0.012338603	0.623303815	18	55583769
cg17204557	0.019679071	0.001340956	2.94E-25	0.009564284	0.010700765	0.3738978	2	121223909	LOC84931	Body		LOC84931
cg17298776	0.019088616	0.001300731	2.94E-25	-0.007531828	0.010379775	0.470015915	1	64242960	ROR1;ROR1	Body;Body	S_Shelf	ROR1
cg17588577	-0.034668926	0.002362402	2.94E-25	-0.021958914	0.018851865	0.247278325	5	155753897	SGCD;SGCD;SGCD;SGCD;SGCD;SGCD	1stExon;1stExon;1stExon;5'UTR;5'UTR;5'UTR		SGCD
cg13766505	-0.024632058	0.001678846	2.98E-25	-0.002034752	0.013397118	0.879633383	11	42261308	LOC100507205	Body		LOC100507205
cg26457075	0.013239381	0.000902381	2.99E-25	0.004889158	0.007200959	0.498965885	2	7843941
cg04604773	0.014103386	0.000961351	3.00E-25	0.004692396	0.007671541	0.542355992	15	74218217	LOXL1;LOXL1-AS1;LOXL1-AS1;LOXL1-AS1;LOXL1-AS1;LOXL1-AS1	TSS1500;Body;Body;Body;Body;Body	N_Shore	LOXL1;LOXL1-AS1
cg15152894	0.025223561	0.001719503	3.02E-25	-0.029913379	0.013721557	0.03195596	8	97174226	GDF6	TSS1500	S_Shore	GDF6
cg18276474	-0.030101785	0.002052063	3.02E-25	0.010144428	0.016375373	0.537210687	10	121124596	GRK5	Body		GRK5
cg14615971	0.018721132	0.001276423	3.05E-25	-0.003115862	0.0101858	0.760409674	3	66603404
cg24797417	-0.04199268	0.002863406	3.07E-25	-0.010830013	0.022849849	0.636712685	16	57210113	FAM192A	5'UTR		FAM192A
cg11460397	-0.02297246	0.001566579	3.09E-25	-0.012357091	0.012501231	0.325663748	9	96014312	WNK2;WNK2	Body;Body		WNK2
cg27520108	-0.028806419	0.001965273	3.17E-25	0.001914701	0.015682793	0.903109896	15	68927789	CORO2B;CORO2B;CORO2B	5'UTR;5'UTR;Body		CORO2B
cg06968164	-0.03003641	0.002049354	3.19E-25	0.021122318	0.016353756	0.199920688	13	45629698
cg03060986	0.022715907	0.001549973	3.20E-25	-0.000598188	0.012368718	0.961537807	3	60309590	FHIT;FHIT	Body;Body		FHIT
cg23381884	0.018088769	0.001234311	3.21E-25	-0.001294749	0.009849747	0.895722885	6	1597525			N_Shore
cg10129218	-0.027781547	0.001895934	3.23E-25	-0.019301099	0.015129471	0.205447128	6	88542135	LOC101928911	Body		LOC101928911
cg14510322	-0.02117576	0.001445666	3.31E-25	-0.002769552	0.011536351	0.810839374	13	112577657			S_Shore
cg05755646	-0.026610696	0.001816869	3.33E-25	-0.00448958	0.014498532	0.757561848	15	91306100	BLM;BLM;BLM;BLM	Body;Body;Body;Body		BLM
cg20117614	-0.028626888	0.001954529	3.33E-25	0.007981669	0.015597053	0.610128003	6	71948250
cg11123720	-0.027690653	0.001891738	3.45E-25	0.015587402	0.015095983	0.304674978	5	75701065	IQGAP2	Body	S_Shore	IQGAP2
cg21132686	-0.018320475	0.00125205	3.53E-25	0.011613953	0.009991302	0.248249224	20	22795774
cg03036649	0.013779133	0.000941886	3.58E-25	-0.000625392	0.00751621	0.933879133	1	20700014	LINC01141	Body		LINC01141
cg22740835	-0.021064644	0.001439947	3.58E-25	0.004965818	0.011490709	0.666694823	1	162602559	DDR2;DDR2	5'UTR;5'UTR		DDR2
cg27269110	0.02355684	0.001610449	3.60E-25	-0.002999549	0.01285131	0.815995878	6	154754755	CNKSR3	Body		CNKSR3
cg15942624	0.009418841	0.000643998	3.63E-25	-0.000634688	0.005139072	0.901994115	4	152245750			N_Shore
cg03624135	0.014098865	0.000964031	3.64E-25	-0.007237232	0.007692926	0.349430347	20	9486968			N_Shore
cg03983715	-0.011954228	0.000817433	3.66E-25	-0.000595213	0.006523075	0.92750584	16	68378420	PRMT7	Body		PRMT7
cg22040039	-0.020692797	0.001415244	3.70E-25	-0.015564734	0.011293582	0.171677937	12	112195089
cg10904151	0.009877593	0.000675603	3.71E-25	-0.004958079	0.005391283	0.360299988	7	150759564	SLC4A2;SLC4A2;SLC4A2;SLC4A2	TSS200;TSS200;Body;Body	S_Shelf	SLC4A2
cg04694991	-0.03071568	0.002100977	3.73E-25	0.009234763	0.016765701	0.583173691	10	97219665	SORBS1;SORBS1	5'UTR;5'UTR		SORBS1
cg01931001	-0.035550543	0.002431859	3.74E-25	0.019062598	0.019406122	0.328676825	6	159733389			N_Shelf
cg08863777	0.019819187	0.001356051	3.79E-25	-0.037243616	0.010821224	0.000890457	11	94278457	FUT4	1stExon	Island	FUT4
cg03229341	-0.01817038	0.001243439	3.83E-25	0.00038377	0.009922585	0.96923702	17	58475819
cg04743916	-0.022350138	0.001529612	3.86E-25	0.014480263	0.012206235	0.238733215	12	123381990	VPS37B	TSS1500	S_Shore	VPS37B
cg02308150	-0.014969578	0.001024707	3.90E-25	0.012053906	0.008177115	0.144063375	10	102593679			S_Shelf
cg15122909	-0.019666184	0.001346337	3.93E-25	0.019742281	0.010743708	0.06953985	9	93862902
cg22602598	-0.008934655	0.000611694	3.94E-25	0.004385545	0.004881292	0.371431098	20	48331041	B4GALT5	TSS1500	S_Shore	B4GALT5
cg11823128	-0.028867014	0.001976569	3.97E-25	-0.003091568	0.015772932	0.845063612	3	127506038	MGLL;MGLL;MGLL	Body;Body;Body		MGLL
cg00960456	-0.022338698	0.001529644	3.98E-25	0.004546003	0.01220649	0.710482101	8	138738134
cg16499416	0.026276695	0.001799503	4.01E-25	-0.00376773	0.014359951	0.793650581	11	63766286	MACROD1	3'UTR	Island	MACROD1
cg07962479	-0.026599487	0.001821968	4.06E-25	0.0209713	0.014539225	0.152781598	8	59020041	FAM110B	5'UTR		FAM110B
cg06654782	-0.027027269	0.001852689	4.26E-25	0.002800602	0.014784373	0.850197174	16	87368711	FBXO31;FBXO31	Body;Body	S_Shore	FBXO31
cg12927252	-0.038998316	0.002674069	4.34E-25	-0.006629038	0.021338951	0.756806435	2	158751910
cg20246900	-0.018621981	0.001277037	4.37E-25	0.006182066	0.010190702	0.545671033	3	45066525	CLEC3B	TSS1500		CLEC3B
cg12336457	-0.021160972	0.001451509	4.44E-25	-0.012701408	0.01158298	0.275860753	2	223916912	KCNE4	1stExon	N_Shore	KCNE4
cg20559385	-0.03042056	0.002087547	4.56E-25	-0.013492555	0.016658532	0.420179566	6	106049591
cg03619568	0.021572005	0.001480846	4.65E-25	-0.013736292	0.011817087	0.248248006	5	77139388			N_Shore
cg15332359	0.011450024	0.00078601	4.66E-25	0.003216172	0.006272324	0.60942144	8	126217943	NSMCE2	Body		NSMCE2
cg19983775	-0.033965557	0.002332526	4.77E-25	0.022966831	0.018613453	0.220569235	10	126104239	OAT	5'UTR	N_Shelf	OAT
cg06037759	0.034940607	0.002399505	4.77E-25	0.025928136	0.019147941	0.179212863	5	77300721	AP3B1;AP3B1	Body;Body		AP3B1
cg15794873	0.00926409	0.000636468	4.90E-25	-0.005374279	0.005078986	0.292920747	10	127059374
cg24253892	-0.041146107	0.002827311	4.95E-25	0.00507997	0.022561813	0.822384479	1	177620426
cg03363142	-0.038677708	0.00265804	4.98E-25	0.00207339	0.021211044	0.922355255	8	69942947
cg12516875	-0.037887965	0.002604024	5.02E-25	0.016300434	0.020779995	0.434919022	22	46463543			N_Shelf
cg08774009	0.013719783	0.000943052	5.05E-25	-0.01177544	0.007525516	0.121275345	8	49309094			Island
cg02956521	0.017741758	0.001219759	5.11E-25	0.012646172	0.009733625	0.197299122	11	102140747			S_Shore
cg03001246	-0.022103792	0.001519881	5.16E-25	0.000882234	0.012128584	0.942179945	4	16226826	TAPT1-AS1;TAPT1-AS1;TAPT1	TSS1500;TSS1500;Body	N_Shore	TAPT1-AS1;TAPT1
cg13888180	-0.024553327	0.0016893	5.35E-25	0.01654115	0.01348054	0.223118048	22	40920413	LOC101927257;MKL1;MKL1;MKL1	Body;5'UTR;5'UTR;5'UTR		LOC101927257;MKL1
cg17115619	-0.038799794	0.00266949	5.35E-25	0.011703747	0.021302412	0.584131975	2	86898569	RNF103-CHMP3	5'UTR		RNF103-CHMP3
cg15394255	-0.037005719	0.002546808	5.45E-25	-0.012920109	0.02032341	0.526624151	12	87232821	MGAT4C	TSS200		MGAT4C
cg09699787	0.015800655	0.001087522	5.48E-25	0.012973664	0.008678376	0.138548238	2	1711759	PXDN	Body		PXDN
cg00573857	0.023386268	0.001609683	5.49E-25	0.003112105	0.012845194	0.809135158	5	981189
cg12773787	0.019522174	0.001343919	5.54E-25	-0.001465031	0.010724409	0.891656928	1	38692433
cg05889395	-0.030864182	0.002125116	5.61E-25	-0.001804733	0.01695833	0.915492838	1	231980899	DISC1;DISC1;DISC1;DISC1;DISC1;DISC1;DISC1;DISC1;DISC1;DISC1;DISC1;TSNAX-DISC1	Body;Body;Body;Body;Body;Body;Body;Body;Body;Body;Body;Body		DISC1;TSNAX-DISC1
cg03648155	0.012046074	0.000829694	5.73E-25	-0.003810042	0.006620924	0.56646927	10	81106771	PPIF	TSS1500	N_Shore	PPIF
cg16815476	-0.031070422	0.002140177	5.75E-25	-0.018475531	0.017078513	0.282330976	7	13064237
cg08895618	-0.025596895	0.001763626	5.85E-25	-0.006699459	0.014073654	0.635247404	5	149887008	NDST1	TSS1500		NDST1
cg26127201	0.014881014	0.001025468	5.91E-25	0.014960028	0.008183186	0.070955581	8	108626616
cg00576904	-0.03293175	0.002269579	5.94E-25	0.006680898	0.01811114	0.713110868	12	15304329	RERG-AS1;RERG;RERG	TSS1500;Body;Body		RERG-AS1;RERG
cg16023272	-0.034516238	0.00237895	5.97E-25	-0.013255442	0.018983912	0.486885508	2	186473601
cg17999193	-0.034682202	0.002390603	6.00E-25	0.009406253	0.019076903	0.623205245	8	72899882	MSC-AS1;MSC-AS1	Body;Body		MSC-AS1
cg13408214	0.027594872	0.001902583	6.10E-25	-0.001484157	0.01518253	0.922352287	17	40823572	PLEKHH3	Body	Island	PLEKHH3
cg02086924	-0.024943133	0.001719825	6.11E-25	0.007449104	0.013724127	0.588672969	2	7017728	RSAD2	TSS200		RSAD2
cg21585977	0.014881884	0.001026553	6.28E-25	-0.001076304	0.008191844	0.895772348	8	74416786	STAU2;STAU2;STAU2;STAU2	Body;Body;Body;Body		STAU2
cg26263675	0.014085877	0.000971724	6.31E-25	-0.002203398	0.007754316	0.776969766	17	72743191	RAB37;RAB37;RAB37;RAB37	3'UTR;3'UTR;3'UTR;3'UTR	N_Shore	RAB37
cg17671280	-0.023137355	0.00159798	6.78E-25	-0.005793692	0.012751812	0.650713797	4	186990202	TLR3	TSS200		TLR3
cg27614309	0.013786154	0.000952154	6.78E-25	0.005216895	0.007598145	0.494160097	16	85478580
cg23544381	0.0124197	0.000857826	6.81E-25	-0.013023059	0.00684541	0.060420308	1	6412458	ACOT7;ACOT7;ACOT7;ACOT7	Body;Body;Body;Body		ACOT7
cg23273465	-0.033934041	0.002344314	6.90E-25	0.017181203	0.018707519	0.360942603	2	36588933	CRIM1	Body	S_Shelf	CRIM1
cg17668138	-0.013859956	0.00095772	6.99E-25	0.001871761	0.007642561	0.807100708	20	51039451
cg23905638	-0.018017389	0.001245231	7.07E-25	0.001990487	0.009936887	0.841703326	16	9018223	USP7;USP7;USP7	Body;5'UTR;Body		USP7
cg02505177	-0.015292784	0.001056981	7.10E-25	0.009344547	0.008434664	0.270969671	10	103574626	MGEA5;MGEA5	Body;Body	N_Shelf	MGEA5
cg16805138	-0.01914611	0.001323942	7.31E-25	0.00417559	0.010565	0.693641584	4	10108355	WDR1;WDR1	Body;Body		WDR1
cg04907325	0.015606222	0.001079315	7.37E-25	0.007146234	0.008612884	0.40897115	4	54459009	LNX1;LNX1-AS2	TSS1500;TSS200		LNX1;LNX1-AS2
cg04305601	0.010772935	0.000745091	7.40E-25	0.006970922	0.00594579	0.244231618	16	49699992	ZNF423	Body		ZNF423
cg04115551	0.02495754	0.001726328	7.45E-25	0.002590054	0.013776018	0.851305222	21	43932903	SLC37A1	5'UTR	N_Shore	SLC37A1
cg08543630	0.033029285	0.002284762	7.47E-25	-0.010731911	0.018232297	0.557640772	13	80792236
cg24204780	-0.020307923	0.0014052	7.61E-25	0.010618353	0.01121343	0.3462963	5	173217967	LINC01485	TSS200		LINC01485
cg00464852	-0.042180142	0.002919662	7.78E-25	0.007494497	0.023298768	0.748474848	14	68610155	RAD51B;RAD51B;RAD51B	Body;Body;Body		RAD51B
cg26437009	-0.017086689	0.001182867	7.84E-25	-0.002555087	0.009439222	0.787271949	16	73266442
cg10671987	-0.027955759	0.001935479	7.88E-25	-0.00325807	0.015445035	0.833422628	19	4978055	KDM4B	5'UTR		KDM4B
cg16315582	-0.017512279	0.001212535	7.92E-25	0.010450643	0.009675979	0.283100303	11	104839349	CASP4	TSS200		CASP4
cg07726287	0.018149909	0.001257076	8.07E-25	0.0047702	0.01003141	0.635603648	16	84318109
cg18983289	0.015302996	0.001059905	8.08E-25	-0.002695996	0.008457992	0.75067908	1	38554180	MIR3659	TSS1500		MIR3659
cg02190235	-0.022649531	0.001568961	8.15E-25	-0.005100599	0.012520238	0.684723447	12	93396759
cg06092948	-0.029148816	0.002020171	8.40E-25	-0.02204142	0.016120871	0.17506608	10	91061294	IFIT2	TSS1500		IFIT2
cg23406451	-0.045595084	0.003161003	8.57E-25	0.001410969	0.025224665	0.955520985	18	32171998	DTNA;DTNA;DTNA;DTNA	5'UTR;5'UTR;TSS1500;5'UTR		DTNA
cg14141880	-0.020843037	0.001445106	8.61E-25	0.00224611	0.011531881	0.846024038	7	47649923
cg20096480	0.018270547	0.001267061	8.74E-25	-0.004920017	0.010111093	0.627768301	8	86999525
cg03630672	0.011743593	0.000814523	8.81E-25	-0.000271817	0.006499857	0.966738926	1	94556603	ABCA4	Body		ABCA4
cg05111420	-0.039169165	0.002717109	8.88E-25	0.002716955	0.021682405	0.900569683	18	3538691	DLGAP1;DLGAP1;DLGAP1;DLGAP1;DLGAP1;DLGAP1;DLGAP1;DLGAP1;DLGAP1	Body;Body;Body;Body;Body;Body;Body;Body;Body		DLGAP1
cg12470768	-0.025792778	0.00178921	8.88E-25	0.006969171	0.014277816	0.626698601	5	17225041	BASP1;BASP1	5'UTR;5'UTR		BASP1
cg14863413	0.017595494	0.001220752	8.96E-25	-0.011563091	0.009741547	0.238463715	10	88051876	GRID1	Body		GRID1
cg14799819	0.030651931	0.002127098	9.10E-25	0.008502377	0.016974143	0.617705258	10	63382047
cg27652459	-0.014450776	0.001002916	9.15E-25	-0.004495141	0.008003227	0.575787612	11	46709238	ARHGAP1	Body		ARHGAP1
cg15976200	-0.030918298	0.002146057	9.22E-25	0.001746841	0.017125441	0.918989293	13	94806595	GPC6-AS1;GPC6	Body;Body		GPC6-AS1;GPC6
cg19240985	-0.021898215	0.001519994	9.23E-25	0.017541023	0.012129481	0.151728796	14	52815712
cg02143233	0.022004845	0.001527757	9.37E-25	0.000831256	0.012191433	0.945795925	20	4143087	SMOX;SMOX;SMOX;SMOX;SMOX	5'UTR;5'UTR;5'UTR;5'UTR;5'UTR		SMOX
cg18203859	-0.014402317	0.001000042	9.43E-25	-0.004652778	0.007980291	0.561378904	1	202935321	CYB5R1	Body	N_Shore	CYB5R1
cg11358199	0.014552795	0.00101051	9.44E-25	0.005193914	0.008063821	0.521204546	2	8453529
cg24024036	-0.043380088	0.003012509	9.50E-25	0.028986789	0.024039685	0.231167965	4	170101082	SH3RF1	Body		SH3RF1
cg19500065	0.011003691	0.000764153	9.51E-25	-0.005440608	0.006097909	0.374742229	15	89156670
cg25821633	-0.027771157	0.001928759	9.57E-25	0.018301979	0.015391407	0.237634247	11	33079630	TCP11L1;TCP11L1	Body;Body		TCP11L1
cg09723824	-0.021852916	0.001517984	9.67E-25	-0.003300432	0.012113442	0.785913748	3	58282554
cg21323642	-0.017033759	0.001183544	9.83E-25	0.008669987	0.009444631	0.361167052	22	31709724
cg00729984	0.013763129	0.000956326	9.85E-25	-0.002262107	0.00763144	0.767616205	4	54458819	LNX1-AS2;LNX1	TSS1500;TSS1500		LNX1-AS2;LNX1
cg14020652	-0.029368432	0.002040661	9.85E-25	-0.017141081	0.016284383	0.295435231	9	38339335
cg12963736	-0.030288602	0.002104685	9.87E-25	0.004219476	0.016795289	0.802228929	7	44373844
cg24793022	0.019138624	0.001329992	9.92E-25	-0.010153872	0.010613277	0.341362616	6	160296499
cg14247338	-0.01863998	0.001295689	1.01E-24	0.009091163	0.010339537	0.381681297	12	10221881
cg21438252	-0.017836292	0.001239905	1.01E-24	0.005552565	0.009894389	0.576115271	1	28904846	TRNAU1AP;TRNAU1AP	Body;3'UTR	N_Shelf	TRNAU1AP
cg26513304	-0.025714204	0.001787568	1.01E-24	0.014583248	0.014264714	0.309459016	5	169780916	KCNIP1	1stExon		KCNIP1
cg17640020	-0.029664022	0.002062269	1.02E-24	0.004599796	0.01645681	0.780519068	2	100224618	AFF3;AFF3	Body;Body		AFF3
cg17338500	-0.025729736	0.001789014	1.03E-24	-0.010503249	0.014276255	0.463883322	10	91087618	IFIT3;IFIT3;IFIT3;IFIT3	5'UTR;1stExon;1stExon;5'UTR		IFIT3
cg22312296	-0.015481293	0.001076538	1.03E-24	0.011037242	0.008590721	0.202277173	1	109188656
cg06341590	-0.02865711	0.001992845	1.04E-24	-0.007299142	0.015902813	0.64739008	4	57624431
cg11748139	0.015798859	0.001098704	1.04E-24	0.001054355	0.008767605	0.904557847	1	160368607			N_Shore
cg15749989	-0.014673252	0.001020505	1.04E-24	-0.014495632	0.008143583	0.078566382	9	137208338
cg02357751	0.03243388	0.002255739	1.04E-24	0.004115962	0.018000694	0.819673107	22	19710880	GP1BB;SEPT5	TSS200;3'UTR	Island	GP1BB;SEPT5
cg09052690	-0.030967883	0.00215439	1.06E-24	0.005427664	0.01719194	0.752978869	1	60854176
cg00885460	0.01448264	0.00100754	1.06E-24	-0.000233124	0.008040124	0.976934909	16	58058629	MMP15	TSS1500	N_Shore	MMP15
cg22904147	-0.032977868	0.002294556	1.07E-24	0.017943783	0.018310453	0.32981585	1	85245915
cg20683852	-0.033362877	0.002321732	1.08E-24	0.001696302	0.018527316	0.92726066	4	100644860
cg07271799	0.016859792	0.001173286	1.08E-24	-0.010194469	0.009362769	0.279235589	1	219833964
cg26945137	0.02370441	0.001649704	1.09E-24	0.011650321	0.01316456	0.378608908	17	426382	VPS53	Body		VPS53
cg13481413	-0.019872298	0.001383085	1.09E-24	0.002276859	0.01103696	0.837043251	5	34044058	C1QTNF3;C1QTNF3;C1QTNF3-AMACR	TSS1500;TSS1500;Body		C1QTNF3;C1QTNF3-AMACR
cg26648185	0.022970449	0.001598728	1.09E-24	0.006242359	0.012757779	0.625861916	21	32927013	TIAM1	5'UTR	N_Shelf	TIAM1
cg24280945	-0.032794462	0.002283403	1.12E-24	0.002638657	0.018221452	0.885195478	8	19461068	CSGALNACT1;CSGALNACT1;CSGALNACT1	TSS1500;Body;5'UTR	S_Shore	CSGALNACT1
cg25457000	-0.014978392	0.001042941	1.12E-24	-0.012510799	0.008322625	0.136401809	10	4813681
cg17109049	-0.018623225	0.001296734	1.12E-24	0.001163805	0.010347878	0.910711422	2	220072753	ZFAND2B	Body	S_Shore	ZFAND2B
cg09685574	-0.018853012	0.001312842	1.13E-24	0.002456347	0.010476423	0.815175489	1	60563563
cg06584561	-0.014460874	0.001007068	1.13E-24	0.01632704	0.008036361	0.045240747	13	31456352	LINC00545	TSS1500		LINC00545
cg09644829	-0.033984723	0.002367659	1.16E-24	0.017897132	0.018893812	0.346135913	8	67697930	SGK3;SGK3;C8orf44-SGK3;SGK3	5'UTR;5'UTR;5'UTR;5'UTR		SGK3;C8orf44-SGK3
cg20400838	0.011312168	0.000788311	1.18E-24	-0.009745251	0.006290689	0.124974708	7	21208923
cg15845673	0.03405904	0.002373763	1.19E-24	-0.010676975	0.01894252	0.574441509	12	25099560	BCAT1	Body	N_Shelf	BCAT1
cg09008604	-0.029674399	0.00206829	1.19E-24	0.010493173	0.016504861	0.526600034	18	61814247	LINC00305;LOC284294	Body;Body		LINC00305;LOC284294
cg08816563	-0.01391951	0.000970411	1.21E-24	0.011424439	0.007743834	0.143743215	12	68198050
cg04558278	0.018711992	0.001304671	1.22E-24	-0.011468019	0.010411216	0.273714542	19	14074823	RFX1	Body	Island	RFX1
cg17677190	-0.016896456	0.001178229	1.23E-24	-0.001529439	0.009402216	0.871157102	11	5289815	HBE1	Body		HBE1
cg02931642	0.014931477	0.001041344	1.24E-24	0.003650824	0.008309876	0.661507757	3	184320734			N_Shore
cg22593006	0.015858666	0.001106014	1.24E-24	0.004351262	0.00882594	0.623248789	6	170603682	FAM120B;FAM120B	TSS1500;Body	N_Shore	FAM120B
cg25638443	-0.036111948	0.002519207	1.26E-24	0.013069874	0.020103156	0.517314641	12	22435475	ST8SIA1	Body		ST8SIA1
cg11192913	-0.028148792	0.001963761	1.26E-24	-0.001939403	0.015670726	0.901791069	3	45712789	LIMD1	Body		LIMD1
cg08054010	0.019023989	0.001327195	1.26E-24	-0.010925326	0.010590957	0.305132265	3	194877369	C3orf21	Body		C3orf21
cg02738138	-0.01680302	0.001172507	1.28E-24	0.004561312	0.009356552	0.627130774	1	174439049	RABGAP1L	Body		RABGAP1L
cg03070780	0.014010664	0.000978018	1.31E-24	-0.002274083	0.007804541	0.771454684	14	25159971
cg16037711	0.014192941	0.000991274	1.35E-24	0.004889947	0.007910325	0.538076485	1	59280841			N_Shore
cg08115618	-0.030789452	0.002150458	1.35E-24	0.007388505	0.017160558	0.667859214	8	134667555
cg10946295	0.016624691	0.001161398	1.37E-24	-0.004917269	0.009267905	0.597068811	2	119913307			N_Shore
cg18794925	0.012135955	0.000847836	1.37E-24	0.003160453	0.006765696	0.641575397	12	66455749
cg14599823	-0.030014612	0.002096889	1.37E-24	0.00039786	0.016733079	0.981085057	5	77973731
cg16671238	0.010462023	0.000730992	1.38E-24	-0.007852405	0.005833283	0.181755124	13	20987145	CRYL1	Body	N_Shore	CRYL1
cg20561928	-0.027221724	0.001902178	1.39E-24	-0.006384947	0.015179291	0.675058549	15	79191209
cg04657382	0.017293788	0.001208568	1.40E-24	0.009765355	0.009644316	0.314082781	3	193721667	LOC647323	TSS1500	S_Shore	LOC647323
cg18674267	-0.028458913	0.001989032	1.41E-24	0.004148966	0.015872387	0.794405569	14	74039910	ACOT2	Body	S_Shelf	ACOT2
cg17307170	-0.03494985	0.002442804	1.41E-24	-0.000943341	0.019493463	0.961514224	8	49333898
cg11181648	-0.014963228	0.00104594	1.42E-24	0.008023335	0.008346553	0.339077938	9	138370297	PPP1R26	TSS1500	N_Shore	PPP1R26
cg13898677	0.008841492	0.000618096	1.43E-24	0.000188017	0.004932375	0.969680105	3	129544009	TMCC1;TMCC1	Body;Body		TMCC1
cg06610944	0.010756004	0.000751942	1.43E-24	-0.001761094	0.006000467	0.76984448	6	3665329
cg12214003	0.015759112	0.001101815	1.44E-24	-0.005709801	0.008792433	0.517791033	2	235859792	SH3BP4	TSS1500	N_Shore	SH3BP4
cg07204479	-0.017862641	0.001248977	1.45E-24	0.004066958	0.009966784	0.684238602	12	89915527	WDR51B;GALNT4;GALNT4	Body;3'UTR;1stExon	N_Shelf	WDR51B;GALNT4
cg05241277	0.023063625	0.001612895	1.46E-24	-0.006976692	0.012870826	0.589166514	4	154711519	SFRP2	TSS1500	N_Shore	SFRP2
cg24312985	-0.012061956	0.000843709	1.48E-24	0.012910853	0.00673276	0.058440613	1	6684957	THAP3	TSS1500	N_Shore	THAP3
cg20621765	0.013966211	0.000976922	1.48E-24	-0.000326786	0.007795794	0.966659928	10	95198374	MYOF;MYOF	Body;Body		MYOF
cg25770702	0.02202199	0.001541275	1.53E-24	0.021490602	0.012299308	0.084113641	11	64136024	RPS6KA4;MIR1237;RPS6KA4	Body;TSS200;Body	Island	RPS6KA4;MIR1237
cg27105183	0.010876351	0.000761264	1.54E-24	0.005881496	0.006074851	0.335642696	17	71898861			S_Shore
cg21672136	-0.022971499	0.001608206	1.56E-24	-0.011829825	0.012833414	0.359182793	6	37766754
cg19660243	-0.026793867	0.001875853	1.56E-24	0.00573589	0.014969222	0.702521827	12	125048224			N_Shelf
cg26643631	0.012491405	0.000874542	1.57E-24	-0.001641167	0.006978804	0.814633649	8	102504903	GRHL2;GRHL2	5'UTR;1stExon	S_Shore	GRHL2
cg12994599	0.027671065	0.001938241	1.61E-24	-0.003443382	0.015467074	0.824347952	5	31753942
cg18672957	-0.043144028	0.003023324	1.66E-24	-0.004879547	0.024125994	0.840191387	17	76692905	CYTH1;CYTH1;CYTH1;CYTH1	Body;Body;Body;Body		CYTH1
cg22541400	-0.027154902	0.001902936	1.66E-24	-0.011480164	0.015185344	0.451689654	17	9840728	GAS7;GAS7;GAS7;GAS7	Body;Body;Body;Body		GAS7
cg02853338	0.017282502	0.001211204	1.67E-24	-0.007998043	0.009665357	0.410220081	12	114334191	RBM19;RBM19;RBM19	Body;Body;Body		RBM19
cg16077630	-0.019180333	0.001344482	1.69E-24	-0.010816639	0.010728903	0.316165044	15	101932321	PCSK6;PCSK6;PCSK6;PCSK6;PCSK6;PCSK6;PCSK6;PCSK6	Body;Body;Body;Body;Body;Body;Body;Body		PCSK6
cg21480173	0.026154408	0.001833489	1.70E-24	0.002022589	0.014631159	0.890371432	19	10463831	TYK2	Body	Island	TYK2
cg13531800	-0.042573931	0.002984726	1.70E-24	-0.015076441	0.023817979	0.528403303	6	166161940
cg14446658	-0.024410814	0.001711991	1.74E-24	0.014579553	0.013661612	0.288837927	5	6845744
cg19613370	-0.028530897	0.002001087	1.75E-24	0.006025126	0.015968583	0.706861143	8	109598608
cg05259305	0.013026932	0.000913838	1.77E-24	0.004259819	0.007292384	0.560633501	1	43473392			S_Shore
cg11047279	-0.018163693	0.001274383	1.78E-24	-0.01286003	0.010169515	0.209403846	10	80159844
cg25440434	-0.021852273	0.001533212	1.79E-24	-0.00425256	0.012234959	0.728999202	1	3267497	PRDM16;PRDM16	Body;Body		PRDM16
cg10619653	0.009818435	0.000688933	1.79E-24	0.010041925	0.005497657	0.071192207	6	38145443	BTBD9;BTBD9;BTBD9;BTBD9	Body;Body;Body;Body		BTBD9
cg27394987	0.022896934	0.001606677	1.80E-24	0.000706845	0.012821212	0.956160561	3	128118189	EEFSEC	Body		EEFSEC
cg05072243	0.018074019	0.001268459	1.82E-24	-0.006224796	0.010122243	0.540184883	6	27781799	HIST1H2BM	TSS1500	N_Shore	HIST1H2BM
cg05487266	0.016549592	0.00116152	1.82E-24	-0.017323323	0.009268881	0.064990786	4	83721337	SCD5;SCD5	TSS1500;TSS1500	S_Shore	SCD5
cg13219228	-0.034427163	0.00241635	1.83E-24	-0.007068956	0.019282363	0.714805876	2	139228296
cg02653687	-0.020261126	0.001422526	1.86E-24	0.004719485	0.011351696	0.67861557	10	104569555	WBP1L;WBP1L	Body;Body		WBP1L
cg13820391	-0.029827904	0.002094716	1.89E-24	0.006363669	0.016715741	0.704354451	11	121835505
cg13420744	0.024971492	0.001753736	1.89E-24	-0.005055307	0.013994732	0.718803799	1	12679306	DHRS3	TSS1500	S_Shore	DHRS3
cg20855434	-0.024873288	0.001746903	1.90E-24	0.003822694	0.01394021	0.784565104	1	21919044
cg19386884	-0.026128441	0.001835775	1.94E-24	-0.013416107	0.014649403	0.362296741	3	177256147	LINC00578	Body		LINC00578
cg13519834	-0.035598795	0.002502229	2.00E-24	-0.002696827	0.019967672	0.892876678	6	143145810	HIVEP2	5'UTR		HIVEP2
cg04356757	0.024475639	0.001721364	2.07E-24	0.005468876	0.013736408	0.691509675	9	91398063
cg26511507	-0.040289535	0.002833819	2.08E-24	-0.014977484	0.022613747	0.509518379	10	556548	DIP2C	Body		DIP2C
cg27080917	0.016557077	0.001164607	2.08E-24	0.001011608	0.00929351	0.913571345	12	11978350	ETV6;RNU6-19P	Body;Body		ETV6;RNU6-19P
cg00274428	-0.027160044	0.00191041	2.08E-24	0.004689302	0.015244989	0.759124684	1	236066569
cg11844908	-0.024539594	0.001726417	2.11E-24	-0.007297204	0.01377673	0.597685636	10	126357064	FAM53B	Body		FAM53B
cg22905292	0.029313042	0.002062338	2.11E-24	0.007960855	0.016457361	0.629795614	2	120476096
cg09829983	-0.020166825	0.001418992	2.13E-24	0.001674462	0.011323496	0.882783582	2	7017698	RSAD2	TSS200		RSAD2
cg20420651	0.028743159	0.002022775	2.15E-24	0.00143956	0.016141651	0.929141482	4	113432911			S_Shore
cg02775131	0.014902777	0.001048778	2.15E-24	0.001925611	0.008369198	0.818567364	20	56265737	PMEPA1;PMEPA1;PMEPA1;PMEPA1;PMEPA1	TSS200;5'UTR;5'UTR;Body;Body		PMEPA1
cg23097039	-0.02499154	0.001758922	2.16E-24	0.015429752	0.014036118	0.274674667	8	97632763
cg11199506	-0.021295399	0.001498808	2.16E-24	0.002368916	0.011960419	0.843457847	1	205919667
cg03097275	-0.041496281	0.002920783	2.17E-24	0.018309969	0.023307714	0.434250479	15	78340382	TBC1D2B;TBC1D2B	Body;Body		TBC1D2B
cg22164921	-0.024059259	0.001693465	2.17E-24	0.01577692	0.013513779	0.24621068	5	102710400
cg20201846	0.016657137	0.001172916	2.23E-24	0.000253688	0.009359816	0.978438926	15	74060222	C15orf59-AS1;C15orf59-AS1	TSS1500;TSS1500		C15orf59-AS1
cg04596060	-0.013839297	0.000974756	2.26E-24	-0.003021262	0.007778511	0.698660468	12	114404600	RBM19;RBM19;RBM19	TSS1500;TSS1500;TSS1500	S_Shore	RBM19
cg21893987	-0.028340213	0.001996647	2.30E-24	0.014239619	0.015933156	0.373942786	6	155281938
cg23905126	-0.03196212	0.002252106	2.32E-24	0.017854126	0.017971703	0.323242059	12	51055087	DIP2B	Body		DIP2B
cg09826923	-0.025265997	0.001781354	2.40E-24	0.003209447	0.014215122	0.821904467	1	215810601	USH2A	Body		USH2A
cg01108653	-0.036028717	0.002540553	2.43E-24	-0.010900427	0.0202735	0.592178483	15	101668270
cg26405376	-0.018327058	0.001292362	2.43E-24	0.00764691	0.010312989	0.460397326	5	175961105	RNF44	5'UTR	N_Shelf	RNF44
cg11009695	0.018966521	0.001337496	2.44E-24	-0.0106701	0.010673162	0.320221802	10	29358074
cg16388657	-0.036026517	0.002540666	2.44E-24	-0.00079656	0.020274401	0.968750049	7	130718963	LINC-PINT;LINC-PINT;LINC-PINT;LINC-PINT;LINC-PINT;LINC-PINT;LINC-PINT;LINC-PINT	Body;Body;Body;Body;Body;Body;Body;Body		LINC-PINT
cg21078167	-0.024058303	0.001696686	2.45E-24	-0.014160993	0.013539481	0.298502729	13	47334269
cg00736707	-0.025176484	0.001775701	2.46E-24	-0.003290796	0.014170015	0.816899667	7	1119827	C7orf50;C7orf50;C7orf50	Body;Body;Body	N_Shore	C7orf50
cg09654557	0.011000978	0.000776011	2.48E-24	-0.004220899	0.006192533	0.49729538	6	143861100			S_Shelf
cg10894440	-0.036837423	0.002598569	2.48E-24	0.000666213	0.020736462	0.974443861	22	30816828	SEC14L2;SEC14L2;SEC14L2	Body;Body;Body	N_Shelf	SEC14L2
cg06875985	-0.025758925	0.001817368	2.51E-24	-0.013447363	0.014502515	0.356365368	1	182572153	RGS16	Body	N_Shore	RGS16
cg03138188	0.011679683	0.000824084	2.52E-24	-0.004493655	0.006576154	0.496216842	2	174262504
cg25034914	-0.040550333	0.00286112	2.52E-24	-0.006732221	0.02283161	0.768800202	10	79078587	KCNMA1;KCNMA1;KCNMA1;KCNMA1;KCNMA1;KCNMA1	Body;Body;Body;Body;Body;Body		KCNMA1
cg16274954	0.010279694	0.000725312	2.52E-24	-0.008527718	0.005787955	0.144264085	6	30910315	DPCR1	Body		DPCR1
cg24102279	0.017091854	0.00120597	2.52E-24	0.012468411	0.009623588	0.198537163	10	22615392	BMI1;COMMD3-BMI1	Body;Body	S_Shore	BMI1;COMMD3-BMI1
cg14864972	0.019216055	0.001355976	2.53E-24	-0.005857911	0.010820626	0.589639477	10	22842243	PIP4K2A	Body		PIP4K2A
cg09730291	-0.031265045	0.002206743	2.57E-24	0.002055937	0.017609709	0.907327112	11	108838597
cg24287110	-0.026494111	0.001870506	2.61E-24	0.006328128	0.014926556	0.672647957	10	3824687	KLF6;KLF6;KLF6;KLF6	Body;Body;Body;Body	S_Shore	KLF6
cg21847909	-0.026326102	0.001859298	2.67E-24	0.016669212	0.014837117	0.264324068	6	138994942
cg25472164	-0.020231244	0.001428888	2.68E-24	0.001404019	0.011402463	0.902285799	11	33826201
cg08552233	0.01263823	0.000892805	2.71E-24	-0.00584159	0.007124543	0.414499629	3	134094537	AMOTL2	TSS1500	S_Shore	AMOTL2
cg07991983	-0.011856275	0.000837755	2.75E-24	0.007346384	0.006685249	0.274845808	1	26803910
cg05170490	-0.022268111	0.001573515	2.76E-24	0.011045855	0.012556582	0.381452569	1	41331665			S_Shelf
cg08002014	-0.017030537	0.00120351	2.77E-24	-0.006216124	0.009603954	0.519176738	6	37575855
cg08614871	-0.028037507	0.00198165	2.80E-24	-0.021420148	0.015813477	0.179068338	10	3824555	KLF6;KLF6;KLF6;KLF6	Body;Body;Body;Body	S_Shore	KLF6
cg23109968	0.007737846	0.000546909	2.80E-24	-0.001289995	0.004364308	0.768256368	4	152966935
cg25110832	0.024420457	0.001726237	2.82E-24	-0.008511496	0.013775296	0.538267759	5	71360847
cg18001636	-0.021630149	0.001529064	2.83E-24	-0.019096716	0.012201859	0.121197702	2	12004581
cg01045835	-0.027882758	0.001971174	2.84E-24	-0.007009096	0.015729882	0.656999472	5	82969530	HAPLN1	5'UTR		HAPLN1
cg14695907	-0.028195346	0.001993358	2.84E-24	0.017300402	0.015906909	0.279774321	20	55680014
cg00783712	0.024126949	0.0017062	2.89E-24	-0.004027959	0.013615401	0.768058436	1	239974513	CHRM3	5'UTR		CHRM3
cg05947033	0.026364101	0.001864506	2.90E-24	0.009424941	0.014878672	0.528099566	7	30041686
cg12911208	0.023832039	0.001685476	2.90E-24	-0.000420572	0.01345002	0.975126434	6	129170327
cg17473364	-0.034069427	0.002409704	2.92E-24	0.003477626	0.019229333	0.856905919	7	55393355
cg13313047	-0.026288596	0.001860004	2.98E-24	0.050809133	0.014842747	0.000945708	18	20735648	CABLES1;CABLES1;CABLES1	Body;Body;TSS200		CABLES1
cg22946082	-0.03505304	0.002480393	3.00E-24	0.001882636	0.019793428	0.924442848	6	3443508	SLC22A23;SLC22A23;SLC22A23;SLC22A23;SLC22A23	5'UTR;5'UTR;Body;Body;Body		SLC22A23
cg21631918	0.011283223	0.000798485	3.02E-24	0.008689669	0.006371877	0.176163394	15	74501549	STRA6;STRA6;STRA6	TSS200;TSS200;TSS200		STRA6
cg05593194	0.022657973	0.001603596	3.04E-24	0.018153689	0.012796624	0.159579063	7	150759483	SLC4A2;SLC4A2;SLC4A2;SLC4A2	TSS1500;TSS200;Body;Body	S_Shelf	SLC4A2
cg18357911	-0.028067269	0.001986545	3.05E-24	0.014932673	0.015852543	0.348814622	12	12889955	APOLD1	Body		APOLD1
cg04757806	0.016681989	0.001180739	3.05E-24	-0.016399895	0.009422245	0.085297997	11	94278595	FUT4	1stExon	Island	FUT4
cg03760309	-0.036348061	0.002573105	3.08E-24	0.005697899	0.020533261	0.782057583	17	57923201
cg02689863	0.029553008	0.002092152	3.09E-24	-0.020490092	0.016695283	0.223021136	13	95357832			Island
cg24244500	0.016531551	0.001170444	3.11E-24	-0.004709822	0.009340095	0.615354479	13	112815961			N_Shore
cg06381879	0.016896983	0.001196473	3.13E-24	-0.006259615	0.009547804	0.513806497	12	125668924			N_Shore
cg02896808	-0.030171026	0.002136516	3.14E-24	0.011274212	0.017049305	0.51018596	1	179559353	TDRD5;TDRD5;TDRD5	TSS1500;TSS1500;TSS1500	N_Shore	TDRD5
cg17949821	-0.018320103	0.001297887	3.23E-24	-0.005954256	0.010357078	0.566844493	17	9863293	GAS7;GAS7;GAS7;GAS7	TSS1500;Body;Body;Body		GAS7
cg01360621	-0.014591845	0.001033801	3.23E-24	-0.012725806	0.008249683	0.126562117	17	1384521	MYO1C;MYO1C;MYO1C	Body;Body;Body	S_Shelf	MYO1C
cg11928797	-0.037550911	0.002660437	3.24E-24	-0.009211171	0.021230168	0.665455553	1	6984790	CAMTA1	Body		CAMTA1
cg25289880	-0.021856588	0.001548901	3.29E-24	0.001311051	0.012360164	0.915770471	1	13856326
cg17086069	-0.021455789	0.001520594	3.30E-24	0.025564299	0.012134269	0.038015532	5	43998618
cg26307224	-0.025855323	0.001832518	3.31E-24	0.020418882	0.014623408	0.166172215	20	5427051	LINC00658;LINC00658	TSS1500;TSS1500		LINC00658
cg02994923	0.014267229	0.001011294	3.33E-24	-0.004772362	0.008070078	0.555809305	2	121303745
cg20498763	-0.031785572	0.002253205	3.35E-24	0.002086718	0.017980473	0.907876658	6	129455213	LAMA2;LAMA2	Body;Body		LAMA2
cg14355482	-0.028708081	0.002035078	3.35E-24	0.006800774	0.016239831	0.676415389	21	22373039	NCAM2	Body	S_Shelf	NCAM2
cg21870145	-0.027196048	0.001928192	3.38E-24	0.007105786	0.015386889	0.645371827	5	36302644	RANBP3L;RANBP3L	TSS1500;TSS1500		RANBP3L
cg20429384	-0.013939468	0.000988403	3.40E-24	-0.009728852	0.007887411	0.220724151	17	64795980	PRKCA	Body		PRKCA
cg14700769	0.023771917	0.001685848	3.43E-24	-0.003072792	0.013452995	0.819863915	3	193721520	LOC647323	TSS200	S_Shore	LOC647323
cg12800586	0.032862461	0.002330645	3.44E-24	0.000213989	0.018598443	0.990846268	20	36355721	CTNNBL1;CTNNBL1;CTNNBL1	ExonBnd;5'UTR;Body		CTNNBL1
cg02132051	-0.016977337	0.001204104	3.45E-24	-0.005715541	0.009608695	0.553500981	14	73020007	RGS6	Body		RGS6
cg17201420	-0.01993786	0.001414346	3.49E-24	-0.013653753	0.011286419	0.229651513	14	44368087
cg09866000	-0.041613383	0.002952201	3.51E-24	0.042011213	0.023558434	0.078028716	1	204257904	PLEKHA6	5'UTR		PLEKHA6
cg25161868	0.012935115	0.000917743	3.53E-24	-0.00424282	0.007323547	0.563857232	7	81579463	CACNA2D1	3'UTR		CACNA2D1
cg14783303	0.028077182	0.001992069	3.53E-24	-0.004744836	0.015896624	0.766048009	1	246230074	SMYD3;SMYD3	Body;Body		SMYD3
cg06526620	0.012483849	0.000885769	3.54E-24	-0.010015593	0.007068393	0.160067268	11	94278324	FUT4	1stExon	Island	FUT4
cg18634868	0.019015431	0.001349274	3.55E-24	-0.006542841	0.010767148	0.544991278	8	102449435
cg21411914	-0.036562516	0.002594505	3.56E-24	0.014931017	0.020704032	0.472741723	13	101442064	NALCN-AS1	Body		NALCN-AS1
cg27386866	-0.029688179	0.00210705	3.60E-24	-0.015260161	0.016814163	0.366608387	10	73746786	CHST3	5'UTR		CHST3
cg26962618	-0.034941316	0.002480413	3.65E-24	0.010922206	0.019793586	0.582496376	15	70767183
cg08945331	-0.01800511	0.001278879	3.78E-24	-0.010101094	0.0102054	0.325026796	6	161351678			N_Shore
cg02902865	0.016601625	0.001179254	3.79E-24	-0.006633458	0.009410391	0.482750571	1	12679132	DHRS3	TSS1500	S_Shore	DHRS3
cg04655784	0.01267864	0.000900744	3.83E-24	-0.003752194	0.007187898	0.602986182	20	31222409	C20orf203	3'UTR		C20orf203
cg13626676	0.025488772	0.001811066	3.86E-24	0.020072464	0.014452226	0.168413282	20	20377112	RALGAPA2	3'UTR		RALGAPA2
cg19070258	-0.028095864	0.001996449	3.87E-24	0.007269106	0.015931577	0.649332595	2	216159593
cg12313832	-0.045949771	0.003265711	3.92E-24	0.000951643	0.026060231	0.970953732	2	8418281	LINC00299	Body		LINC00299
cg08274405	-0.031050687	0.002207139	3.95E-24	-0.000869532	0.017612868	0.960738308	5	66254395	MAST4;MAST4;MAST4;MAST4;MAST4	TSS1500;Body;Body;Body;Body		MAST4
cg03089032	-0.035574077	0.002528767	3.96E-24	-0.005632756	0.020179447	0.780804977	15	59608147	MYO1E	Body		MYO1E
cg22763593	-0.024222376	0.001721883	3.97E-24	0.015681611	0.013740553	0.256891365	2	135125439	MGAT5	Body		MGAT5
cg26543150	-0.020626139	0.001466409	4.00E-24	-0.00241471	0.011701879	0.83699783	10	91043813
cg18838367	-0.013930541	0.000990558	4.04E-24	-0.00787933	0.007904605	0.321624771	15	41896680
cg07080808	-0.016743693	0.00119066	4.05E-24	-0.009643391	0.009501411	0.312947283	21	42514430	C21orf130	Body		C21orf130
cg14548648	-0.030473014	0.002167359	4.10E-24	0.011289994	0.017295427	0.515623637	8	94453365	LINC00535	Body		LINC00535
cg17274290	-0.03615307	0.002571538	4.11E-24	0.007882665	0.02052076	0.701818448	11	27235325	BBOX1-AS1;BBOX1-AS1;BBOX1-AS1	Body;Body;Body		BBOX1-AS1
cg11553544	-0.033728176	0.002399117	4.12E-24	-0.007532472	0.019144849	0.694952339	9	85896635	FRMD3;FRMD3;FRMD3;FRMD3	Body;Body;Body;Body		FRMD3
cg13772313	-0.033786006	0.002403471	4.15E-24	-0.010557054	0.019179589	0.583433867	17	43368748	MAP3K14	5'UTR		MAP3K14
cg01942845	-0.02089589	0.001486578	4.16E-24	0.013608455	0.011862822	0.254463959	5	80692267	RNU5E;RNU5D	Body;Body	S_Shelf	RNU5E;RNU5D
cg08058824	-0.046405989	0.00330279	4.27E-24	-0.01732007	0.026356114	0.512815599	9	134486092	RAPGEF1;RAPGEF1;RAPGEF1	Body;Body;Body		RAPGEF1
cg23694371	-0.023935183	0.001703531	4.27E-24	-0.004923165	0.0135941	0.71811475	15	26967579	GABRB3;GABRB3	Body;Body		GABRB3
cg24717556	-0.013336471	0.000949201	4.27E-24	-0.004627155	0.00757458	0.542872144	1	179834809	TOR1AIP2;TOR1AIP2;TOR1AIP2	5'UTR;5'UTR;5'UTR		TOR1AIP2
cg01346152	0.019243363	0.00136964	4.28E-24	-0.0059529	0.010929662	0.587383936	1	12678761	DHRS3	TSS1500	S_Shore	DHRS3
cg15709376	-0.036359723	0.002588042	4.29E-24	0.010435372	0.020652461	0.61463661	4	26017163
cg16306043	0.020546889	0.00146253	4.30E-24	-0.005495603	0.011670927	0.638905122	5	83681955	EDIL3	TSS1500	S_Shore	EDIL3
cg08683199	0.015319361	0.001090443	4.30E-24	-0.004228934	0.008701688	0.628196056	13	45223447
cg05832312	-0.030661171	0.002182609	4.31E-24	0.010739992	0.017417121	0.539086338	9	18767398	ADAMTSL1	Body		ADAMTSL1
cg21902187	0.01119782	0.00079717	4.33E-24	-0.003278003	0.006361377	0.607651962	2	177037710	HOXD3	3'UTR	N_Shore	HOXD3
cg01749885	-0.023521106	0.001674478	4.34E-24	0.004433704	0.013362261	0.740832311	3	32927676	TRIM71	Body		TRIM71
cg27314741	0.017557637	0.001250008	4.35E-24	0.013687674	0.009975006	0.173529772	19	46144881	EML2-AS1;EML2-AS1;EML2;EML2;EML2;EML2	Body;Body;ExonBnd;ExonBnd;Body;Body	Island	EML2-AS1;EML2
cg18458769	-0.034223037	0.002436657	4.37E-24	-0.019571717	0.019444415	0.316943858	3	143528408	SLC9A9	Body		SLC9A9
cg16281758	-0.016779727	0.001194761	4.38E-24	0.008244279	0.009534136	0.389575089	8	114390877	CSMD3;CSMD3;CSMD3	Body;Body;TSS1500		CSMD3
cg05030346	0.02534558	0.001804691	4.38E-24	0.015894961	0.014401357	0.272761226	10	134596943	INPP5A	3'UTR	N_Shore	INPP5A
cg12415361	0.03043036	0.002167015	4.42E-24	-0.004744641	0.017292679	0.784448589	8	61990840
cg19940312	0.03820922	0.002721959	4.52E-24	-0.038610997	0.021721115	0.078967459	4	20257590	SLIT2	Body	S_Shore	SLIT2
cg03459510	0.016754636	0.001193671	4.54E-24	0.00118007	0.009525443	0.901691264	12	114300370	RBM19;RBM19;RBM19	Body;Body;Body		RBM19
cg26549330	-0.026916832	0.001917713	4.55E-24	0.006393381	0.015303266	0.677138094	22	46471442			S_Shelf
cg23330212	-0.026428446	0.001883221	4.59E-24	0.003966076	0.015028015	0.792471704	11	27672697	BDNFOS	Body		BDNFOS
cg21827277	0.01753181	0.001249345	4.61E-24	0.002068296	0.009969714	0.836137063	12	67913815	LOC100507175	TSS200		LOC100507175
cg13180811	-0.033969523	0.002420777	4.61E-24	-0.002471411	0.019317692	0.898495579	1	60854239
cg19509326	0.013197829	0.00094063	4.65E-24	-0.003784934	0.007506184	0.615365951	11	65359100	EHBP1L1	Body	N_Shore	EHBP1L1
cg13624988	-0.040453179	0.002883643	4.69E-24	-0.018082441	0.023011343	0.434116361	5	173602861
cg05697726	0.014678577	0.001046355	4.70E-24	-0.0065237	0.008349869	0.436750714	6	32812933	PSMB8;PSMB8	TSS1500;TSS1500	S_Shore	PSMB8
cg16781480	0.015204884	0.001084141	4.77E-24	-0.013814163	0.008651393	0.113946248	16	57653613	ADGRG1;ADGRG1;ADGRG1;ADGRG1;ADGRG1;ADGRG1	TSS1500;TSS1500;1stExon;1stExon;5'UTR;5'UTR		ADGRG1
cg12658012	-0.032178416	0.002294691	4.81E-24	0.011747778	0.01831153	0.522851501	1	183578811
cg16434081	-0.018737265	0.001336377	4.85E-24	0.01016019	0.010664226	0.343363474	7	102531936	FBXL13;FBXL13;FBXL13;FBXL13	Body;Body;Body;Body		FBXL13
cg11195884	-0.029772171	0.002123664	4.88E-24	-0.004211691	0.016946742	0.80431384	12	105132660	CHST11;CHST11	Body;Body		CHST11
cg17921412	0.014316808	0.001021258	4.89E-24	-0.013848016	0.008149594	0.092849544	5	5495287			Island
cg09781735	-0.02232673	0.001592669	4.90E-24	0.000512611	0.012709424	0.967919954	1	15256150	KAZN;KAZN;KAZN;KAZN	TSS200;Body;Body;Body		KAZN
cg07422492	-0.022693491	0.001618893	4.91E-24	0.001972209	0.01291869	0.879017346	2	149793455	KIF5C	Body		KIF5C
cg24132163	0.015003646	0.001070382	4.93E-24	-0.006232527	0.008541602	0.467553679	15	58733370	LOC101928694;LIPC	Body;Body		LOC101928694;LIPC
cg16034517	-0.02942314	0.002099233	4.95E-24	0.011429	0.016751786	0.496889825	1	171226993	FMO1	5'UTR		FMO1
cg04061618	-0.020829177	0.001486298	4.99E-24	-0.004063112	0.011860595	0.732746461	8	117877303	RAD21	Body		RAD21
cg01887239	-0.024933287	0.00177917	5.00E-24	-0.000882852	0.014197696	0.9505599	13	102280084	ITGBL1;ITGBL1;ITGBL1;ITGBL1	Body;Body;Body;Body		ITGBL1
cg23344436	-0.030518671	0.002177798	5.01E-24	0.003010378	0.01737873	0.862879324	22	46454104	PRR34-AS1	Body	S_Shelf	PRR34-AS1
cg24828316	-0.045703276	0.003261415	5.01E-24	0.002304688	0.026025943	0.929640294	2	148109723
cg25205575	-0.011511786	0.000821667	5.08E-24	0.003480699	0.006556869	0.596876922	4	130015112	C4orf33;SCLT1;SCLT1;SCLT1;C4orf33	1stExon;TSS1500;TSS1500;TSS1500;5'UTR	S_Shore	C4orf33;SCLT1
cg20669292	0.030351492	0.002166477	5.09E-24	0.002135826	0.017288392	0.90196362	17	40823420	PLEKHH3	Body	Island	PLEKHH3
cg12400812	-0.01585726	0.001131953	5.11E-24	0.003021411	0.009032931	0.738816047	3	197236750	BDH1;BDH1;BDH1	3'UTR;3'UTR;3'UTR		BDH1
cg24916677	-0.022299399	0.001591874	5.12E-24	-0.011888171	0.01270308	0.351941175	5	71053512
cg23561531	-0.02628355	0.001876491	5.16E-24	0.009752255	0.014974317	0.51659176	11	127328847
cg17868893	0.030271519	0.002161371	5.18E-24	-0.007330941	0.01724764	0.671856761	2	201217491	SPATS2L;SPATS2L;SPATS2L;SPATS2L	5'UTR;5'UTR;5'UTR;5'UTR		SPATS2L
cg05243687	-0.029788058	0.002126885	5.18E-24	-5.06E-06	0.016972448	0.999762955	8	19701440	INTS10	Body		INTS10
cg15848364	0.010176702	0.00072667	5.20E-24	-0.001609793	0.005798796	0.78197176	11	131734198	NTM	Body		NTM
cg01057126	-0.014528604	0.001037422	5.21E-24	0.002583161	0.008278582	0.755764725	12	122112751
cg23345570	-0.02698422	0.001926943	5.23E-24	0.000721858	0.01537692	0.962665257	8	81914384	PAG1	5'UTR		PAG1
cg26789956	-0.033179236	0.002369541	5.25E-24	-0.008161391	0.018908829	0.66708682	17	35658374	ACACA;ACACA;ACACA	Body;Body;Body		ACACA
cg13337949	0.016600247	0.001185554	5.26E-24	-0.01465764	0.009460669	0.124934105	6	30711586	IER3;FLOT1	3'UTR;TSS1500	Island	IER3;FLOT1
cg23951816	0.020951284	0.001496406	5.28E-24	0.003912247	0.011941252	0.743982673	10	114888137	TCF7L2;TCF7L2;TCF7L2;TCF7L2;TCF7L2;TCF7L2	Body;Body;Body;Body;Body;Body		TCF7L2
cg25432738	0.024594741	0.001756774	5.31E-24	0.009953188	0.014018981	0.479615573	13	21009861	CRYL1	Body	Island	CRYL1
cg09568353	0.00864461	0.000617496	5.32E-24	0.001965691	0.004927593	0.690933237	13	105931417
cg18214750	-0.037045547	0.002646572	5.36E-24	0.002965828	0.021119525	0.888644397	9	91568822
cg07408779	0.015136608	0.001081506	5.40E-24	0.017511149	0.008630366	0.045513672	11	65315205	LTBP3;LTBP3;LTBP3	Body;Body;Body	Island	LTBP3
cg26388302	-0.02034564	0.001453794	5.43E-24	0.010617517	0.01160121	0.362612326	5	151550135	CTB-12O2.1	Body		CTB-12O2.1
cg04007028	0.011493129	0.000821303	5.45E-24	-0.009447691	0.006553962	0.153026723	17	36735584	SRCIN1	Body	S_Shore	SRCIN1
cg07326949	-0.016729806	0.001195614	5.48E-24	0.008196192	0.009540944	0.392671164	11	116740461	SIK3;SIK3;SIK3	Body;Body;Body		SIK3
cg06992408	0.015634419	0.001117631	5.57E-24	-0.018236923	0.008918644	0.043895823	10	95198183	MYOF;MYOF	Body;Body		MYOF
cg12584021	-0.030552398	0.002184171	5.59E-24	0.008836173	0.017429584	0.613462594	4	88720640	IBSP	TSS200		IBSP
cg23541975	0.016947619	0.001211797	5.65E-24	0.016582501	0.009670086	0.08993749	17	75143184	SEC14L1;SEC14L1;SEC14L1;SEC14L1	Body;Body;Body;Body		SEC14L1
cg03401519	0.018778004	0.001342731	5.67E-24	-0.016739084	0.01071493	0.121866428	2	177042493			N_Shore
cg25407979	0.026289338	0.001880045	5.70E-24	0.016614331	0.015002677	0.271162885	1	204256846	PLEKHA6	5'UTR		PLEKHA6
cg02126031	0.017665401	0.001263366	5.72E-24	-0.008340196	0.010081604	0.410348118	14	54686316
cg12102573	0.016448617	0.001176907	5.89E-24	-0.004293186	0.009391667	0.648719087	17	27924969	ANKRD13B	Body	S_Shelf	ANKRD13B
cg12652971	-0.024629872	0.001762426	5.91E-24	0.008295733	0.014064078	0.556818349	5	143016666
cg00224471	-0.039418128	0.002821013	5.96E-24	0.009270897	0.02251156	0.681478178	5	169918864	KCNIP1	Body		KCNIP1
cg01349007	0.028883465	0.002067181	5.98E-24	0.010598438	0.016496014	0.522248026	5	93051819	FAM172A;FAM172A;FAM172A;FAM172A	Body;Body;Body;Body		FAM172A
cg04694512	-0.01923954	0.001377129	6.02E-24	0.005599782	0.010989427	0.611649267	11	13859147
cg08734451	-0.019544061	0.001398927	6.02E-24	0.002034013	0.011163371	0.855846351	14	53173560	PSMC6	TSS1500	N_Shore	PSMC6
cg25685359	-0.029392367	0.002103981	6.05E-24	-0.004067342	0.016789677	0.809154643	22	46473721
cg16975584	-0.018921542	0.001354784	6.14E-24	-0.018877089	0.010811119	0.0843268	7	147939857	CNTNAP2;MIR548T	Body;Body		CNTNAP2;MIR548T
cg16560874	-0.012472003	0.00089302	6.15E-24	-0.011477489	0.007126262	0.110891508	16	56552081	BBS2	Body	N_Shore	BBS2
cg09021674	-0.028255965	0.002023408	6.19E-24	0.00640217	0.016146702	0.692706947	8	109244489	EIF3E	Body		EIF3E
cg15720362	0.013871272	0.000993763	6.36E-24	0.001106292	0.007930186	0.889374397	11	69232119
cg25422853	-0.017995342	0.001289429	6.42E-24	-0.004339156	0.010289586	0.674281499	19	52643808	ZNF616	TSS1500	S_Shore	ZNF616
cg21467066	0.01928133	0.001381849	6.50E-24	-0.001543736	0.011027091	0.888987635	7	150759490	SLC4A2;SLC4A2;SLC4A2;SLC4A2	TSS1500;TSS200;Body;Body	S_Shelf	SLC4A2
cg01105847	-0.021985461	0.001575761	6.53E-24	0.010832453	0.012574502	0.391351878	17	2269782	SGSM2;SGSM2	Body;Body	S_Shelf	SGSM2
cg25574647	0.014564756	0.001043903	6.53E-24	0.002166436	0.008330299	0.795426599	14	102091147			N_Shelf
cg19987356	0.029794066	0.002135675	6.57E-24	-0.007896854	0.017042589	0.644263431	17	40823930	PLEKHH3	Body	S_Shore	PLEKHH3
cg02277710	0.016020502	0.001148421	6.59E-24	-0.003848139	0.009164346	0.675591307	1	27931503	AHDC1	TSS1500	S_Shore	AHDC1
cg25320100	0.012738772	0.000913417	6.70E-24	-0.005438046	0.007289023	0.457642597	11	131381878	NTM	Body		NTM
cg18320673	-0.015396306	0.001104177	6.77E-24	0.012115505	0.008811286	0.172662645	15	78578420	WDR61;WDR61;WDR61	Body;Body;Body		WDR61
cg05915866	0.018268964	0.001310443	6.85E-24	0.012795298	0.010457273	0.224414793	16	73090838	ZFHX3	5'UTR	N_Shore	ZFHX3
cg11741753	0.022753017	0.001632382	6.93E-24	-0.008316311	0.013026333	0.524875396	1	15541217	TMEM51;TMEM51;TMEM51;TMEM51	5'UTR;5'UTR;5'UTR;5'UTR	Island	TMEM51
cg15199758	-0.030331505	0.002176747	7.05E-24	0.006503119	0.017370345	0.709032182	14	26422856
cg12562461	0.011498533	0.000825232	7.07E-24	-0.009467961	0.006585316	0.154095585	17	62778131	LOC146880;LOC146880	TSS1500;TSS200	S_Shore	LOC146880
cg25447806	0.015538849	0.001115225	7.08E-24	-0.012615328	0.008899443	0.159896326	3	156838096			Island
cg07541160	-0.009920091	0.000712054	7.14E-24	-0.005066983	0.005682159	0.374994471	6	36985879	FGD2	Body		FGD2
cg15320277	0.008975618	0.000644262	7.14E-24	0.007268606	0.005141184	0.160989013	14	79316418	NRXN3	Body		NRXN3
cg24504361	0.017217002	0.001235865	7.15E-24	-0.001475536	0.009862151	0.881413876	12	53297987	KRT8	Body	S_Shore	KRT8
cg14633343	-0.02727709	0.001958042	7.16E-24	-0.005141877	0.015625089	0.742887404	5	1551871			N_Shore
cg01655965	-0.022979189	0.001649815	7.24E-24	-0.009812167	0.013165447	0.458101029	5	1509086	LPCAT1	Body		LPCAT1
cg00169026	-0.01255606	0.000901515	7.26E-24	0.008570865	0.007194052	0.236743648	9	77816264
cg04661109	0.022454434	0.00161222	7.26E-24	0.034112764	0.01286544	0.009521223	18	7803543	PTPRM;PTPRM	Body;Body		PTPRM
cg24435679	0.034280727	0.002461858	7.35E-24	-0.004413279	0.019645513	0.822781716	13	100314414	CLYBL	Body	S_Shelf	CLYBL
cg20986626	-0.034210611	0.002456891	7.37E-24	-0.006730599	0.019605876	0.732204723	5	66253919	MAST4;MAST4;MAST4;MAST4;MAST4	TSS1500;Body;Body;Body;Body		MAST4
cg06293872	-0.021702554	0.001558633	7.37E-24	0.007106627	0.01243782	0.569220384	8	135634128	ZFAT;ZFAT;ZFAT	Body;Body;Body		ZFAT
cg26861732	0.019008264	0.001365149	7.38E-24	0.007063197	0.010893827	0.518455323	20	21372126			Island
cg04880751	-0.025945097	0.001863423	7.40E-24	-0.017351823	0.01487003	0.246439692	1	241695164	KMO	TSS1500		KMO
cg13878136	-0.020915651	0.001502668	7.54E-24	0.013760195	0.011991223	0.254311659	1	61948305
cg04028695	-0.034752027	0.002496863	7.56E-24	0.006646404	0.019924858	0.739504066	10	80008319
cg08133848	-0.027760034	0.001994515	7.56E-24	0.01219266	0.01591614	0.445716289	1	84719678
cg01325272	-0.019125755	0.001374303	7.61E-24	0.004888072	0.010966875	0.656912225	7	124469108	POT1;POT1;POT1;POT1;POT1	Body;Body;Body;Body;Body		POT1
cg16145774	-0.017500912	0.001257583	7.63E-24	-0.008113073	0.010035459	0.421042168	5	35031740	AGXT2;AGXT2	Body;Body		AGXT2
cg08836623	-0.031405022	0.002257222	7.73E-24	0.004197609	0.018012528	0.816279071	3	194258584
cg04712122	-0.030601104	0.0021995	7.74E-24	0.004436882	0.017551912	0.801029712	14	99655747	BCL11B;BCL11B	Body;Body		BCL11B
cg11387576	-0.031819164	0.002287475	7.83E-24	0.000801551	0.018253951	0.965075891	9	18260848
cg06489385	0.014402344	0.001035437	7.86E-24	-0.003533526	0.00826274	0.669965697	7	89842043	STEAP2-AS1;STEAP2;STEAP2;STEAP2;STEAP2;STEAP2;STEAP2	TSS1500;TSS1500;5'UTR;5'UTR;5'UTR;5'UTR;5'UTR	S_Shore	STEAP2-AS1;STEAP2
cg04868655	-0.017071013	0.001227395	7.89E-24	-0.008004023	0.009794557	0.416051594	12	125554489	AACS	Body		AACS
cg11623950	0.010510147	0.000755682	7.90E-24	-0.006046018	0.006030309	0.318831956	2	100890682	LONRF2	3'UTR		LONRF2
cg04598670	0.012402191	0.000891799	7.94E-24	-0.002253686	0.007116519	0.752242248	7	68697651
cg26038697	0.016756543	0.001204959	7.96E-24	-0.009052624	0.009615516	0.349076003	17	74128448
cg04767507	0.021770143	0.001565487	7.96E-24	-0.004213932	0.012492519	0.73669081	10	80989841	ZMIZ1	Body		ZMIZ1
cg01031597	0.034824913	0.002504818	8.07E-24	-0.01058419	0.019988332	0.597794533	2	66800777	LOC100507073	TSS1500	N_Shelf	LOC100507073
cg05497288	-0.015833062	0.00113891	8.12E-24	0.010267548	0.009088454	0.26169298	2	219817399
cg14906843	-0.035173948	0.002530301	8.15E-24	-0.009336827	0.020191688	0.644942126	16	86564792	MTHFSD;MTHFSD;MTHFSD;MTHFSD;MTHFSD;MTHFSD;MTHFSD	3'UTR;3'UTR;3'UTR;3'UTR;3'UTR;Body;Body	N_Shore	MTHFSD
cg15436919	-0.029371409	0.002112903	8.15E-24	0.00886447	0.016860873	0.60040495	17	67665970
cg04036372	-0.023229717	0.001671092	8.15E-24	-0.003811562	0.013335239	0.77569061	3	171372790	PLD1;PLD1	Body;Body		PLD1
cg11376341	0.048218445	0.003468855	8.17E-24	0.006615697	0.027681306	0.811671466	10	21796152			N_Shore
cg14274644	0.016408795	0.001180466	8.18E-24	-0.021263465	0.009420062	0.026496379	11	116603098
cg05433448	-0.024271669	0.001746513	8.28E-24	0.020589259	0.013937094	0.143206372	3	130569287	ATP2C1;ATP2C1;ATP2C1	TSS200;TSS200;TSS200		ATP2C1
cg13935558	0.020025956	0.001441034	8.30E-24	-0.014060162	0.011499391	0.224749667	7	138144067	TRIM24;TRIM24	TSS1500;TSS1500	N_Shore	TRIM24
cg11012651	-0.022731909	0.001636153	8.42E-24	-1.92E-05	0.01305643	0.998828376	15	78376369
cg22664614	0.027598089	0.001986552	8.46E-24	-0.024633586	0.015852597	0.123835114	7	129991187	CPA5;CPA5;CPA5	Body;Body;Body		CPA5
cg23139704	-0.02504156	0.001802664	8.50E-24	0.004883193	0.014385179	0.735081293	12	31731717	DENND5B;DENND5B	Body;5'UTR		DENND5B
cg07716762	0.017141534	0.001234002	8.51E-24	0.002557187	0.009847282	0.795720611	13	25747450	AMER2;AMER2;LINC00463	TSS1500;TSS1500;Body	S_Shore	AMER2;LINC00463
cg22813585	-0.021978303	0.001582338	8.56E-24	0.00284966	0.012626988	0.821979556	22	40706285	TNRC6B;TNRC6B;TNRC6B	Body;Body;Body		TNRC6B
cg13831575	-0.035627149	0.002565414	8.64E-24	0.00849992	0.02047189	0.679017976	15	48834416	FBN1	Body		FBN1
cg19606462	-0.030552065	0.002200169	8.69E-24	0.013049728	0.017557249	0.459322363	5	7827964	ADCY2	3'UTR		ADCY2
cg15169212	-0.024487251	0.00176369	8.77E-24	-0.008040534	0.014074166	0.569271012	7	156686691	LMBR1	TSS1500	S_Shore	LMBR1
cg16102052	0.008117773	0.000584703	8.79E-24	0.00390223	0.004665904	0.405261188	1	223196106
cg14039237	-0.023890638	0.001720786	8.79E-24	0.009265833	0.013731794	0.501609744	9	130833354	SLC25A25	Body	S_Shelf	SLC25A25
cg20577468	0.021308763	0.001534988	8.85E-24	0.003668474	0.012249135	0.76528173	8	80803196			N_Shore
cg19221000	0.012087514	0.000870804	8.89E-24	0.005675665	0.006948978	0.416295045	10	88597655	BMPR1A	5'UTR		BMPR1A
cg01446692	0.028393637	0.002045894	8.99E-24	-0.018856025	0.016326143	0.25126961	9	14723496	CER1	TSS1500		CER1
cg13479911	-0.036080906	0.002599859	9.00E-24	-0.00017613	0.02074676	0.993245852	4	119660425	SEC24D;SEC24D	ExonBnd;Body		SEC24D
cg26523891	-0.013416967	0.000966833	9.04E-24	0.0075201	0.007715284	0.332410704	20	49100447
cg23091302	-0.025899477	0.001866551	9.10E-24	0.000823985	0.014894993	0.956010702	3	19389409	KCNH8	Body		KCNH8
cg27367526	0.011359754	0.000818831	9.20E-24	0.007355998	0.006534236	0.263361966	7	89841692	STEAP2;STEAP2;STEAP2	5'UTR;TSS1500;5'UTR	S_Shore	STEAP2
cg00813603	-0.012276634	0.000884974	9.23E-24	0.011808052	0.007062056	0.098109069	19	19175730	SLC25A42	5'UTR	S_Shore	SLC25A42
cg19461093	-0.010123261	0.000729806	9.28E-24	0.001799726	0.005823818	0.758038631	21	47882329	DIP2A-IT1;DIP2A;DIP2A;DIP2A;DIP2A;DIP2A;DIP2A	TSS200;Body;Body;Body;Body;Body;Body	S_Shelf	DIP2A-IT1;DIP2A
cg04084026	0.018172839	0.00131036	9.38E-24	0.001206974	0.010456611	0.908372782	16	57832309	KIFC3;KIFC3;KIFC3	TSS1500;5'UTR;5'UTR	N_Shelf	KIFC3
cg12550399	-0.02617687	0.00188753	9.39E-24	0.002905582	0.015062406	0.84748464	17	19482275	SLC47A1	3'UTR	N_Shore	SLC47A1
cg07182938	-0.029669028	0.002139367	9.40E-24	0.008124503	0.017072053	0.635342098	1	16038722	PLEKHM2	Body		PLEKHM2
cg21549285	0.017210937	0.001241189	9.47E-24	-0.018486901	0.009904635	0.065341622	21	42799141	MX1;MX1	5'UTR;5'UTR	S_Shore	MX1
cg10776659	0.020001294	0.001442837	9.63E-24	-0.003976129	0.011513777	0.730674837	3	193448925
cg10926819	0.014648531	0.001056732	9.65E-24	-0.001525809	0.00843267	0.856835402	8	126451978
cg10873203	-0.049789254	0.003592097	9.70E-24	-0.015573491	0.028664775	0.58831458	12	25942772
cg04093208	-0.032886762	0.002372714	9.72E-24	0.012704663	0.018934148	0.504003132	13	39891557
cg06678269	-0.019929018	0.001437849	9.72E-24	0.017972072	0.011473972	0.12090073	12	12889835	APOLD1	Body		APOLD1
cg01425836	-0.032955209	0.002378037	9.82E-24	-0.007021792	0.018976632	0.712264553	10	3824373	KLF6;KLF6;KLF6;KLF6	Body;Body;Body;Body	S_Shore	KLF6
cg03034880	0.021244528	0.001533047	9.83E-24	-0.012935224	0.012233648	0.293279898	14	91720696	GPR68	TSS1500	S_Shore	GPR68
cg16207263	-0.021532671	0.001554002	9.90E-24	0.00376069	0.012400864	0.762415491	14	99413386
cg11677721	0.012106966	0.000873873	9.98E-24	0.001380134	0.00697347	0.843575544	22	23521742	BCR;BCR	TSS1500;TSS1500	N_Shore	BCR
cg23181482	0.033675381	0.002431	1.01E-23	0.001825998	0.019399272	0.925224586	10	21791490			S_Shore
cg17243068	-0.034467356	0.002488234	1.01E-23	0.00033435	0.019855999	0.986603826	10	3051127
cg18202127	0.015564811	0.00112365	1.01E-23	0.025478442	0.008966675	0.00559288	7	36061063
cg17379316	-0.013528091	0.000976783	1.02E-23	0.015398823	0.007794684	0.051374861	8	28303495	FBXO16;FBXO16	Body;Body		FBXO16
cg18025812	0.017812758	0.001286503	1.04E-23	-0.010337255	0.010266239	0.316766771	6	88642234
cg23430560	0.027694258	0.00200027	1.04E-23	0.001364413	0.015962064	0.932077415	1	162370870	SH2D1B	Body		SH2D1B
cg01611783	-0.022723198	0.001641456	1.05E-23	-0.007271062	0.013098745	0.580253429	7	140016443
cg18059464	0.01971118	0.001423888	1.05E-23	-0.01319461	0.011362564	0.248722446	10	134915277	GPR123	Body	S_Shore	GPR123
cg04661709	0.014416226	0.00104165	1.06E-23	-0.007469861	0.008312322	0.371319969	9	124360264	DAB2IP	Body	N_Shore	DAB2IP
cg11479000	-0.022245475	0.001607563	1.07E-23	-0.005751726	0.012828282	0.655005992	5	112044832	APC	5'UTR	S_Shore	APC
cg09768455	-0.031276281	0.002260323	1.08E-23	0.018236634	0.018037275	0.314794939	4	39615040	SMIM14	5'UTR		SMIM14
cg14217248	-0.019327724	0.001396882	1.08E-23	-0.008324634	0.011147057	0.457197122	3	150125360	TSC22D2	TSS1500	N_Shore	TSC22D2
cg27116966	-0.023254305	0.001681056	1.09E-23	-0.003527252	0.013414753	0.793219834	17	76392979	PGS1;PGS1;PGS1;PGS1	Body;Body;Body;Body	N_Shelf	PGS1
cg18756330	0.025199522	0.00182196	1.10E-23	-0.003412043	0.014539157	0.815008899	12	92569710
cg05657213	-0.024610013	0.001779516	1.11E-23	0.012935319	0.014200458	0.364860534	16	31452152	ZNF843	5'UTR	N_Shore	ZNF843
cg21516291	0.015078269	0.001090456	1.12E-23	0.015199236	0.008701794	0.084222412	20	44979100	SLC35C2;SLC35C2;SLC35C2	Body;Body;Body		SLC35C2
cg07488997	-0.023611397	0.001707807	1.13E-23	0.005669865	0.013628225	0.678406378	17	76384259	PGS1;PGS1;PGS1;PGS1	Body;Body;Body;Body		PGS1
cg19972598	0.016048826	0.001160902	1.14E-23	0.003554469	0.009263948	0.702145528	11	63258052	HRASLS5;HRASLS5;HRASLS5	Body;Body;Body	N_Shore	HRASLS5
cg19948457	0.022559196	0.001632949	1.18E-23	0.007014396	0.013030864	0.591750754	4	101952806	PPP3CA;PPP3CA;PPP3CA	Body;Body;Body		PPP3CA
cg06992609	0.013756544	0.00099592	1.19E-23	0.00082184	0.007947395	0.917875608	6	20211293	MBOAT1;MBOAT1	Body;Body	N_Shore	MBOAT1
cg06094062	0.02063613	0.001494474	1.22E-23	-0.004392643	0.011925836	0.713521947	9	37251559	ZCCHC7;ZCCHC7;ZCCHC7;ZCCHC7;ZCCHC7	Body;Body;Body;Body;Body		ZCCHC7
cg02191078	0.010548623	0.000764245	1.25E-23	-0.004850174	0.006098642	0.428610649	6	3166121			S_Shelf
cg01063265	-0.026742751	0.001937512	1.25E-23	0.013672402	0.015461261	0.378971299	8	133599847	LRRC6;LRRC6	Body;Body		LRRC6
cg24570371	-0.040478919	0.002932726	1.25E-23	0.00359605	0.023403018	0.878235647	4	36258130	LOC439933;LOC439933	TSS200;Body		LOC439933
cg20459035	-0.023421915	0.001696991	1.25E-23	0.005395014	0.013541909	0.69131591	5	128433455	ISOC1	Body	S_Shelf	ISOC1
cg05112220	-0.027340297	0.00198091	1.25E-23	0.005032386	0.015807574	0.750980286	1	209878097	HSD11B1;HSD11B1;HSD11B1	TSS200;5'UTR;5'UTR		HSD11B1
cg27272408	-0.020085835	0.001455339	1.26E-23	0.01603379	0.011613536	0.170934973	9	5583050
cg03457142	0.013276563	0.000961969	1.26E-23	-0.004363058	0.007676472	0.571249484	3	71804859	EIF4E3;EIF4E3	TSS1500;TSS1500	S_Shore	EIF4E3
cg06990439	-0.02182496	0.001581572	1.27E-23	0.004337084	0.012620874	0.731943343	12	81231954	LIN7A	Body		LIN7A
cg08610998	-0.025423017	0.001842438	1.27E-23	0.018423626	0.014702569	0.21353077	18	54300104	TXNL1;TXNL1	Body;Body		TXNL1
cg25823077	0.014097645	0.001021912	1.29E-23	-0.000944385	0.00815481	0.908072314	1	201717654	NAV1;IPO9-AS1;NAV1	Body;Body;Body		NAV1;IPO9-AS1
cg01411921	0.022274333	0.00161484	1.30E-23	-0.00758485	0.012886349	0.557657538	7	25893858			S_Shore
cg16285228	0.017135953	0.00124235	1.30E-23	-0.016068459	0.009913897	0.108679283	9	16253589	C9orf92;C9orf92	TSS1500;Body		C9orf92
cg00015664	-0.01464526	0.001061792	1.30E-23	-0.001789766	0.008473053	0.833201531	9	140655655	EHMT1;EHMT1	Body;Body		EHMT1
cg07186032	0.011972298	0.00086812	1.31E-23	-0.003232404	0.006927559	0.641951928	3	56950340	ARHGEF3	Body		ARHGEF3
cg01211338	-0.034163728	0.002477286	1.32E-23	0.010407524	0.01976863	0.599903687	15	37380967	MEIS2;MEIS2;MEIS2;MEIS2;MEIS2;MEIS2;MEIS2;MEIS2;MEIS2	Body;Body;Body;Body;Body;Body;Body;Body;Body		MEIS2
cg04205071	-0.024597327	0.001783808	1.32E-23	0.003208485	0.01423471	0.822197776	12	50936543	DIP2B	Body		DIP2B
cg09505233	-0.023757924	0.001723041	1.33E-23	0.007545194	0.013749791	0.584582776	10	133810087
cg16568360	-0.011382446	0.000825525	1.33E-23	0.011970168	0.006587656	0.072650989	16	29987261	TAOK2;TAOK2	5'UTR;5'UTR	S_Shore	TAOK2
cg21833018	-0.019973074	0.0014489	1.35E-23	0.002243011	0.011562159	0.846631362	8	121073085
cg00465206	-0.023609254	0.001712806	1.36E-23	0.014368915	0.013668114	0.296044671	2	235346336
cg13079933	0.021687323	0.001573394	1.36E-23	0.012972189	0.012555612	0.304383863	15	70146103
cg16421157	0.015299401	0.001110061	1.36E-23	0.009772896	0.008858238	0.272958779	6	5036597
cg22796115	-0.036287962	0.002632918	1.36E-23	-0.009192746	0.021010571	0.662811564	10	24716904	KIAA1217;KIAA1217;KIAA1217;KIAA1217	Body;Body;Body;Body		KIAA1217
cg16766623	0.011708769	0.000849612	1.37E-23	-0.007331887	0.006779863	0.282498359	2	218812908
cg06925203	-0.023169032	0.001681549	1.39E-23	0.011862765	0.013418686	0.37910676	16	57864721
cg23562973	0.03194208	0.002318517	1.40E-23	-0.019662108	0.018501663	0.290849425	21	33703117	URB1	Body		URB1
cg06786237	-0.018395058	0.001335215	1.40E-23	-0.022566099	0.010654952	0.037036576	16	57186762	FAM192A	3'UTR		FAM192A
cg24808895	0.009549425	0.000693211	1.41E-23	-0.002934699	0.005531794	0.597106533	17	62733188
cg01489551	0.012430527	0.000902434	1.41E-23	0.006554439	0.007201383	0.365250831	16	27709701	KIAA0556	Body		KIAA0556
cg23149072	0.011778242	0.000855134	1.42E-23	-0.008411016	0.00682393	0.221054298	14	100046494	CCDC85C	Body		CCDC85C
cg13064062	0.012144041	0.000881721	1.42E-23	0.000277345	0.007036094	0.968647845	12	14924930	HIST4H4	TSS1500	S_Shore	HIST4H4
cg11654900	0.017606353	0.001278708	1.45E-23	-0.006746453	0.010204036	0.510259813	1	51444685			S_Shore
cg01914749	-0.016469123	0.001196187	1.45E-23	0.021614411	0.009545518	0.026038273	2	114724606
cg24689895	0.006431025	0.000467302	1.49E-23	-0.000194997	0.003729051	0.95841652	17	27346926			Island
cg08588839	-0.031155166	0.002264037	1.50E-23	-0.041416509	0.018066914	0.024295926	X	71341375	NHSL2	Body		NHSL2
cg25736600	-0.020632546	0.001499633	1.51E-23	0.004694662	0.011967006	0.695795641	3	178233049
cg05476389	-0.025796116	0.001875383	1.54E-23	-0.00729022	0.014965472	0.62738712	2	241177071
cg07613660	0.014851689	0.001079801	1.54E-23	0.002684324	0.008616766	0.756148112	2	16361394
cg04761824	-0.038629424	0.002808777	1.55E-23	0.015489971	0.022413913	0.49135057	9	117905075	Dec-01	5'UTR		Dec-01
cg23078123	-0.026075481	0.001896725	1.59E-23	-0.003562812	0.015135779	0.814459168	1	68577796	GPR177	Body		GPR177
cg13826564	0.02912877	0.002118854	1.59E-23	0.019753703	0.016908359	0.245885204	11	65306731	LTBP3;LTBP3;LTBP3	Body;Body;Body	Island	LTBP3
cg19585442	0.017810265	0.001295642	1.60E-23	0.006598548	0.010339166	0.525014085	1	16480803	EPHA2	Body	N_Shore	EPHA2
cg05195266	0.01470437	0.001069714	1.60E-23	0.002015077	0.008536271	0.813940545	5	10455415	ROPN1L	Body		ROPN1L
cg12288256	-0.037912276	0.002758305	1.61E-23	-0.002405664	0.022011153	0.913221811	12	92805752
cg04015361	-0.029547431	0.002150391	1.64E-23	0.008156491	0.017160021	0.63575055	11	131416251	NTM	Body		NTM
cg14483142	-0.02883006	0.002098262	1.64E-23	0.0054629	0.01674404	0.745011635	3	8811758	OXTR	TSS1500	S_Shore	OXTR
cg02255861	0.014285157	0.001039858	1.66E-23	-0.006879128	0.008298018	0.409368311	14	59095191
cg11324953	-0.015265859	0.00111133	1.67E-23	0.00138005	0.008868364	0.876697076	4	3077939	HTT	Body	S_Shore	HTT
cg13780542	0.017894234	0.001302676	1.67E-23	-0.003474871	0.010395294	0.738977685	9	2047160	SMARCA2;SMARCA2	Body;Body	N_Shore	SMARCA2
cg09214591	0.013286748	0.000967286	1.67E-23	0.010569152	0.007718896	0.174443439	3	49968533	MON1A;MON1A	TSS1500;TSS1500	S_Shore	MON1A
cg12636819	-0.01740574	0.001267645	1.71E-23	-0.015556127	0.010115753	0.127723753	3	160823371	B3GALNT1;B3GALNT1;B3GALNT1;B3GALNT1;B3GALNT1	TSS1500;TSS1500;TSS1500;TSS1500;TSS1500	S_Shore	B3GALNT1
cg16551122	-0.026362365	0.001919987	1.71E-23	0.005895229	0.015321406	0.70134628	10	62112185	ANK3;ANK3;ANK3	Body;Body;Body		ANK3
cg11972930	-0.032956515	0.002400949	1.74E-23	0.006628763	0.019159463	0.730194097	16	4566084	CDIP1;CDIP1;CDIP1;CDIP1	5'UTR;5'UTR;5'UTR;5'UTR		CDIP1
cg23055236	0.018723857	0.001364387	1.77E-23	0.007129135	0.010887749	0.514333578	2	224873911	SERPINE2;SERPINE2;SERPINE2;SERPINE2	5'UTR;Body;5'UTR;5'UTR		SERPINE2
cg14014799	0.01987285	0.001448375	1.78E-23	-0.014833892	0.011557969	0.202748094	10	22606053	COMMD3	Body	S_Shore	COMMD3
cg16602295	-0.03854616	0.002809883	1.81E-23	-0.01383094	0.022422739	0.538960039	4	38152193
cg03543332	-0.02676074	0.001951461	1.84E-23	-0.011735405	0.015572572	0.453127399	17	47707495	SPOP;SPOP;SPOP;SPOP;SPOP;SPOP	5'UTR;5'UTR;5'UTR;5'UTR;5'UTR;5'UTR		SPOP
cg08292104	-0.01234001	0.000899931	1.85E-23	-0.002666649	0.007181406	0.711296812	14	69361049	ACTN1;ACTN1;ACTN1	Body;Body;Body		ACTN1
cg25709273	0.012193823	0.000889683	1.90E-23	0.00356713	0.007099628	0.616628151	12	125765193
cg00160583	-0.014726975	0.001074555	1.91E-23	-0.000716599	0.0085749	0.933590832	1	32167512	COL16A1	Body	N_Shelf	COL16A1
cg18240463	0.014942186	0.001090285	1.91E-23	-0.002044899	0.008700424	0.814734358	1	3164415	PRDM16;PRDM16	Body;Body	Island	PRDM16
cg00614360	-0.032185799	0.002348874	1.93E-23	0.012326393	0.018743907	0.512517687	17	80858406	TBCD	Body	S_Shore	TBCD
cg06716084	-0.021927149	0.001600441	1.95E-23	0.011455346	0.012771444	0.372220966	2	209111707	IDH1;IDH1;IDH1	Body;Body;Body		IDH1
cg21734651	-0.022059877	0.001610495	1.97E-23	0.015030876	0.012851675	0.245370093	10	75905043	AP3M1;AP3M1	5'UTR;5'UTR		AP3M1
cg03364247	-0.020211873	0.001475973	2.01E-23	-0.000816354	0.011778196	0.944901439	3	40570062	ZNF621;ZNF621	Body;Body	S_Shelf	ZNF621
cg04987270	0.017535024	0.001280871	2.04E-23	-0.01195991	0.010221295	0.24515722	1	226794364	C1orf95	3'UTR		C1orf95
cg05837041	-0.033527591	0.002449175	2.05E-23	-0.016854733	0.019544307	0.390846194	10	420492	DIP2C	Body	N_Shore	DIP2C
cg18217763	-0.017207599	0.001257265	2.07E-23	0.00576459	0.010032916	0.56706643	22	38701326	CSNK1E;CSNK1E;LOC400927-CSNK1E	Body;Body;Body		CSNK1E;LOC400927-CSNK1E
cg14618910	-0.027041213	0.001976284	2.11E-23	-0.000638958	0.015770659	0.967774877	14	73209594	DPF3;DPF3;DPF3;DPF3	Body;Body;Body;Body		DPF3
cg12532356	0.010256371	0.000749647	2.12E-23	0.004819695	0.005982146	0.422624079	17	426208	VPS53	Body		VPS53
cg21199093	-0.035439152	0.002590291	2.12E-23	-0.007511886	0.020670402	0.717178202	1	35836009	ZMYM4	Body		ZMYM4
cg08937058	0.017411645	0.00127284	2.14E-23	-0.00793125	0.010157206	0.437010556	20	34761308	EPB41L1;EPB41L1;EPB41L1;EPB41L1;EPB41L1	5'UTR;5'UTR;5'UTR;5'UTR;Body		EPB41L1
cg21769117	0.029516044	0.002157716	2.14E-23	-0.01043684	0.017218475	0.545998774	6	31705273	CLIC1	TSS1500	N_Shelf	CLIC1
cg15239310	-0.020744602	0.00151676	2.16E-23	-0.004583617	0.012103675	0.705835969	3	52359060	DNAH1	Body		DNAH1
cg16047471	0.025853228	0.001891134	2.22E-23	-0.02146666	0.015091168	0.158466864	12	26274563	BHLHE41	3'UTR	N_Shore	BHLHE41
cg17163871	0.021796919	0.001594576	2.23E-23	-0.006643055	0.012724649	0.602953912	4	4494006	STX18	Body		STX18
cg25771096	0.012075992	0.000883639	2.26E-23	-0.000944309	0.007051398	0.893776765	11	109295767	C11orf87	3'UTR	S_Shore	C11orf87
cg00191181	-0.033564694	0.002456857	2.31E-23	0.005995695	0.019605612	0.760475879	13	47150059	LRCH1;LRCH1;LRCH1	Body;Body;Body		LRCH1
cg09752018	-0.015905903	0.001164284	2.31E-23	0.005304029	0.009290936	0.569551255	14	75063691	LTBP2	Body		LTBP2
cg12615148	0.011929808	0.000873459	2.35E-23	-0.010571988	0.006970167	0.13295561	1	204165688	KISS1	TSS200		KISS1
cg00507497	-0.023196507	0.001698406	2.35E-23	-0.006195932	0.0135532	0.648698122	18	34838423	BRUNOL4;BRUNOL4;BRUNOL4;BRUNOL4	Body;Body;Body;Body	S_Shelf	BRUNOL4
cg11599887	-0.047108418	0.003449397	2.36E-23	0.003220408	0.027526035	0.907133695	5	1552064			N_Shore
cg19840252	-0.036771742	0.002693	2.38E-23	0.009493631	0.021490021	0.659752296	3	13881052	WNT7A	Body		WNT7A
cg11070478	-0.012288054	0.000899924	2.38E-23	-0.005107541	0.00718135	0.478848661	14	102230722	PPP2R5C;PPP2R5C	Body;Body	S_Shore	PPP2R5C
cg18935453	-0.035883194	0.002627932	2.38E-23	0.007225232	0.020970776	0.731273098	11	68167030	LRP5	Body		LRP5
cg20410940	-0.03389552	0.002482792	2.41E-23	0.00313636	0.019812569	0.874586089	4	66758895
cg06116251	-0.033877679	0.002481826	2.43E-23	0.012571578	0.019804857	0.527242647	22	33359846	SYN3;SYN3;SYN3	Body;Body;Body		SYN3
cg05053142	-0.0228787	0.001676166	2.44E-23	0.007898936	0.013375728	0.556357924	18	46446100			N_Shore
cg03103888	-0.016087138	0.001179072	2.50E-23	0.00873911	0.00940894	0.355557859	13	114147763	TMCO3	5'UTR	S_Shore	TMCO3
cg17723452	-0.022236704	0.001629931	2.51E-23	-0.004785314	0.013006776	0.713834478	2	9528396	ASAP2;ASAP2	Body;Body		ASAP2
cg01134625	-0.030849529	0.002261701	2.54E-23	-0.00774779	0.018048271	0.668779547	9	95188039	OMD;CENPP;CENPP	TSS1500;Body;Body		OMD;CENPP
cg24834854	-0.027692752	0.002030318	2.54E-23	0.001936027	0.01620185	0.905159346	7	76911529	CCDC146	Body		CCDC146
cg17718899	-0.026750804	0.001961315	2.55E-23	0.011977289	0.015651208	0.44618603	13	22773018
cg21320569	-0.01972022	0.001445885	2.55E-23	0.005214403	0.011538097	0.652444688	4	153451958	FBXW7;FBXW7	5'UTR;5'UTR		FBXW7
cg00656603	0.037611436	0.002757735	2.55E-23	-0.009979592	0.0220066	0.651330986	16	1070957			Island
cg15155239	0.019198284	0.001407652	2.55E-23	-0.005412985	0.011232996	0.631099418	6	132273155	CTGF	TSS1500	S_Shore	CTGF
cg10755263	-0.034726904	0.002546278	2.56E-23	0.00606332	0.020319186	0.766106607	10	80326162
cg11787522	0.015113085	0.001108276	2.58E-23	0.011704887	0.008843989	0.189141608	15	74495109	STRA6;STRA6;STRA6;STRA6;STRA6;STRA6	5'UTR;5'UTR;5'UTR;1stExon;5'UTR;5'UTR		STRA6
cg16854466	0.01974462	0.00144798	2.58E-23	-0.007656891	0.011554819	0.509301526	12	132474827	EP400	Body		EP400
cg03020951	0.013355058	0.000979606	2.62E-23	-0.002246017	0.007817213	0.774552905	6	34203887	HMGA1;HMGA1;HMGA1;HMGA1;HMGA1	TSS1500;TSS1500;TSS1500;TSS1500;TSS1500	Island	HMGA1
cg22588534	0.009365103	0.000686941	2.62E-23	-0.010658895	0.005481757	0.055074517	11	31261948
cg02005870	0.010904083	0.000799946	2.64E-23	0.002948544	0.006383534	0.645307126	10	72845321
cg21541638	0.01012662	0.000742918	2.64E-23	-0.008158247	0.005928455	0.172317395	3	61236016	FHIT;FHIT	5'UTR;5'UTR	N_Shore	FHIT
cg22797514	0.030515349	0.002238739	2.64E-23	0.012913551	0.017865036	0.471717341	1	44016023	PTPRF;PTPRF	Body;Body		PTPRF
cg03533072	-0.026259352	0.001926949	2.68E-23	-0.007281442	0.015376964	0.637021751	1	20739759	LINC01141	Body		LINC01141
cg27591012	0.012420506	0.000911588	2.71E-23	0.004987896	0.007274429	0.494740958	18	46356042	CTIF;CTIF	Body;Body		CTIF
cg06699523	-0.035536309	0.002608262	2.72E-23	-0.000593156	0.020813813	0.977330087	10	34581345	PARD3;PARD3;PARD3;PARD3;PARD3;PARD3;PARD3;PARD3	Body;Body;Body;Body;Body;Body;Body;Body		PARD3
cg15825311	0.018383732	0.001349325	2.72E-23	0.016202829	0.010767555	0.136001913	3	49948429	MON1A;MON1A	Body;Body	Island	MON1A
cg10271260	0.019854429	0.001457342	2.73E-23	0.010615386	0.011629521	0.363872156	10	88020589	GRID1	Body	N_Shelf	GRID1
cg03456393	-0.014900407	0.001093824	2.74E-23	-0.007437609	0.008728667	0.396503759	3	193310565	OPA1;OPA1;OPA1;OPA1;OPA1;OPA1;OPA1;OPA1	TSS1500;TSS1500;TSS1500;TSS1500;TSS1500;TSS1500;TSS1500;TSS1500	N_Shore	OPA1
cg23309969	0.009699668	0.000712049	2.74E-23	0.014918326	0.005682121	0.010221158	18	56529866	ZNF532	TSS200	N_Shore	ZNF532
cg10832655	0.011653487	0.000855479	2.74E-23	-0.003043857	0.006826682	0.656794101	4	121991576	C4orf31	5'UTR	N_Shore	C4orf31
cg03615426	-0.034550898	0.002536595	2.76E-23	0.012508512	0.020241916	0.538221933	16	19777410	IQCK;IQCK;IQCK;IQCK;IQCK	Body;Body;Body;Body;Body		IQCK
cg06252651	0.035442693	0.002602488	2.79E-23	-0.001045269	0.020767734	0.959973674	3	147810902
cg11750962	-0.035329911	0.002594299	2.79E-23	0.006650697	0.020702386	0.748789426	1	11194678	MTOR	Body		MTOR
cg12920570	0.02472838	0.001815861	2.79E-23	-0.017059896	0.014490488	0.242279822	2	144649132
cg08881785	0.016469416	0.001209447	2.80E-23	-0.014215122	0.009651336	0.144396012	3	155465076			S_Shelf
cg19321522	0.016874383	0.001239194	2.80E-23	0.000778214	0.00988871	0.937454197	2	216483918	LINC00607	Body		LINC00607
cg08439350	-0.023402233	0.001718576	2.80E-23	-0.007234756	0.013714158	0.599162002	6	24742481
cg18471339	0.013633559	0.001001223	2.81E-23	-0.002232334	0.007989713	0.780600238	5	169862739	KCNIP1	Body		KCNIP1
cg14202477	0.019261986	0.001414604	2.81E-23	-0.009051777	0.011288473	0.424818619	8	102504859	GRHL2;GRHL2	1stExon;5'UTR	N_Shore	GRHL2
cg18524319	-0.036056784	0.002648172	2.82E-23	0.008232723	0.021132295	0.697799034	7	40027253	CDK13;CDK13	Body;Body		CDK13
cg27278593	-0.01844728	0.001354916	2.83E-23	0.003078856	0.010812165	0.776505909	7	27493947
cg12722294	0.01537653	0.001129431	2.84E-23	-0.007024605	0.009012812	0.437857933	2	2731560
cg17842742	-0.011662971	0.000856667	2.84E-23	-0.001380294	0.006836168	0.840458036	19	3611484	CACTIN-AS1;CACTIN;CACTIN	Body;3'UTR;3'UTR	N_Shore	CACTIN-AS1;CACTIN
cg25885684	-0.019440589	0.001427995	2.85E-23	-0.000581368	0.011395335	0.959428099	15	100048426
cg05347673	0.012979842	0.000953458	2.85E-23	0.000318175	0.007608551	0.966739585	10	17066154	CUBN	Body		CUBN
cg24853438	0.021947487	0.001612409	2.87E-23	0.010056262	0.01286695	0.436596407	5	77139492			N_Shore
cg17176472	-0.027371381	0.002011139	2.90E-23	0.015433013	0.016048795	0.338900296	8	101484375
cg05980942	-0.027108924	0.001991985	2.91E-23	0.01413873	0.015895951	0.376211583	11	71284825			N_Shelf
cg01634458	0.017152201	0.001260382	2.91E-23	-0.017604518	0.010057794	0.083585769	16	51168553			Island
cg10126552	-0.032424638	0.002382644	2.91E-23	0.011682303	0.019013392	0.540538073	13	94822910	GPC6-AS1;GPC6	Body;Body		GPC6-AS1;GPC6
cg11076253	-0.026938173	0.001979501	2.91E-23	-0.009883045	0.015796328	0.533179404	1	159192986
cg18878722	-0.037743752	0.002773564	2.91E-23	0.017642052	0.022132915	0.427565459	2	8389196	LINC00299	Body		LINC00299
cg08672465	-0.019755545	0.001452115	2.96E-23	-0.003422892	0.011587816	0.768401978	3	30763069
cg13551141	-0.028709634	0.002110393	2.97E-23	-0.003437986	0.016840843	0.838716406	9	127155187	PSMB7	Body		PSMB7
cg26568932	-0.020640721	0.001517397	2.99E-23	0.003202725	0.012108764	0.792023014	17	77666380
cg00909706	-0.024552315	0.001805	2.99E-23	0.004944176	0.014403817	0.73223504	1	9211836	MIR34A	TSS200		MIR34A
cg01652848	0.006793253	0.000499441	3.00E-23	0.002827958	0.003985513	0.479874915	9	116922070	COL27A1	Body	S_Shelf	COL27A1
cg11077433	0.03245842	0.002386372	3.00E-23	0.004443773	0.01904314	0.816035534	11	122142005
cg09128059	0.015049127	0.001106602	3.03E-23	-0.012923546	0.008830635	0.146937047	2	239199034			S_Shore
cg04833853	0.019025494	0.001399013	3.03E-23	-0.0023339	0.011164063	0.834894233	11	43604549			S_Shore
cg11392433	-0.022942008	0.001687115	3.05E-23	-0.012657395	0.013463103	0.349741453	5	94574822	MCTP1	Body		MCTP1
cg17244442	-0.024648707	0.001812657	3.05E-23	0.014581847	0.014464924	0.316210061	9	95244874	ASPN;ASPN;CENPP;CENPP	TSS200;TSS200;Body;Body		ASPN;CENPP
cg14304022	0.015938017	0.00117221	3.07E-23	-0.001819298	0.009354184	0.846245422	11	64136213	RPS6KA4;RPS6KA4;RPS6KA4	Body;Body;Body	Island	RPS6KA4
cg13083813	-0.042744441	0.003144173	3.09E-23	0.003074677	0.025090361	0.902750716	7	103181303	RELN;RELN	Body;Body		RELN
cg15233025	0.02416706	0.001777779	3.10E-23	0.006466991	0.014186597	0.649632074	14	59100662	DACT1	TSS200	N_Shelf	DACT1
cg06649567	-0.021892353	0.0016105	3.11E-23	0.003513232	0.012851715	0.785219195	8	101323246	RNF19A;RNF19A	TSS1500;5'UTR	S_Shore	RNF19A
cg07255222	0.019463067	0.001431819	3.11E-23	-0.005587572	0.011425853	0.62605184	5	107080524
cg22448179	-0.031015229	0.002281776	3.12E-23	0.001705462	0.018208467	0.925592107	7	55166882	EGFR;EGFR;EGFR;EGFR	Body;Body;Body;Body		EGFR
cg25369795	0.014902652	0.001096402	3.13E-23	-0.003246481	0.008749238	0.711495829	2	121200889			S_Shore
cg04835229	-0.017355844	0.001276894	3.13E-23	0.004701415	0.010189555	0.645666407	12	77717822			N_Shore
cg10843343	0.022514598	0.001656796	3.17E-23	-0.005149394	0.013221156	0.697871876	12	53298027	KRT8	Body	S_Shore	KRT8
cg10477905	0.008859163	0.000651976	3.18E-23	-0.00286619	0.005202743	0.583114355	2	177039295			N_Shore
cg24516984	-0.02401876	0.001767629	3.18E-23	0.005640971	0.014105603	0.690203006	18	8265162	PTPRM;PTPRM	Body;Body		PTPRM
cg04084807	-0.040470605	0.002978426	3.19E-23	0.017419129	0.023767705	0.465595212	2	165457458	GRB14	Body		GRB14
cg04702314	-0.03977169	0.002927317	3.21E-23	-0.003131917	0.023359858	0.893654838	10	75873408	VCL;VCL	Body;Body		VCL
cg01129810	-0.019520349	0.001436835	3.22E-23	0.000789699	0.011465881	0.945248116	1	43407645	SLC2A1	Body		SLC2A1
cg23648347	0.008864786	0.00065257	3.24E-23	-0.00101732	0.005207476	0.845568571	15	91447241	MAN2A2	TSS200	S_Shore	MAN2A2
cg16285956	-0.041944125	0.003088064	3.26E-23	0.002494108	0.02464261	0.919615704	15	70767159
cg22875410	0.012237921	0.00090112	3.29E-23	-0.004667133	0.007190898	0.518026489	14	75886161
cg05716374	0.011148567	0.000821006	3.31E-23	-0.002169182	0.006551593	0.741370972	2	1629354
cg19378631	0.02686551	0.001978439	3.31E-23	-0.012811358	0.015787855	0.419310823	10	22606072	COMMD3	Body	S_Shore	COMMD3
cg11931220	0.019363074	0.001426226	3.35E-23	-0.016002396	0.011381222	0.163275333	12	49276387
cg17942618	0.020617908	0.001518676	3.35E-23	-0.008804265	0.012118966	0.469490723	1	32409867			N_Shore
cg27507254	0.018644099	0.001373605	3.40E-23	0.015447797	0.010961309	0.162310288	1	43206037	CLDN19;CLDN19	TSS200;TSS200	S_Shore	CLDN19
cg04448939	-0.022646717	0.001668738	3.43E-23	-0.013666528	0.013316452	0.30760044	16	52292371
cg03028506	-0.019249093	0.001418528	3.45E-23	0.010234771	0.011319788	0.368413401	15	38577420	SPRED1	Body		SPRED1
cg20211831	-0.018048142	0.001330076	3.46E-23	-0.001221886	0.010613944	0.908614654	13	42676604	DGKH;DGKH;DGKH	Body;Body;Body		DGKH
cg04837597	0.013727078	0.001012125	3.56E-23	-0.007852272	0.00807671	0.333640533	13	43706545
cg18007957	-0.015895407	0.001172072	3.57E-23	0.006995138	0.009353083	0.456539461	6	152011666	ESR1;ESR1	1stExon;5'UTR		ESR1
cg02727079	-0.018987989	0.001400299	3.60E-23	-0.000478503	0.011174322	0.965941819	6	17986167	KIF13A;KIF13A;KIF13A;KIF13A	Body;Body;Body;Body	N_Shore	KIF13A
cg19674091	-0.031263421	0.002305918	3.63E-23	0.036519465	0.018401121	0.050336449	15	90643766	IDH2	Body	N_Shore	IDH2
cg05276753	0.02474801	0.001825393	3.64E-23	-0.006003489	0.014566554	0.681249069	15	57844149
cg22575605	-0.023964971	0.00176767	3.64E-23	0.010203718	0.014105927	0.471396747	14	98760402
cg04743510	-0.018396569	0.001357063	3.66E-23	-0.004760729	0.0108293	0.661305667	17	39793142
cg14392804	0.013610928	0.001004057	3.67E-23	0.001482368	0.008012333	0.853651215	13	95358151			N_Shore
cg07125243	-0.025911009	0.001911447	3.67E-23	0.00525828	0.015253263	0.73112821	8	108351562	ANGPT1	Body		ANGPT1
cg15077577	-0.016889251	0.001246397	3.76E-23	0.0032634	0.00994619	0.7436202	8	8240369	SGK223	TSS1500	N_Shelf	SGK223
cg04802442	-0.018579373	0.00137119	3.77E-23	-0.0098302	0.010942035	0.371458029	14	89833576	FOXN3;FOXN3	Body;Body		FOXN3
cg00809775	-0.023372304	0.001724925	3.77E-23	-0.004366055	0.013764823	0.751859879	10	126346538	FAM53B	Body		FAM53B
cg22999532	0.012011498	0.000886506	3.78E-23	-0.000706749	0.007074279	0.920650339	12	31522381
cg03132276	-0.017147339	0.00126567	3.80E-23	-0.006057346	0.010099992	0.550239888	4	15732097	BST1	Body		BST1
cg16468604	-0.035803159	0.002642714	3.80E-23	0.004705449	0.02108874	0.823960403	3	60795782	FHIT;FHIT	5'UTR;5'UTR		FHIT
cg25292151	-0.013247553	0.000977848	3.80E-23	0.011006479	0.00780318	0.161954115	17	2845392	RAP1GAP2;RAP1GAP2	Body;Body		RAP1GAP2
cg17444545	-0.012169877	0.000898414	3.83E-23	-0.004688151	0.007169307	0.514888284	3	49029529	P4HTM;P4HTM	Body;Body	S_Shore	P4HTM
cg21450228	-0.036213278	0.002673602	3.85E-23	0.015409074	0.021335221	0.472086026	3	23727711
cg05807128	-0.031913941	0.00235627	3.86E-23	0.005001058	0.018802933	0.790889878	21	44162219	PDE9A;PDE9A;PDE9A;PDE9A;PDE9A;PDE9A;PDE9A;PDE9A;PDE9A;PDE9A;PDE9A;PDE9A;PDE9A;PDE9A;PDE9A;PDE9A;PDE9A;PDE9A;PDE9A;PDE9A	5'UTR;5'UTR;5'UTR;5'UTR;5'UTR;Body;Body;Body;Body;Body;Body;Body;Body;Body;Body;Body;Body;Body;Body;Body		PDE9A
cg04929873	-0.026230641	0.001936913	3.89E-23	0.019505568	0.015456478	0.210333322	8	79468570	PKIA-AS1;PKIA;PKIA	Body;5'UTR;5'UTR		PKIA-AS1;PKIA
cg02485922	-0.01558946	0.001151181	3.89E-23	0.006040608	0.00918637	0.512555647	16	30379391	TBC1D10B	Body	N_Shore	TBC1D10B
cg14377923	-0.0140904	0.001040692	3.94E-23	0.003194795	0.008304673	0.701399618	14	105923665	MTA1	Body		MTA1
cg27399653	-0.028851257	0.002130921	3.94E-23	0.00254521	0.017004653	0.881365661	13	40723668
cg22027081	-0.022300078	0.001647104	3.95E-23	0.014126309	0.01314382	0.285458736	2	134491037
cg06867571	0.01558892	0.001151662	4.00E-23	0.01197183	0.009190207	0.196124302	11	65306934	LTBP3;LTBP3;LTBP3	Body;Body;Body	Island	LTBP3
cg05351827	0.025884055	0.001912547	4.04E-23	0.014627361	0.01526204	0.340509652	2	220313600	SPEG	Body	Island	SPEG
cg06011086	0.023916063	0.001767243	4.05E-23	-0.013955946	0.014102516	0.325110686	8	61823275			S_Shore
cg26400421	-0.028035906	0.00207195	4.09E-23	-0.001768119	0.016534071	0.915084428	11	33334443	HIPK3;HIPK3	Body;Body		HIPK3
cg01237444	0.013838484	0.001022819	4.11E-23	0.000455581	0.008162051	0.955615585	8	71129750	NCOA2	5'UTR		NCOA2
cg13825083	-0.025058216	0.001852956	4.23E-23	0.020653965	0.014786507	0.166023232	22	24979367	GGT1	TSS1500		GGT1
cg10313197	0.019466335	0.001439631	4.26E-23	0.013765598	0.011488188	0.234077879	16	81744554	CMIP;CMIP	3'UTR;3'UTR		CMIP
cg05027330	-0.028939872	0.002140682	4.31E-23	0.013985182	0.017082543	0.415204352	14	32841639	AKAP6	5'UTR		AKAP6
cg16678426	-0.019663298	0.001454641	4.34E-23	0.008048177	0.011607971	0.489948148	6	32026891	TNXB	Body		TNXB
cg10251535	-0.008609337	0.000636908	4.34E-23	-0.000330345	0.005082499	0.948325804	19	14115818	RFX1	5'UTR	N_Shore	RFX1
cg21734356	0.015074688	0.001115364	4.38E-23	-0.005366904	0.008900557	0.548087276	18	3498854	DLGAP1;DLGAP1	3'UTR;3'UTR	N_Shore	DLGAP1
cg13813086	0.039278519	0.002906251	4.38E-23	-0.018903168	0.023191757	0.417251492	9	128650501	PBX3;PBX3;PBX3;PBX3	Body;Body;Body;Body		PBX3
cg22122331	-0.034666152	0.002565108	4.40E-23	0.002070069	0.020469447	0.919680189	8	127680630
cg18614702	0.014548994	0.001076596	4.41E-23	0.000100121	0.008591185	0.990728393	10	72215990			N_Shelf
cg00480033	-0.027898846	0.002064576	4.42E-23	0.005846023	0.016475227	0.723570289	6	13870551			N_Shelf
cg04515225	-0.031626314	0.002340626	4.45E-23	0.008569834	0.01867809	0.647509452	11	109656574
cg18994355	0.017387314	0.001286879	4.46E-23	0.009474888	0.01026924	0.358742664	3	189976681
cg09018824	0.023820704	0.001763179	4.48E-23	-0.011809362	0.014070087	0.403587936	4	41361919	LIMCH1;LIMCH1;LIMCH1	TSS1500;TSS1500;TSS1500	N_Shore	LIMCH1
cg02401068	0.020377297	0.001508357	4.49E-23	0.006193277	0.012036621	0.608181843	20	45443167			S_Shelf
cg04779780	-0.035400271	0.002620454	4.50E-23	0.01508557	0.020911107	0.472589024	10	29347455
cg00790071	-0.018154652	0.00134391	4.51E-23	-0.003313821	0.010724339	0.758060297	2	102731407
cg27041619	0.018083986	0.001338784	4.53E-23	-0.000452038	0.010683435	0.966346869	6	164172504
cg25367691	-0.024500757	0.001814173	4.58E-23	-0.010658371	0.01447702	0.46357314	4	186990324	TLR3;TLR3	1stExon;5'UTR		TLR3
cg23787873	0.026792526	0.001984938	4.73E-23	0.021739585	0.01583972	0.173444294	22	19710909	GP1BB;SEPT5	TSS200;3'UTR	Island	GP1BB;SEPT5
cg24232378	-0.024524828	0.00181706	4.75E-23	0.013300927	0.014500056	0.361520467	7	106545895	PIK3CG	3'UTR		PIK3CG
cg07156434	-0.013706646	0.001015582	4.76E-23	-0.014688117	0.008104295	0.073376026	1	234362871	SLC35F3;SLC35F3	Body;Body		SLC35F3
cg12200124	-0.014945031	0.001107581	4.82E-23	0.002311059	0.008838443	0.794341917	5	179220820	LTC4S	TSS200	N_Shore	LTC4S
cg19852147	0.022098895	0.001638161	4.89E-23	0.016918892	0.01307245	0.199007377	16	78795483	WWOX;WWOX	Body;Body		WWOX
cg02966448	-0.028973187	0.002147952	4.92E-23	-0.00854819	0.017140561	0.619241417	5	173319119	CPEB4;CPEB4;CPEB4;CPEB4;CPEB4	TSS1500;TSS1500;Body;Body;Body	S_Shelf	CPEB4
cg13613439	-0.027964586	0.002073359	4.95E-23	-0.006797186	0.016545311	0.682212815	9	131683312	PHYHD1;PHYHD1;PHYHD1;PHYHD1;PHYHD1	1stExon;5'UTR;1stExon;TSS1500;5'UTR		PHYHD1
cg24395075	-0.031134952	0.0023085	4.96E-23	0.021258044	0.018421728	0.251674364	3	71151744	FOXP1;FOXP1;FOXP1;FOXP1;FOXP1;FOXP1;FOXP1	Body;Body;Body;Body;Body;Body;Body		FOXP1
cg06241374	0.015549121	0.001152917	4.96E-23	-0.00700585	0.009200223	0.448425523	2	56410071	CCDC85A	TSS1500	N_Shore	CCDC85A
cg26482237	-0.012877507	0.000954899	4.99E-23	0.002210909	0.007620048	0.77239678	12	72140891
cg21435367	-0.029641976	0.002198136	5.00E-23	-0.00906842	0.017541028	0.60647961	3	133574742	RAB6B	Body		RAB6B
cg17935811	0.018901165	0.001401824	5.04E-23	-0.010354013	0.011186492	0.357223763	1	12678641	DHRS3	TSS1500	Island	DHRS3
cg18800910	-0.017910138	0.001328585	5.10E-23	-0.004485827	0.010602049	0.673259443	11	72430415	ARAP1;ARAP1;ARAP1	5'UTR;5'UTR;Body		ARAP1
cg03202617	-0.024432426	0.001812421	5.10E-23	0.007466633	0.014463041	0.606985261	16	11443639	RMI2;RMI2	Body;Body	S_Shelf	RMI2
cg17055993	-0.016660651	0.001235918	5.11E-23	0.004347375	0.00986257	0.660454566	8	134115431	TG;SLA;SLA	Body;TSS200;TSS200		TG;SLA
cg01335613	-0.029898842	0.002217978	5.11E-23	-0.00629815	0.017699362	0.722821387	6	111947606
cg00136547	-0.020573925	0.00152626	5.12E-23	0.000119052	0.012179488	0.992223369	6	56507796	DST;DST;DST;DST;DST;DST;DST	Body;TSS200;Body;TSS200;TSS200;Body;Body		DST
cg01911567	-0.021541238	0.00159832	5.17E-23	-0.008351789	0.012754521	0.514317578	10	13727536	FRMD4A	Body		FRMD4A
cg03612633	0.022291564	0.001654163	5.20E-23	-0.020900502	0.013200145	0.116969431	4	87883021	AFF1	Body		AFF1
cg25626166	0.011988706	0.000889651	5.21E-23	-0.001357485	0.007099377	0.848805113	10	12810556	CAMK1D;CAMK1D	Body;Body		CAMK1D
cg11545871	-0.020640389	0.001531914	5.26E-23	0.025938424	0.012224607	0.036696221	6	33679895	C6orf125	TSS1500	S_Shore	C6orf125
cg00328832	-0.014708647	0.001091681	5.26E-23	-0.003436632	0.008711566	0.694184129	5	112251743	REEP5	Body		REEP5
cg19938199	-0.026661353	0.001978834	5.27E-23	0.002923722	0.015791005	0.853541489	15	63233164
cg19870470	-0.033491576	0.002485934	5.29E-23	0.007236828	0.019837645	0.716143912	10	23383902	MSRB2	TSS1500	N_Shore	MSRB2
cg13518079	0.014129036	0.001048856	5.32E-23	0.001136279	0.008369828	0.892325461	20	2675072	EBF4	Body	S_Shore	EBF4
cg15797422	-0.016804314	0.001247643	5.37E-23	0.012009629	0.009956134	0.230989533	17	47656736	NXPH3	3'UTR	S_Shelf	NXPH3
cg06233471	-0.020128833	0.001494491	5.37E-23	-0.0002876	0.011925968	0.980815727	12	113329649	RPH3A;RPH3A	Body;Body		RPH3A
cg17752270	0.007080311	0.000525716	5.39E-23	0.004437152	0.004195189	0.293130938	5	169706238	LCP2	Body		LCP2
cg04978243	-0.032230813	0.002393299	5.41E-23	-0.020897708	0.01909842	0.27688257	16	23079562	USP31	Body		USP31
cg09102997	-0.026131246	0.00194045	5.42E-23	0.028045732	0.015484704	0.073562749	8	18078756	NAT1;NAT1;NAT1;NAT1;NAT1;NAT1;NAT1;NAT1;NAT1	5'UTR;5'UTR;Body;5'UTR;5'UTR;5'UTR;TSS1500;Body;5'UTR		NAT1
cg26979309	-0.020618089	0.001531085	5.43E-23	-0.010114523	0.012217991	0.410027083	20	48862056
cg18449021	0.008245428	0.000612308	5.43E-23	0.002988249	0.004886188	0.542416775	5	107004816	EFNA5	Body	N_Shore	EFNA5
cg01915345	0.014139707	0.001050039	5.44E-23	0.0024461	0.008379261	0.77104035	2	237445829
cg26235990	-0.031988116	0.002375565	5.45E-23	0.000744008	0.018956901	0.968783118	2	222225643
cg07869676	0.023032282	0.001710523	5.46E-23	0.004883871	0.0136499	0.721363034	6	108478151			N_Shore
cg27081319	0.026780181	0.001988929	5.47E-23	0.008427228	0.015871562	0.596796635	6	21241654
cg07653477	-0.034671126	0.002575039	5.48E-23	0.006704753	0.020548692	0.744991496	22	33080918	SYN3;SYN3;SYN3	Body;Body;Body		SYN3
cg25188363	-0.028568381	0.002122159	5.54E-23	-0.001973285	0.016934737	0.907506696	10	48364274	ZNF488	5'UTR		ZNF488
cg03409880	-0.011079454	0.000823025	5.54E-23	-0.002220921	0.006567701	0.736058759	2	241227962
cg16508861	0.01056705	0.000784995	5.55E-23	-0.00481909	0.006264221	0.443796462	14	95151837
cg25828480	-0.032712729	0.002430388	5.59E-23	0.015793401	0.019394385	0.417680189	2	171366488	MYO3B;MYO3B;MYO3B;MYO3B;MYO3B	Body;Body;Body;Body;Body		MYO3B
cg16216934	0.026477683	0.001967193	5.59E-23	0.013182503	0.015698116	0.403349935	2	61469780	USP34	Body		USP34
cg05119988	-0.019766943	0.001468702	5.61E-23	0.022905415	0.011720175	0.053870648	4	166251189	SC4MOL;SC4MOL	5'UTR;5'UTR	S_Shelf	SC4MOL
cg18328755	0.00608589	0.000452193	5.62E-23	-0.001544071	0.003608479	0.669780689	1	34643106	C1orf94;C1orf94;C1orf94	5'UTR;1stExon;5'UTR	S_Shore	C1orf94
cg00927220	0.011760724	0.000873932	5.65E-23	-0.002504312	0.006973938	0.7203934	5	112606500	MCC;MCC	Body;Body		MCC
cg03004860	0.030166383	0.002241687	5.66E-23	0.01727216	0.017888559	0.336949596	16	85684468	KIAA0182;KIAA0182	Body;Body	Island	KIAA0182
cg26759223	-0.020433682	0.001518979	5.78E-23	0.005923223	0.012121383	0.626312652	22	46448690	C22orf26;LOC150381	Body;TSS1500	N_Shore	C22orf26;LOC150381
cg20835217	-0.025388293	0.001887516	5.82E-23	-0.011630977	0.015062296	0.442093636	4	77674657	SHROOM3	Body		SHROOM3
cg04503332	-0.027943926	0.002077879	5.88E-23	-0.003396541	0.016581385	0.838175143	19	4976633	KDM4B	5'UTR		KDM4B
cg05242416	-0.025953529	0.001930067	5.91E-23	0.006479721	0.015401851	0.675003871	3	48128669	MAP4;MAP4;MAP4	5'UTR;5'UTR;5'UTR	N_Shore	MAP4
cg24520885	-0.028460417	0.002116541	5.92E-23	0.008357385	0.016889904	0.621977746	10	76747956	MYST4	Body		MYST4
cg25782256	0.024083751	0.001791116	5.93E-23	-0.00226017	0.014293027	0.874720068	10	134556496	INPP5A	Body	S_Shore	INPP5A
cg07694252	0.025155083	0.001871112	5.99E-23	-0.010728454	0.014931386	0.474363892	8	108440954	ANGPT1;ANGPT1	Body;Body		ANGPT1
cg17826530	0.025172594	0.00187252	6.01E-23	0.008228409	0.014942626	0.583273317	1	59280290			Island
cg07950857	-0.022515068	0.001674939	6.03E-23	0.001339933	0.013365939	0.920376644	20	1363058	FKBP1A;FKBP1A;FKBP1A;FKBP1A-SDCBP2	Body;Body;Body;Body		FKBP1A;FKBP1A-SDCBP2
cg01481251	0.02124426	0.00158042	6.04E-23	-0.00422851	0.01261168	0.738217084	11	32912719			N_Shore
cg12271079	0.012479035	0.000928588	6.13E-23	0.002699119	0.007410091	0.716555807	10	117997745	GFRA1;GFRA1;GFRA1	Body;Body;Body		GFRA1
cg27120405	0.00939935	0.000699453	6.15E-23	0.003559854	0.005581604	0.52528983	2	6212961
cg13020838	-0.028087112	0.002090421	6.20E-23	-0.010483927	0.016681468	0.531337726	12	68092428
cg26267483	0.014270724	0.00106217	6.22E-23	0.012702436	0.008476068	0.137591153	5	156143683	SGCD;SGCD;SGCD	Body;Body;Body		SGCD
cg13507686	-0.030021816	0.002234582	6.23E-23	-0.002902494	0.017831862	0.871076927	10	104381522	SUFU	Body		SUFU
cg06162038	-0.021410097	0.001593651	6.24E-23	-0.009055523	0.012717266	0.478329545	2	138727217	HNMT;HNMT	Body;Body		HNMT
cg26429815	0.017100652	0.001272978	6.27E-23	-0.000318269	0.010158311	0.975077412	11	110234173
cg08624273	0.016918729	0.001259588	6.32E-23	0.001660327	0.010051455	0.869183396	9	90218273	DAPK1;DAPK1;DAPK1;DAPK1	Body;Body;Body;Body		DAPK1
cg03229852	-0.027105868	0.002018528	6.41E-23	0.009361449	0.016107763	0.562624342	4	119875628	SYNPO2;SYNPO2;SYNPO2;SYNPO2;SYNPO2	Body;Body;Body;Body;Body		SYNPO2
cg25159401	-0.028837554	0.00214749	6.41E-23	0.005894168	0.01713687	0.731716381	12	56099414	ITGA7;ITGA7;ITGA7	Body;Body;Body	N_Shore	ITGA7
cg15223278	-0.025916902	0.001930122	6.44E-23	0.00048354	0.015402285	0.975027192	12	8975873	A2ML1	Body		A2ML1
cg20461035	-0.049183279	0.003662897	6.44E-23	-0.012772238	0.029229753	0.663222897	3	8282199	LMCD1-AS1	Body		LMCD1-AS1
cg02664787	0.018838775	0.001403146	6.48E-23	0.010106319	0.011197046	0.369236833	11	132814660	OPCML	Body	S_Shore	OPCML
cg14274991	0.016631784	0.001238786	6.49E-23	-0.001485875	0.00988546	0.880868694	2	130585005
cg13990531	0.008672213	0.000646013	6.53E-23	0.007690254	0.005155156	0.13937947	15	81156401	KIAA1199	5'UTR		KIAA1199
cg00160388	0.013400584	0.000998276	6.55E-23	0.000992857	0.007966196	0.901101022	16	14403425
cg23747342	-0.012479504	0.000929701	6.56E-23	0.007178352	0.007418971	0.335942776	12	25539794			S_Shore
cg20655220	-0.034711469	0.002586331	6.62E-23	-0.005119074	0.020638808	0.804694535	5	102246737	PAM;PAM;PAM;PAM	Body;Body;Body;Body		PAM
cg10986125	-0.013525993	0.001007858	6.64E-23	-0.006637329	0.008042662	0.411478183	2	213011058	ERBB4;ERBB4	Body;Body		ERBB4
cg22277154	0.011444635	0.000852775	6.64E-23	0.002597961	0.006805105	0.703565457	13	31020468			S_Shore
cg07326620	0.026638881	0.001985065	6.67E-23	0.009869375	0.015840733	0.534889555	10	103226462	BTRC;BTRC;BTRC	Body;Body;Body		BTRC
cg10896868	-0.019489169	0.001452512	6.73E-23	-0.001536216	0.011590982	0.894866854	14	73026487	RGS6;RGS6;RGS6;RGS6;RGS6;RGS6;RGS6;RGS6;RGS6;RGS6	Body;Body;Body;Body;Body;Body;Body;Body;Body;Body		RGS6
cg19144461	-0.029724299	0.002215532	6.76E-23	0.014793119	0.017679845	0.405041178	10	60759348	LINC00844	Body		LINC00844
cg01692771	-0.015699137	0.001170188	6.78E-23	0.002867387	0.009338049	0.759527745	19	15590732	PGLYRP2	TSS1500		PGLYRP2
cg27076223	0.021528955	0.00160478	6.79E-23	-0.017068715	0.012806074	0.186057568	4	40632858	RBM47	TSS1500	S_Shore	RBM47
cg14347219	0.017814766	0.001327962	6.80E-23	-0.004578973	0.010597076	0.666739406	6	170597898	DLL1	Body	N_Shore	DLL1
cg01848383	0.030151421	0.002247701	6.82E-23	0.00900367	0.017936555	0.616954433	3	71348606	FOXP1-AS1;FOXP1;FOXP1;FOXP1;FOXP1;FOXP1;FOXP1	Body;5'UTR;5'UTR;5'UTR;5'UTR;5'UTR;5'UTR		FOXP1-AS1;FOXP1
cg20148334	-0.027878994	0.002078532	6.87E-23	0.001090532	0.016586594	0.94772947	1	209815452	LAMB3;LAMB3;LAMB3	Body;Body;Body		LAMB3
cg05808250	0.011138003	0.000830402	6.87E-23	-0.005924032	0.006626574	0.37379843	15	65187114
cg23719157	0.026614486	0.001984276	6.87E-23	0.01746824	0.01583443	0.272990792	15	74501584	STRA6;STRA6;STRA6	TSS1500;TSS1500;TSS1500		STRA6
cg08662826	-0.020716312	0.001544876	6.96E-23	-0.003301939	0.012328038	0.789456658	16	49992182
cg05173749	-0.016275979	0.001214203	7.12E-23	0.006435622	0.009689288	0.508319077	5	71452580	MAP1B	Body		MAP1B
cg01298731	0.02865968	0.002138044	7.12E-23	-0.008811854	0.017061497	0.606832358	4	154711457	SFRP2	TSS1500	N_Shore	SFRP2
cg25004855	0.011118943	0.000829658	7.21E-23	0.00662826	0.006620632	0.319529708	12	131587713	ADGRD1	Body		ADGRD1
cg26535591	0.01362425	0.001016631	7.22E-23	0.002116834	0.008112666	0.794763556	6	90996646	BACH2;BACH2	5'UTR;5'UTR		BACH2
cg20821276	0.01310505	0.000977905	7.23E-23	-0.004083357	0.007803635	0.602121197	17	65243119			S_Shore
cg13728834	0.013159963	0.000982051	7.25E-23	0.001310121	0.007836719	0.867618603	9	35846324	TMEM8B;TMEM8B;TMEM8B	Body;Body;Body	Island	TMEM8B
cg06659856	-0.013701402	0.001022598	7.31E-23	0.004116517	0.008160285	0.615215156	4	185264535	LOC728175	Body		LOC728175
cg26989243	-0.02378385	0.001775404	7.39E-23	-0.002373321	0.014167641	0.867352006	16	21206371
cg26950947	0.018717423	0.001397448	7.46E-23	-0.013589684	0.011151574	0.226277452	11	120068986
cg11499721	-0.035515973	0.00265172	7.48E-23	-0.00147005	0.021160605	0.944774097	17	5609595
cg15747791	-0.011030726	0.000823709	7.54E-23	-0.001014135	0.00657316	0.877743015	4	7661332	SORCS2	Body		SORCS2
cg06297909	0.045271789	0.003380668	7.55E-23	-0.01371164	0.026977577	0.61255693	22	46457096			Island
cg16489319	-0.029504792	0.002203355	7.57E-23	-0.000274928	0.017582674	0.987560358	8	23191921	LOXL2	Body		LOXL2
cg11749167	0.013501498	0.001008415	7.63E-23	0.002786259	0.00804711	0.729995708	7	150759663	SLC4A2;SLC4A2;SLC4A2;SLC4A2;SLC4A2	TSS200;5'UTR;1stExon;Body;Body	S_Shelf	SLC4A2
cg11735008	-0.021762793	0.001625524	7.66E-23	-0.01046431	0.012971607	0.422034049	1	42380309	HIVEP3;HIVEP3	5'UTR;5'UTR	N_Shelf	HIVEP3
cg08242316	-0.030131388	0.002250744	7.69E-23	0.003406332	0.017960837	0.850022585	2	41141773
cg07089813	-0.023948785	0.001789017	7.71E-23	0.001263074	0.014276276	0.929703557	9	116343031	RGS3;RGS3;RGS3;RGS3;RGS3;RGS3;RGS3	TSS200;Body;Body;5'UTR;5'UTR;Body;Body	N_Shelf	RGS3
cg21140898	0.022354134	0.001670074	7.76E-23	-0.000912678	0.013327112	0.945558465	1	51442318			N_Shore
cg19601328	-0.033209065	0.002481392	7.82E-23	-0.008547726	0.019801396	0.66704705	17	43368729	MAP3K14	5'UTR		MAP3K14
cg21113446	-0.022693368	0.001695664	7.83E-23	0.021041278	0.013531325	0.123575298	5	146435967	PPP2R2B;PPP2R2B;PPP2R2B;PPP2R2B	5'UTR;5'UTR;TSS1500;TSS1500		PPP2R2B
cg04876424	0.017952658	0.001341439	7.83E-23	-0.024119728	0.010704621	0.026760637	6	17280551	RBM24	TSS1500	N_Shore	RBM24
cg02295000	-0.025714544	0.001921437	7.83E-23	0.016756414	0.01533298	0.277483196	15	80698663	ARNT2	Body	S_Shore	ARNT2
cg07182010	0.01232966	0.000921409	7.89E-23	0.00380302	0.007352806	0.606314907	1	90384293	LRRC8D;LRRC8D	5'UTR;5'UTR		LRRC8D
cg14408173	0.019628445	0.001466968	7.93E-23	0.019464146	0.011706336	0.099970959	9	139889131	CLIC3	3'UTR	Island	CLIC3
cg02313829	0.022555457	0.001685751	7.93E-23	-0.014863561	0.013452216	0.272242597	11	75136574	KLHL35	Body	Island	KLHL35
cg26888870	-0.031572041	0.002359748	7.96E-23	-0.010747462	0.018830681	0.569645756	3	56951716	ARHGEF3;ARHGEF3	TSS1500;Body		ARHGEF3
cg27596513	-0.02805507	0.002097004	7.98E-23	-0.017703534	0.016734	0.293012342	5	66391438	MAST4;MAST4;MAST4;MAST4;MAST4;MAST4;MAST4;MAST4;MAST4;MAST4	ExonBnd;ExonBnd;ExonBnd;ExonBnd;ExonBnd;Body;Body;Body;Body;Body		MAST4
cg02733994	-0.028391589	0.002122616	8.09E-23	-0.002750365	0.016938382	0.871387312	8	141600191	EIF2C2;EIF2C2	Body;Body		EIF2C2
cg14153069	-0.025192078	0.001883557	8.12E-23	-0.010533542	0.015030703	0.485296895	9	131683257	PHYHD1;PHYHD1;PHYHD1;PHYHD1;PHYHD1	1stExon;5'UTR;1stExon;TSS1500;5'UTR		PHYHD1
cg06476693	-0.043565295	0.00325747	8.15E-23	0.004372881	0.025994463	0.866797865	11	130283454	ADAMTS8	Body		ADAMTS8
cg05658730	-0.019519762	0.001459644	8.19E-23	0.005624465	0.01164789	0.630397978	2	231579557	CAB39;CAB39;CAB39	5'UTR;5'UTR;5'UTR	S_Shore	CAB39
cg03805279	-0.033932466	0.002537746	8.25E-23	0.014206851	0.020251096	0.484841641	6	88873844	CNR1;CNR1;CNR1;CNR1	5'UTR;5'UTR;5'UTR;5'UTR	N_Shore	CNR1
cg16538874	0.014894589	0.001114128	8.34E-23	-0.005480709	0.008890693	0.539204229	14	100913191	WDR25;WDR25	Body;Body		WDR25
cg16664657	0.021072561	0.001576262	8.34E-23	-0.003293249	0.012578502	0.794082404	17	46068415
cg15102387	-0.013304569	0.000995249	8.36E-23	-0.002782301	0.007942045	0.726941147	11	2240973
cg09477232	-0.01937521	0.001449409	8.38E-23	-0.009438635	0.011566223	0.416699335	7	106061801
cg07932300	-0.032113734	0.002402689	8.45E-23	0.00880362	0.019173351	0.647265018	6	139454928	HECA	TSS1500	N_Shore	HECA
cg15893374	0.016264729	0.001216964	8.48E-23	0.003576563	0.009711316	0.713552973	1	205267816
cg15555606	-0.017116537	0.001280985	8.59E-23	0.008279455	0.010222199	0.420179632	8	56280194	XKR4	Body		XKR4
cg00259097	0.009718642	0.000727366	8.61E-23	-0.001978285	0.005804345	0.734054539	16	70770604	VAC14	Body		VAC14
cg09889709	-0.031901834	0.002387719	8.64E-23	-0.002023207	0.019053887	0.915681287	21	18665688
cg01039128	-0.033016044	0.002471192	8.65E-23	0.014314306	0.019720003	0.46986213	11	12436394	PARVA	Body		PARVA
cg11062417	-0.030522206	0.002284865	8.73E-23	-0.002525017	0.018233116	0.890177009	5	76578232	PDE8B;PDE8B;PDE8B;PDE8B;PDE8B	Body;Body;Body;Body;Body		PDE8B
cg04539226	-0.022743301	0.001702609	8.75E-23	0.000768638	0.013586741	0.955015317	9	96014326	WNK2;WNK2	Body;Body		WNK2
cg08255714	-0.024049672	0.001800601	8.80E-23	0.019865434	0.014368712	0.170342275	6	139454751	HECA	TSS1500	N_Shore	HECA
cg01092230	0.01801157	0.001348838	8.92E-23	0.007591084	0.010763667	0.482538205	10	92979600	PCGF5;PCGF5;PCGF5;PCGF5;PCGF5	TSS1500;TSS1500;TSS1500;5'UTR;Body	N_Shore	PCGF5
cg01433654	-0.013165926	0.000986154	9.02E-23	0.010818476	0.007869462	0.172742092	5	53605192	ARL15	Body	N_Shore	ARL15
cg20497631	0.015966938	0.001196354	9.20E-23	-0.006779962	0.009546849	0.479493067	8	8647440	MFHAS1	Body		MFHAS1
cg22798443	-0.019991473	0.001497929	9.21E-23	-0.003141737	0.01195341	0.793301615	3	172075849	FNDC3B;FNDC3B	Body;Body		FNDC3B
cg04265492	-0.024085834	0.001804745	9.22E-23	-0.003283736	0.014401781	0.820174252	1	32220996	BAI2	Body	N_Shore	BAI2
cg01487866	0.021198979	0.001588557	9.27E-23	0.013796075	0.012676613	0.279464291	22	22279957	PPM1F;PPM1F	ExonBnd;Body		PPM1F
cg23604266	-0.040420368	0.003029141	9.31E-23	-0.005798048	0.024172412	0.811001311	2	7101021	RNF144A	5'UTR		RNF144A
cg24935571	-0.024150037	0.001810203	9.42E-23	0.014061857	0.014445339	0.333027085	2	155564803	KCNJ3;KCNJ3;KCNJ3	Body;Body;Body		KCNJ3
cg18231690	-0.016186309	0.00121343	9.49E-23	-0.009792351	0.009683117	0.314686327	15	85294586	ZNF592	5'UTR	S_Shelf	ZNF592
cg07666247	0.025856554	0.001938521	9.54E-23	-0.007593212	0.015469309	0.62476375	9	2047800	SMARCA2;SMARCA2	Body;Body	Island	SMARCA2
cg16970594	-0.014018305	0.00105102	9.56E-23	0.004542383	0.008387093	0.589483865	10	11495937
cg13151517	0.015756817	0.001181492	9.62E-23	-0.004843988	0.00942825	0.608712618	17	7296456	PLSCR3	Body	N_Shore	PLSCR3
cg20463750	-0.023293313	0.001746794	9.68E-23	0.001472121	0.013939338	0.91613563	4	154239835	TRIM2;TRIM2	Body;Body		TRIM2
cg22267941	0.014853477	0.001113909	9.69E-23	-0.008461079	0.008888944	0.343802181	15	85523010	PDE8A	TSS1500	N_Shore	PDE8A
cg10033913	0.013247795	0.000993575	9.74E-23	0.001693735	0.007928686	0.831342334	14	62184993	HIF1A;HIF1A;HIF1A	Body;Body;Body		HIF1A
cg03934354	-0.032645006	0.002448469	9.77E-23	0.002215921	0.019538673	0.909965189	5	34043140	C1QTNF3;C1QTNF3	Body;1stExon		C1QTNF3
cg07020596	0.017134251	0.001285192	9.80E-23	0.011926813	0.010255777	0.248035365	10	69146234	CTNNA3;CTNNA3	Body;Body		CTNNA3
cg25453225	-0.03331916	0.00249918	9.80E-23	0.009476308	0.019943348	0.635862713	7	24611882	MPP6;MPP6	TSS1500;TSS1500		MPP6
cg21986468	0.014359269	0.001077078	9.82E-23	-0.001034427	0.00859503	0.904482051	1	229389204
cg00929496	-0.02604346	0.001953598	9.85E-23	-0.001703775	0.015589627	0.913224947	6	72060594
cg06557644	-0.030984322	0.00232436	9.88E-23	0.001468556	0.018548291	0.937075454	7	30510463	NOD1	5'UTR		NOD1
cg14455887	-0.023094452	0.001732562	9.90E-23	0.006383612	0.013825764	0.645435582	5	66254474	MAST4;MAST4;MAST4;MAST4;MAST4	TSS1500;Body;Body;Body;Body		MAST4
cg11673850	0.009846982	0.000738746	9.92E-23	0.004789109	0.005895161	0.418791186	12	689068	NINJ2;NINJ2;NINJ2	Body;Body;5'UTR		NINJ2
cg08983915	0.021419164	0.00160705	9.97E-23	-0.010392951	0.012824187	0.419911336	2	101438576	NPAS2	5'UTR	S_Shore	NPAS2
cg09904497	0.01206522	0.000905253	9.98E-23	0.003190154	0.007223879	0.659865468	18	76737834			Island
cg04897370	0.014539603	0.001090919	9.98E-23	-0.005987496	0.008705485	0.493418243	20	30301179	BCL2L1;BCL2L1	Body;Body		BCL2L1
cg01879723	0.023777185	0.001784136	1.00E-22	-0.005764179	0.014237328	0.686571381	3	141119262	ZBTB38	5'UTR	N_Shore	ZBTB38
cg21748230	0.03588791	0.002692949	1.00E-22	-0.003279326	0.021489612	0.879066684	10	21795135			N_Shelf
cg08076643	-0.01616305	0.001212862	1.00E-22	0.001651376	0.009678586	0.864917464	1	36411096	AGO3;AGO3	5'UTR;Body		AGO3
cg16031501	0.024676306	0.001851695	1.01E-22	-0.004498937	0.014776447	0.761499414	1	63743199
cg19067710	0.02732675	0.002050942	1.02E-22	-0.007311503	0.016366425	0.656174375	5	128795058	ADAMTS19	TSS1500	N_Shore	ADAMTS19
cg00586225	-0.029863031	0.00224137	1.02E-22	0.007652176	0.017886032	0.669832261	1	51655874
cg14245109	-0.028043295	0.002105011	1.02E-22	0.004140544	0.016797892	0.805882156	3	182082522
cg02672643	-0.04148408	0.00311409	1.03E-22	-0.006152318	0.0248503	0.805046443	11	110790527
cg08298207	0.007764448	0.000582964	1.04E-22	-0.003872414	0.004652027	0.407454293	1	33337558	FNDC5;FNDC5;FNDC5	5'UTR;TSS1500;TSS1500		FNDC5
cg04964333	0.009678915	0.000726735	1.04E-22	-0.004550471	0.005799313	0.434786129	20	39969604	LPIN3;LPIN3	5'UTR;1stExon	S_Shore	LPIN3
cg06616081	-0.029792349	0.002237543	1.06E-22	0.008473967	0.017855492	0.636271176	15	77336938	TSPAN3;TSPAN3;TSPAN3	3'UTR;3'UTR;3'UTR		TSPAN3
cg01729837	0.014401251	0.001081633	1.06E-22	0.004249076	0.008631385	0.623759924	19	719622	PALM;PALM	Body;Body	Island	PALM
cg07747256	0.031409244	0.002359337	1.07E-22	0.02768364	0.018827403	0.145063415	6	22251202
cg02687477	-0.01264184	0.00094969	1.07E-22	0.003767732	0.007578482	0.620329039	8	30936116	WRN	Body		WRN
cg10147226	0.019731463	0.001482645	1.09E-22	-0.016464307	0.011831439	0.167599737	13	40360170	COG6	Body		COG6
cg00395486	0.022676718	0.00170404	1.09E-22	-0.007927946	0.013598163	0.56139078	6	143997701	PHACTR2;PHACTR2;PHACTR2;PHACTR2	TSS1500;Body;Body;TSS1500	N_Shore	PHACTR2
cg22464105	-0.022708166	0.001706416	1.09E-22	0.009174748	0.013617123	0.502246541	5	169780772	KCNIP1	TSS200		KCNIP1
cg14358875	-0.012634663	0.000949464	1.09E-22	-0.008994727	0.007576677	0.238395928	7	148911302	ZNF282;ZNF282	Body;Body		ZNF282
cg14174912	-0.024632186	0.001851265	1.10E-22	0.000544689	0.014773015	0.970672694	10	3824516	KLF6;KLF6;KLF6;KLF6	Body;Body;Body;Body	S_Shore	KLF6
cg23437162	-0.012831014	0.00096434	1.10E-22	0.007486798	0.007695392	0.333303414	3	49067151	QRICH1;IMPDH2;QRICH1	3'UTR;TSS1500;3'UTR	S_Shore	QRICH1;IMPDH2
cg00807462	-0.032547601	0.002446205	1.10E-22	-0.002517764	0.019520604	0.897671323	12	111713035	CUX2	Body		CUX2
cg03852957	-0.023600631	0.001773906	1.11E-22	0.00372958	0.014155693	0.792812446	11	36641293	C11orf74;C11orf74;C11orf74;C11orf74;C11orf74;C11orf74;C11orf74;C11orf74	Body;Body;Body;Body;Body;Body;Body;Body		C11orf74
cg16931969	0.016638101	0.00125064	1.11E-22	-0.004099517	0.00998005	0.682250261	4	113985495	ANK2;ANK2;ANK2	Body;Body;Body		ANK2
cg11294276	-0.035390669	0.002660308	1.11E-22	-0.004827626	0.021229135	0.820641856	15	59608231	MYO1E	Body		MYO1E
cg08471739	0.022621252	0.001700554	1.12E-22	-0.016812334	0.013570343	0.218713654	3	129312902	PLXND1	Body		PLXND1
cg09001989	-0.028518535	0.002143924	1.12E-22	0.023066221	0.01710842	0.181081594	12	28052085
cg13035046	0.018458556	0.00138773	1.12E-22	-0.001671947	0.011074021	0.880341669	3	13115843	IQSEC1	TSS1500	S_Shore	IQSEC1
cg00693166	-0.034493052	0.002594251	1.15E-22	-0.002944514	0.020702006	0.887224634	12	64563956
cg25611723	0.018600428	0.001398974	1.15E-22	0.002768508	0.011163749	0.804725875	18	10453624	APCDD1	TSS1500	N_Shore	APCDD1
cg20294304	0.020189743	0.001518765	1.16E-22	0.006567204	0.012119673	0.589297902	6	34203153	HMGA1;HMGA1;HMGA1;HMGA1;HMGA1	TSS1500;TSS1500;TSS1500;TSS1500;TSS1500	Island	HMGA1
cg20953894	0.019327379	0.001454056	1.17E-22	0.008381002	0.011603304	0.472050536	17	56160072	LOC101927666;DYNLL2	Body;TSS1500	N_Shore	LOC101927666;DYNLL2
cg17718081	-0.020403548	0.001535201	1.18E-22	0.003779085	0.012250834	0.758457753	2	41683414
cg01325448	-0.018217967	0.001370764	1.18E-22	-0.015023188	0.010938639	0.173155314	10	129799166	PTPRE	5'UTR		PTPRE
cg19409173	-0.028381614	0.002135595	1.18E-22	0.018493065	0.017041951	0.28085325	13	27617440
cg20786944	-0.019799592	0.001489907	1.18E-22	0.01140074	0.011889394	0.340266422	21	29606019
cg02543693	-0.024176967	0.001819473	1.19E-22	0.110615179	0.014519309	2.93E-11	X	10067589	WWC3	Body		WWC3
cg17684973	0.013577629	0.001021805	1.19E-22	-0.010183932	0.008153956	0.21503133	20	2686665	EBF4;EBF4	ExonBnd;Body		EBF4
cg27385193	0.020202454	0.001520464	1.20E-22	-0.009484433	0.012133237	0.436518782	7	21208954
cg23947919	-0.008602373	0.000647454	1.20E-22	0.011799965	0.005166657	0.024814489	12	132406608	ULK1	3'UTR		ULK1
cg14766700	-0.015986036	0.001203312	1.21E-22	0.016035831	0.009602377	0.098516524	11	58911067	FAM111A;FAM111A;FAM111A;FAM111A;FAM111A	5'UTR;5'UTR;5'UTR;TSS1500;TSS1500	S_Shore	FAM111A
cg15182320	-0.016530125	0.001244302	1.21E-22	0.005257622	0.009929478	0.597809802	11	192096	LOC653486;SCGB1C1	TSS1500;TSS1500		LOC653486;SCGB1C1
cg08640804	0.01974642	0.001486421	1.21E-22	-0.009465791	0.011861573	0.427030874	1	48058390			N_Shore
cg18183624	0.017874035	0.001346121	1.24E-22	0.000675116	0.010741986	0.950031443	17	47076904	IGF2BP1;IGF2BP1	Body;Body	S_Shore	IGF2BP1
cg24326382	0.015799521	0.001189887	1.24E-22	-0.006111403	0.009495248	0.52151006	7	127541446	SND1	Body		SND1
cg22572890	-0.01660205	0.001250359	1.24E-22	0.002229255	0.00997781	0.823731417	3	88081281
cg00661855	-0.034045292	0.002565017	1.27E-22	0.009994678	0.020468718	0.626572637	6	3152428	BPHL;BPHL;BPHL;BPHL	Body;Body;Body;Body	N_Shore	BPHL
cg15310873	0.011131009	0.000838656	1.27E-22	-0.00050538	0.006692438	0.939978225	20	56726093	C20orf85	Body	Island	C20orf85
cg07735770	-0.026649831	0.002008017	1.28E-22	0.013810799	0.016023887	0.391118476	5	17228775	BASP1;BASP1	5'UTR;5'UTR		BASP1
cg13935024	0.021537304	0.001622914	1.28E-22	-0.000370109	0.012950777	0.977266525	14	36419999
cg07310984	-0.034865973	0.002627641	1.29E-22	-0.0043324	0.020968459	0.836793265	10	91087591	IFIT3	TSS200		IFIT3
cg05479962	0.020630051	0.001555028	1.31E-22	0.00557652	0.01240905	0.65426694	16	31488985	TGFB1I1;TGFB1I1;TGFB1I1	3'UTR;3'UTR;3'UTR	S_Shore	TGFB1I1
cg04110894	-0.036552753	0.002755251	1.31E-22	-0.009257133	0.021986783	0.674770233	2	103457403
cg14252430	0.016812338	0.001267576	1.33E-22	-0.002052028	0.010115202	0.839713702	9	134711704
cg01714542	-0.01724897	0.001300727	1.34E-22	0.006127785	0.010379746	0.556479836	10	12891354
cg06420129	-0.035064523	0.002644349	1.35E-22	-0.003830793	0.021101785	0.85636694	16	24831018	TNRC6A	Body		TNRC6A
cg25356006	-0.024892816	0.001877443	1.35E-22	0.030231663	0.014981915	0.046685213	15	72472792	GRAMD2	Body	N_Shelf	GRAMD2
cg17641649	0.018402953	0.001388026	1.36E-22	-0.005621567	0.011076389	0.613069252	11	62693039			N_Shore
cg19451873	-0.031081664	0.002344379	1.36E-22	-0.017555923	0.018708041	0.3506287	7	40027199	CDK13;CDK13;CDK13;CDK13	ExonBnd;ExonBnd;Body;Body		CDK13
cg00750430	0.025414867	0.001917036	1.36E-22	0.00608953	0.01529786	0.691558015	10	118654150	KIAA1598;KIAA1598	Body;Body		KIAA1598
cg03371439	-0.046981268	0.003543813	1.36E-22	0.001459944	0.02827947	0.95894538	1	204437594	PIK3C2B	Body		PIK3C2B
cg00219756	0.01725193	0.001301609	1.38E-22	0.005097041	0.01038678	0.62485721	7	20257135	MACC1	TSS200		MACC1
cg25892778	-0.020368723	0.001536794	1.38E-22	-0.004492968	0.012263551	0.714980229	9	92448452
cg02104893	-0.020191388	0.001523437	1.38E-22	0.017889454	0.012156961	0.144753213	6	123109391	SMPDL3A	TSS1500	N_Shore	SMPDL3A
cg03610280	-0.030809523	0.00232464	1.39E-22	-0.004580306	0.018550524	0.805559733	10	97592418	ENTPD1;ENTPD1;ENTPD1;ENTPD1;ENTPD1;ENTPD1;ENTPD1	Body;Body;Body;5'UTR;5'UTR;5'UTR;Body		ENTPD1
cg16627854	0.006887291	0.000519685	1.39E-22	-0.00092606	0.004147064	0.823821597	6	126848448
cg17246816	-0.020641435	0.001557673	1.40E-22	0.011163923	0.01243016	0.37159414	12	123381821	VPS37B	TSS1500	S_Shore	VPS37B
cg16427983	-0.026414257	0.00199351	1.41E-22	-0.010741586	0.015908117	0.501322415	12	123453858	ABCB9	5'UTR	S_Shelf	ABCB9
cg17579154	-0.015755708	0.001189146	1.41E-22	-0.002005337	0.009489333	0.833127629	17	80858539	TBCD	Body	S_Shore	TBCD
cg06437574	-0.034613423	0.002612736	1.42E-22	0.007676954	0.020849514	0.713612653	8	102235334			N_Shore
cg22991321	-0.031181721	0.002353717	1.42E-22	0.009935232	0.018782554	0.59817973	11	68273307	PPP6R3;PPP6R3;PPP6R3;PPP6R3;PPP6R3;PPP6R3	5'UTR;5'UTR;5'UTR;5'UTR;5'UTR;5'UTR		PPP6R3
cg24671090	-0.030331597	0.002289568	1.42E-22	-0.006694995	0.018270649	0.714930558	5	135300502
cg12929983	0.023135821	0.001746574	1.43E-22	0.005278116	0.013937582	0.705835709	15	40399004	BMF;BMF;BMF;BMF	TSS1500;TSS1500;TSS1500;5'UTR	N_Shelf	BMF
cg26680989	0.014066615	0.001061926	1.43E-22	-0.001849356	0.008474122	0.827756539	16	85560739
cg00263032	0.01336045	0.001008635	1.43E-22	-0.004511715	0.008048859	0.576551253	6	154540505	OPRM1;IPCEF1;IPCEF1;IPCEF1	Body;Body;Body;Body		OPRM1;IPCEF1
cg05372996	-0.011535774	0.000870973	1.44E-22	0.000118027	0.006950327	0.986490276	14	68273053	ZFYVE26	Body		ZFYVE26
cg26076666	0.014115721	0.001065868	1.45E-22	-0.001193923	0.008505576	0.888692539	6	168702885	DACT2	Body		DACT2
cg23238440	-0.025763567	0.00194555	1.46E-22	-0.003712419	0.015525403	0.811575688	10	124222816	HTRA1	Body	S_Shore	HTRA1
cg00510560	-0.035896161	0.00271081	1.46E-22	0.017153094	0.021632146	0.429967233	8	22597750	PEBP4	Body		PEBP4
cg14001953	0.016465999	0.001243597	1.47E-22	-0.027276923	0.00992385	0.007276123	5	139486255	LINC01024;LINC01024;LINC01024	Body;Body;Body	N_Shore	LINC01024
cg15123428	-0.012730584	0.0009615	1.47E-22	-0.008030225	0.007672727	0.298186245	2	10186139	KLF11	Body	S_Shore	KLF11
cg03338325	-0.014734959	0.001112911	1.47E-22	-0.002938663	0.00888098	0.741520224	17	72304589	DNAI2;DNAI2	Body;Body		DNAI2
cg09761690	0.035152872	0.00265508	1.47E-22	-0.008891119	0.021187417	0.675781834	16	72820681	ZFHX3;ZFHX3	3'UTR;3'UTR	N_Shore	ZFHX3
cg00580562	0.016525256	0.001248182	1.47E-22	-0.003096607	0.009960434	0.756627347	10	21789124			Island
cg12348519	-0.033251534	0.002511591	1.48E-22	0.017862944	0.020042382	0.375248758	12	49501630	LMBR1L;LMBR1L;LMBR1L	5'UTR;Body;Body	N_Shelf	LMBR1L
cg23508908	-0.017905935	0.001352553	1.48E-22	0.011253355	0.010793316	0.300011707	6	84771783	MRAP2	Body		MRAP2
cg23475778	-0.034176505	0.002581801	1.49E-22	0.007657942	0.020602659	0.711022365	11	77825549	RNU6-83P;ALG8;ALG8	Body;Body;Body		RNU6-83P;ALG8
cg00213091	0.021868976	0.001652055	1.49E-22	0.007952361	0.013183325	0.547936001	10	134596846	INPP5A	3'UTR	S_Shore	INPP5A
cg25183263	-0.018563061	0.001402369	1.49E-22	-0.00913552	0.011190845	0.416536031	17	25949090	KSR1	3'UTR		KSR1
cg06183559	0.032472066	0.002453206	1.49E-22	-0.019877128	0.019576474	0.312750664	13	95357818			Island
cg25218831	-0.037152201	0.002807005	1.50E-22	-0.027525849	0.022399773	0.222443458	16	68798952	CDH1	Body		CDH1
cg06160413	-0.028664554	0.002165783	1.50E-22	0.019009733	0.017282853	0.274401782	1	85064270	LINC01461	Body		LINC01461
cg00814714	-0.028043321	0.002119136	1.51E-22	0.019230798	0.016910612	0.258575848	17	19986587	SPECC1	5'UTR		SPECC1
cg05964907	-0.018202904	0.001375871	1.54E-22	0.000537458	0.010979388	0.96107008	3	11851961	TAMM41;TAMM41;TAMM41	Body;Body;Body		TAMM41
cg09943882	0.0134511	0.001016764	1.54E-22	-0.011556769	0.008113732	0.15792321	9	126117667	CRB2	TSS1500		CRB2
cg01259089	0.027072693	0.002046691	1.55E-22	-0.002064313	0.016332499	0.89971253	5	159689488	CCNJL;CCNJL;CCNJL	Body;Body;Body		CCNJL
cg24332710	-0.015142045	0.001144748	1.56E-22	-0.007687149	0.009135036	0.402374032	1	46016173	AKR1A1;AKR1A1	TSS1500;TSS1500	N_Shore	AKR1A1
cg11964461	0.01286865	0.000972908	1.56E-22	0.003607234	0.00776376	0.643361059	5	179606623	RASGEF1C	5'UTR		RASGEF1C
cg02362017	0.019163243	0.001449145	1.58E-22	0.004754447	0.01156411	0.681982223	9	131154347			Island
cg20512561	0.014393728	0.001088482	1.58E-22	0.003537462	0.008686039	0.684818523	8	103942253	AZIN1-AS1;AZIN1-AS1	Body;Body		AZIN1-AS1
cg15931921	0.014059592	0.001063498	1.61E-22	0.000573627	0.008486669	0.946265895	6	170597588	DLL1	Body	N_Shore	DLL1
cg06066838	-0.010694016	0.000808925	1.61E-22	0.004879224	0.006455181	0.451773841	3	49053738	DALRD3;DALRD3;DALRD3	Body;Body;Body	N_Shore	DALRD3
cg25091766	0.020200934	0.001528187	1.61E-22	0.009190675	0.012194867	0.453093592	9	74369352	TMEM2;TMEM2	5'UTR;5'UTR		TMEM2
cg05181324	-0.027802514	0.002103542	1.63E-22	0.010278501	0.01678617	0.541923448	8	27406109
cg05702218	0.017003764	0.001286634	1.64E-22	0.00596574	0.010267285	0.562713328	1	174843909	RABGAP1L;RABGAP1L	TSS1500;Body		RABGAP1L
cg04318494	-0.015124445	0.001144471	1.64E-22	-0.004134316	0.009132828	0.651900713	11	64640770	EHD1;EHD1;EHD1	Body;Body;Body		EHD1
cg23238986	0.012383925	0.000937129	1.64E-22	0.00806099	0.007478246	0.284046821	6	34206214	HMGA1;HMGA1;HMGA1;HMGA1;HMGA1;HMGA1	5'UTR;5'UTR;5'UTR;5'UTR;5'UTR;TSS1500	S_Shore	HMGA1
cg16843694	-0.024400005	0.001846523	1.65E-22	0.000504127	0.01473517	0.972786048	12	104188719	NT5DC3	Body		NT5DC3
cg17245125	-0.012047679	0.000911794	1.66E-22	0.001560046	0.007276075	0.830730953	2	23843711	KLHL29	Body		KLHL29
cg20588859	0.009268935	0.000701704	1.69E-22	0.003599263	0.005599563	0.522060037	11	65321429	LTBP3;LTBP3;LTBP3	Body;Body;Body	Island	LTBP3
cg07969121	-0.022959948	0.001738218	1.69E-22	0.012348125	0.013870902	0.375804054	2	199087			S_Shore
cg21708738	0.016190115	0.00122571	1.69E-22	-0.002855609	0.009781111	0.771018861	2	42175351
cg18251187	-0.034919166	0.002643648	1.69E-22	-0.022401754	0.021096195	0.291226272	5	136984731	MIR874;KLHL3	TSS1500;Body		MIR874;KLHL3
cg06628001	-0.027038836	0.00204713	1.69E-22	-0.004209481	0.016336007	0.797261536	12	132647378
cg03380964	0.0069239	0.000524242	1.70E-22	-0.000753533	0.004183427	0.857474591	4	152967221
cg05529201	-0.018938616	0.001434043	1.71E-22	0.002491419	0.011443599	0.828162608	16	87368205	FBXO31;FBXO31	Body;Body	S_Shore	FBXO31
cg17781669	-0.022621907	0.00171305	1.71E-22	-0.007573724	0.013670063	0.580974645	5	149868359			S_Shelf
cg00339740	0.010854098	0.000821951	1.71E-22	0.012033212	0.00655913	0.069986783	2	144664540
cg21941821	-0.010912504	0.000826465	1.73E-22	0.005507133	0.006595152	0.405989468	22	39712633	RPL3;SNORD83A;RPL3	Body;TSS1500;Body	N_Shelf	RPL3;SNORD83A
cg09825286	0.014210165	0.001076269	1.73E-22	0.00398896	0.008588576	0.643485946	3	127300887	TPRA1;TPRA1;TPRA1	Body;5'UTR;5'UTR		TPRA1
cg06809621	-0.027315106	0.002069217	1.75E-22	0.00383066	0.016512258	0.817091459	18	3874883	DLGAP1;DLGAP1;DLGAP1;DLGAP1;DLGAP1;DLGAP1	TSS1500;TSS1500;TSS200;TSS200;Body;Body		DLGAP1
cg01355851	-0.036204356	0.002742617	1.75E-22	-0.001330015	0.021885961	0.951681598	1	59434054
cg22441239	-0.020352291	0.001541828	1.75E-22	0.001183152	0.01230372	0.923612985	3	107675900
cg16155231	-0.033599606	0.002545447	1.76E-22	-0.018670768	0.020312556	0.360546178	10	22789795
cg07037097	-0.027749551	0.002102335	1.76E-22	-0.007488427	0.016776539	0.656444065	3	27320820	NEK10;NEK10	Body;Body		NEK10
cg05725721	-0.013776196	0.001043767	1.77E-22	-0.006766562	0.008329214	0.418785806	3	160823387	B3GALNT1;B3GALNT1;B3GALNT1;B3GALNT1;B3GALNT1	TSS1500;TSS1500;TSS1500;TSS1500;TSS1500	S_Shore	B3GALNT1
cg14033170	-0.028427212	0.002153818	1.77E-22	0.019601426	0.017187372	0.25722659	7	28570032	CREB5;CREB5;CREB5	Body;Body;Body		CREB5
cg14898646	-0.018436586	0.00139716	1.79E-22	0.005335625	0.011149277	0.633450445	7	820298	HEATR2	Body	N_Shore	HEATR2
cg08595869	0.011503003	0.000871732	1.79E-22	-0.035814196	0.00695638	1.61E-06	5	132161999	SHROOM1;SHROOM1;SHROOM1	1stExon;5'UTR;5'UTR	S_Shore	SHROOM1
cg09101605	0.023562639	0.001785661	1.79E-22	-0.030672956	0.014249498	0.034121637	17	74136093	FOXJ1;RNF157-AS1	Body;TSS1500	Island	FOXJ1;RNF157-AS1
cg13904006	0.010503667	0.000796006	1.79E-22	-0.003088835	0.006352094	0.627998121	2	235859315	SH3BP4	TSS1500	N_Shore	SH3BP4
cg24640227	-0.034411931	0.002607986	1.80E-22	-0.002841124	0.020811613	0.891728558	14	102662956	WDR20;WDR20;WDR20;WDR20;WDR20;WDR20;WDR20;WDR20;WDR20	3'UTR;Body;Body;Body;Body;Body;Body;Body;Body		WDR20
cg21205089	-0.014772277	0.001119558	1.80E-22	-0.007700737	0.008934023	0.391081224	2	19674070
cg11934247	0.012713319	0.000963557	1.80E-22	-0.000864401	0.007689143	0.910750685	8	118945183	EXT1	Body		EXT1
cg16041784	-0.032825771	0.00248797	1.80E-22	0.013000368	0.019853886	0.514322626	1	204255952	PLEKHA6	5'UTR		PLEKHA6
cg03512172	-0.031576831	0.002393416	1.81E-22	0.000684871	0.019099353	0.971477485	5	1551883			N_Shore
cg04994481	0.018060325	0.001368916	1.81E-22	-0.006251959	0.010923887	0.568581203	14	65345381			N_Shore
cg08733203	-0.031862016	0.002415254	1.82E-22	-0.008586662	0.019273616	0.657055128	1	11342431	UBIAD1	Body		UBIAD1
cg16343134	-0.026380347	0.001999841	1.82E-22	-0.008243066	0.015958645	0.6067971	6	136657129
cg07056057	0.019478648	0.001476897	1.84E-22	0.013669007	0.011785575	0.249299979	17	56159620	DYNLL2	TSS1500	N_Shore	DYNLL2
cg19373545	0.017593947	0.001334032	1.85E-22	0.028335293	0.010645518	0.009258725	1	36771793	C1orf113;C1orf113	TSS1500;TSS200	N_Shore	C1orf113
cg15122111	-0.029547678	0.002240847	1.87E-22	0.01137689	0.017881857	0.52629987	3	130569453	ATP2C1;ATP2C1;ATP2C1;ATP2C1;ATP2C1;ATP2C1	5'UTR;5'UTR;5'UTR;1stExon;1stExon;1stExon		ATP2C1
cg10813333	-0.019423094	0.001473106	1.87E-22	0.009026606	0.011755318	0.44464106	1	8372806
cg02787442	0.031610589	0.002397641	1.88E-22	0.003840203	0.019133067	0.841393593	10	119776011	RAB11FIP2	Body		RAB11FIP2
cg10373803	-0.034000153	0.00257893	1.89E-22	0.031400573	0.02057975	0.130687093	20	20469961	RALGAPA2	Body		RALGAPA2
cg09527106	0.010896105	0.000826479	1.89E-22	0.001434614	0.006595267	0.828311096	5	159201696			S_Shore
cg15737386	-0.035384303	0.00268403	1.89E-22	0.013506073	0.021418441	0.529967146	18	10469009	APCDD1	Body	N_Shelf	APCDD1
cg02726617	0.0149495	0.001134018	1.89E-22	0.005841428	0.009049412	0.52029969	1	59362343	LINC01135;LINC01135;LINC01135	Body;Body;Body		LINC01135
cg19345607	-0.020637028	0.001565693	1.91E-22	0.006265319	0.012494163	0.617314203	4	184203409	WWC2	Body		WWC2
cg04257469	0.022996401	0.001744914	1.93E-22	-0.00842163	0.013924336	0.546877027	14	57359877	OTX2-AS1	Body		OTX2-AS1
cg06287775	0.033207313	0.002519702	1.93E-22	-0.013284258	0.020107111	0.510566652	7	4784174	FOXK1	Body	N_Shore	FOXK1
cg25898577	-0.023568546	0.001788424	1.93E-22	0.025578197	0.014271541	0.076568852	22	22292241	PPM1F	Body	N_Shore	PPM1F
cg01727145	0.03345839	0.002538907	1.93E-22	0.002054106	0.020260366	0.919477797	2	220313422	SPEG	Body	Island	SPEG
cg14869949	-0.020340295	0.001543579	1.94E-22	0.001656462	0.012317694	0.893335015	6	105547437	BVES;BVES	3'UTR;3'UTR		BVES
cg10766007	-0.034480388	0.002616745	1.94E-22	0.016711259	0.020881506	0.425722763	16	75077059	ZNRF1	Body		ZNRF1
cg24000528	0.008552963	0.000649197	1.96E-22	0.00558947	0.00518056	0.283600491	2	177013630	MIR10B	TSS1500	N_Shore	MIR10B
cg08934450	-0.021586548	0.001638606	1.97E-22	-0.001729568	0.013076002	0.895075872	6	163776059
cg24298440	0.016481773	0.001251144	1.97E-22	0.002846001	0.009984071	0.776280163	19	46144962	EML2-AS1;EML2-AS1;EML2;EML2	Body;Body;Body;Body	Island	EML2-AS1;EML2
cg12420283	-0.010737321	0.000815121	1.98E-22	0.002209879	0.00650463	0.734871626	1	173990399			N_Shore
cg05925894	-0.015901982	0.001207286	1.99E-22	-0.001184326	0.00963409	0.902445496	1	85931301	DDAH1;DDAH1	TSS1500;5'UTR	S_Shore	DDAH1
cg12445968	0.01190962	0.000904404	2.02E-22	-0.0049394	0.007217107	0.495540715	12	19591237	AEBP2;AEBP2	TSS1500;TSS1500	N_Shore	AEBP2
cg24187019	-0.025070804	0.001903906	2.02E-22	-0.007833155	0.015193083	0.607459869	1	40496648
cg09039926	-0.018156203	0.001378915	2.03E-22	0.003502642	0.01100368	0.751008496	2	231759258	LOC151484	Body		LOC151484
cg10459187	-0.015442089	0.001172931	2.05E-22	0.000910768	0.00935994	0.922708107	16	50218944	PAPD5;PAPD5	Body;Body		PAPD5
cg14758218	-0.014667831	0.001114146	2.05E-22	-0.012018817	0.008890837	0.179936802	11	65193528	NEAT1	Body	S_Shelf	NEAT1
cg22945413	-0.040273599	0.003059158	2.05E-22	-0.010342154	0.024411946	0.672865659	1	65399413	JAK1	5'UTR		JAK1
cg09863105	-0.030542669	0.002320016	2.05E-22	-0.003815353	0.018513624	0.837207157	15	64333866	DAPK2	5'UTR		DAPK2
cg03630917	-0.023389572	0.001776726	2.05E-22	-0.004420728	0.014178197	0.755940324	1	6410741	ACOT7;ACOT7;ACOT7;ACOT7	Body;Body;Body;Body		ACOT7
cg09469812	-0.01866182	0.001417614	2.06E-22	0.013639164	0.011312498	0.23121283	1	2899497
cg23653457	0.022652982	0.001720828	2.06E-22	-0.011106429	0.013732129	0.420841355	4	41361628	LIMCH1;LIMCH1;LIMCH1	TSS1500;TSS1500;TSS1500	N_Shore	LIMCH1
cg16473728	0.012615243	0.000958319	2.06E-22	-0.007824134	0.007647345	0.309088707	14	51338350	ABHD12B;ABHD12B	TSS1500;TSS1500	N_Shore	ABHD12B
cg25961292	-0.019824461	0.001506621	2.11E-22	0.00553123	0.012022766	0.646618726	11	73428020	RAB6A;RAB6A	Body;Body		RAB6A
cg09439867	0.031042694	0.002359231	2.11E-22	-0.000518227	0.018826557	0.978102937	10	120018076
cg01420254	-0.018881938	0.001435091	2.12E-22	0.008899635	0.011451966	0.439191661	6	26195488			N_Shore
cg00488512	-0.016304683	0.001239441	2.14E-22	0.007396268	0.009890684	0.456596522	22	19465503	UFD1L;UFD1L	Body;Body	N_Shore	UFD1L
cg22630733	0.019341287	0.0014703	2.15E-22	-0.009170447	0.011732929	0.436572118	11	334833			S_Shelf
cg14017638	-0.042646433	0.003242126	2.15E-22	0.02560824	0.025872023	0.325014673	8	97632845
cg01920536	0.006917988	0.000525958	2.16E-22	0.001434371	0.004197123	0.733362344	3	39222754			S_Shore
cg21632975	0.010451796	0.000794625	2.16E-22	0.001453338	0.006341074	0.81925585	19	46456210	NOVA2	Body	Island	NOVA2
cg24032304	-0.010616058	0.000807136	2.16E-22	0.008426944	0.006440909	0.194201687	12	112860691	PTPN11	Body	S_Shelf	PTPN11
cg04732580	-0.036611483	0.002783629	2.17E-22	-0.006992035	0.022213233	0.753690788	11	44650928
cg11373114	-0.037420724	0.002845389	2.18E-22	-0.00355619	0.022706073	0.875908443	20	25096068
cg20789819	-0.031390542	0.002387062	2.19E-22	0.007087104	0.019048651	0.710758227	7	130516373
cg11877857	0.017007642	0.001293349	2.19E-22	0.003494614	0.010320866	0.735729164	9	84437526
cg03855837	0.010032193	0.000762903	2.19E-22	0.003190064	0.006087935	0.601612547	1	38709012
cg27076680	-0.023079948	0.001755226	2.20E-22	-0.006826198	0.014006628	0.627232643	2	219336877	USP37	Body		USP37
cg03449259	-0.023702002	0.001802572	2.20E-22	-0.00258975	0.014384446	0.857541247	9	121789685
cg11443654	0.011281459	0.000858031	2.21E-22	-0.005680374	0.006847048	0.409030376	20	45337006	SLC2A10	TSS1500	N_Shore	SLC2A10
cg25379149	-0.024528796	0.001865694	2.22E-22	-0.005609197	0.014888151	0.707272426	11	123055566	CLMP	Body		CLMP
cg03192897	0.005838111	0.000444081	2.22E-22	0.004528402	0.003543744	0.204698628	1	170115351	METTL11B	1stExon		METTL11B
cg13915803	0.014469017	0.00110063	2.23E-22	-0.00747017	0.008782975	0.397366151	11	114127924
cg15902796	0.021271282	0.001618111	2.23E-22	-0.012698132	0.012912454	0.3281366	15	54269175
cg18775580	0.014956599	0.001137862	2.24E-22	0.003833506	0.009080086	0.673929091	10	91108345
cg18227442	0.026130916	0.00198828	2.26E-22	-0.003311082	0.015866382	0.835181688	1	65352699	JAK1	5'UTR		JAK1
cg08854732	0.020613085	0.001568475	2.27E-22	-0.003732054	0.012516359	0.766281251	7	4170980	SDK1;SDK1	5'UTR;Body	S_Shore	SDK1
cg16431278	0.015555262	0.001183685	2.27E-22	0.005472785	0.00944575	0.563822454	2	98552787	TMEM131	Body		TMEM131
cg03263514	0.030329866	0.002307992	2.28E-22	0.012843322	0.018417672	0.487451346	22	19711036	GP1BB;SEPT5	TSS200;3'UTR	Island	GP1BB;SEPT5
cg05690685	0.009627343	0.000732616	2.28E-22	-0.00599101	0.005846239	0.3083159	8	20293200
cg06991148	-0.008879487	0.000675791	2.29E-22	-7.88E-05	0.005392781	0.988382293	1	14138866	PRDM2;PRDM2	Body;Body		PRDM2
cg20216139	0.014821088	0.001128042	2.30E-22	-0.003034947	0.009001727	0.736814599	11	16632509			Island
cg13484608	-0.016984868	0.001292802	2.31E-22	0.000858552	0.010316506	0.933866803	17	21191452	MAP2K3	Body	S_Shelf	MAP2K3
cg13469457	-0.04375559	0.003330806	2.32E-22	0.005686328	0.026579686	0.831098262	9	110501986
cg00552529	-0.020014571	0.001523777	2.34E-22	-0.004248844	0.012159673	0.727617703	2	20097827	TTC32	Body	N_Shelf	TTC32
cg07478151	0.015616623	0.001188991	2.35E-22	-0.009019673	0.009488097	0.34442552	2	47169254	MCFD2;MCFD2;TTC7A;TTC7A;TTC7A;TTC7A	TSS1500;TSS1500;Body;5'UTR;Body;Body	S_Shore	MCFD2;TTC7A
cg10608615	-0.02178919	0.001659089	2.36E-22	0.008601363	0.013239456	0.517612917	5	169780747	KCNIP1	TSS200		KCNIP1
cg23251798	-0.037933936	0.0028885	2.36E-22	0.000494904	0.0230501	0.982919283	1	84902639
cg26957150	0.011816538	0.000899817	2.37E-22	-0.003722944	0.007180502	0.605439869	7	50861739	GRB10	TSS1500	S_Shore	GRB10
cg15422419	0.012495921	0.000951795	2.41E-22	-0.016116856	0.007595285	0.036684587	17	6898589	ALOX12;ALOX12-AS1	TSS1500;Body	N_Shore	ALOX12;ALOX12-AS1
cg06184219	0.027674679	0.002108113	2.42E-22	0.004920274	0.016822646	0.770616664	9	128607213	PBX3;PBX3;PBX3;PBX3	Body;Body;Body;Body		PBX3
cg00080125	0.012732905	0.000970048	2.43E-22	-0.005063054	0.007740939	0.514797072	17	59490613	C17orf82;C17orf82	3'UTR;1stExon	S_Shore	C17orf82
cg05261596	-0.011663267	0.000888567	2.44E-22	0.006117346	0.007090724	0.390660525	3	40220519	MYRIP	Body		MYRIP
cg02309006	-0.032138902	0.002448637	2.44E-22	0.01100168	0.01954001	0.574860243	4	169402270	DDX60L;DDX60L	TSS1500;TSS1500	S_Shore	DDX60L
cg27351978	0.016771181	0.001277808	2.45E-22	-0.016975674	0.010196849	0.099550998	8	1650172	DLGAP2	3'UTR	S_Shore	DLGAP2
cg09915984	0.012067069	0.000919427	2.45E-22	-0.002106088	0.007336987	0.774755966	14	65192869	PLEKHG3	5'UTR		PLEKHG3
cg17272126	-0.029594127	0.002254951	2.46E-22	0.016102738	0.01799441	0.373323331	11	6462828	HPX	TSS1500		HPX
cg12828729	0.021612757	0.001646853	2.46E-22	0.013153661	0.013141811	0.31965008	5	134823969			N_Shore
cg24895445	0.015906512	0.001212139	2.47E-22	-0.013077549	0.009672816	0.179882886	2	75280763	TACR1;TACR1	Body;Body		TACR1
cg16319761	-0.030166499	0.002298936	2.48E-22	0.002885719	0.018345405	0.875373466	14	81950715	SEL1L	Body		SEL1L
cg04133585	0.012964474	0.000988187	2.51E-22	0.003269541	0.007885685	0.679442673	12	67913781	LOC100507175	TSS200		LOC100507175
cg12076772	-0.026661907	0.002032462	2.52E-22	0.007216238	0.016218954	0.657478086	17	75719393	LOC100132174	Body		LOC100132174
cg16062579	-0.015394328	0.001173565	2.53E-22	0.008935951	0.009364996	0.34263311	12	69491491
cg15784646	-0.023248074	0.001772469	2.54E-22	0.00208032	0.014144227	0.883409921	4	159707693	FNIP2	Body		FNIP2
cg25204445	-0.017756176	0.001353851	2.55E-22	0.006079269	0.010803674	0.575083752	8	135652320	ZFAT;ZFAT;ZFAT;ZFAT;ZFAT;ZFAT;ZFAT	Body;Body;Body;Body;Body;Body;Body		ZFAT
cg22976533	-0.024116847	0.001838897	2.56E-22	0.008893544	0.014674319	0.546051757	14	105784090	PACS2;PACS2	Body;Body	S_Shelf	PACS2
cg04030785	-0.011748006	0.000895783	2.56E-22	-0.003794129	0.007148305	0.596928225	4	148676772	ARHGAP10	Body		ARHGAP10
cg11448675	-0.022676859	0.001729248	2.57E-22	0.005479785	0.013799325	0.692262329	2	9375570	ASAP2;ASAP2	Body;Body		ASAP2
cg09255910	0.016569937	0.00126364	2.58E-22	-0.01499328	0.010083789	0.140664532	1	221055790	HLX	Body	Island	HLX
cg04549315	-0.020766577	0.0015837	2.58E-22	-0.002242107	0.012637851	0.859597159	10	73726158	CHST3	5'UTR	S_Shore	CHST3
cg15103479	-0.018050032	0.001376567	2.59E-22	0.005096969	0.010984942	0.6438095	7	134939090	STRA8	Body		STRA8
cg01820954	0.016445574	0.00125422	2.59E-22	0.009984679	0.010008618	0.321236043	6	37094888
cg07460565	0.011410414	0.000870217	2.59E-22	0.005318455	0.006944293	0.445824035	18	74680298	ZNF236	3'UTR		ZNF236
cg16978168	-0.015104066	0.001151944	2.59E-22	0.010323676	0.009192462	0.264502126	6	159227784	EZR;EZR	Body;Body		EZR
cg11344997	0.025782487	0.001966781	2.63E-22	0.00035287	0.015694826	0.982114006	19	3463788			Island
cg04155520	-0.016489043	0.001258135	2.66E-22	0.001573108	0.010039861	0.875855182	22	18540600
cg20459687	0.00793187	0.000605227	2.67E-22	-0.003504145	0.004829683	0.470065831	13	99128579	STK24;STK24	Body;Body	S_Shore	STK24
cg08270713	-0.032035453	0.002444512	2.67E-22	0.005477008	0.019507098	0.77955343	18	8140309	PTPRM;PTPRM	Body;Body		PTPRM
cg13437410	-0.01862153	0.001421006	2.68E-22	0.008882307	0.011339565	0.435576825	2	155565616	KCNJ3;KCNJ3;KCNJ3	Body;Body;Body		KCNJ3
cg18371469	-0.023689913	0.00180806	2.70E-22	0.013272431	0.01442824	0.360172495	3	40954597
cg00574412	0.015508129	0.001183697	2.72E-22	-0.013363495	0.009445847	0.160711562	17	27892866	ABHD15	Body	N_Shore	ABHD15
cg21119074	0.016616801	0.001268394	2.72E-22	-0.013869777	0.010121724	0.174119515	6	20211654	MBOAT1	Body	N_Shore	MBOAT1
cg00298324	0.012668732	0.000967061	2.73E-22	0.006711668	0.0077171	0.386850127	20	822788	FAM110A;FAM110A	5'UTR;5'UTR	S_Shore	FAM110A
cg06848073	0.011313537	0.000863674	2.74E-22	-0.000701519	0.006892078	0.919160535	1	11713540	FBXO44;FBXO2;FBXO44;FBXO44;FBXO44	TSS1500;Body;TSS1500;TSS1500;TSS1500	N_Shore	FBXO44;FBXO2
cg03243701	-0.034692567	0.002648477	2.74E-22	0.006873186	0.021134726	0.745804284	3	112348304	CCDC80;CCDC80	Body;Body		CCDC80
cg00550331	-0.020630236	0.001574972	2.75E-22	-0.000459558	0.012568207	0.970915535	9	2031684	SMARCA2;SMARCA2;SMARCA2;SMARCA2	Body;Body;Body;Body		SMARCA2
cg04229097	-0.017968989	0.001371815	2.75E-22	0.017991854	0.010947019	0.103880748	12	110010596	MVK;MVK;MVK;MMAB;MMAB	TSS1500;TSS1500;TSS1500;Body;Body	N_Shore	MVK;MMAB
cg26575450	0.017009844	0.001298779	2.77E-22	-0.020046705	0.0103642	0.056335626	2	64834280			N_Shore
cg16081096	-0.030943494	0.002362723	2.77E-22	0.012208265	0.018854422	0.519012448	3	12980202	IQSEC1;IQSEC1	Body;Body	S_Shelf	IQSEC1
cg19207943	-0.016266371	0.001242134	2.79E-22	0.010869225	0.009912177	0.27586293	17	66494330	PRKAR1A	5'UTR		PRKAR1A
cg11170570	-0.030466159	0.002326601	2.80E-22	0.008840172	0.018566172	0.635165349	18	32398187	DTNA;DTNA;DTNA;DTNA;DTNA;DTNA;DTNA;DTNA;DTNA;DTNA;DTNA;DTNA;DTNA;DTNA;DTNA;DTNA;DTNA	1stExon;TSS200;TSS200;TSS200;TSS200;Body;Body;Body;Body;Body;Body;Body;Body;Body;Body;Body;Body		DTNA
cg27074136	0.016318932	0.001246358	2.81E-22	-0.005051	0.009945881	0.612844785	22	42505109	NDUFA6-AS1	Body		NDUFA6-AS1
cg25686172	-0.029920167	0.002285227	2.82E-22	-0.0099185	0.018236006	0.58790382	2	6072801	LOC150622	TSS200		LOC150622
cg26283507	-0.039090707	0.002986001	2.84E-22	0.021083138	0.023828158	0.378703706	7	47926786	PKD1L1	Body		PKD1L1
cg06261186	-0.029893094	0.002283508	2.85E-22	-0.007035713	0.018222293	0.700361746	17	579682	VPS53;VPS53	Body;Body		VPS53
cg06550082	0.025836399	0.001973849	2.86E-22	-0.014887554	0.015751226	0.347190778	9	34624160	ARID3C	Body	N_Shore	ARID3C
cg10100287	-0.014530185	0.00111008	2.87E-22	0.000787248	0.008858389	0.929389211	1	6047905	NPHP4	5'UTR	N_Shelf	NPHP4
cg22156126	0.011199958	0.000855834	2.90E-22	0.008485637	0.006829514	0.21739258	12	48419292
cg19353659	0.0140537	0.001073922	2.90E-22	-0.001609984	0.008569847	0.851419104	2	121284055			S_Shelf
cg17919680	-0.007489776	0.000572373	2.91E-22	-0.003777727	0.004567509	0.410450569	9	80828902
cg25610720	-0.019434684	0.001485454	2.94E-22	0.003404942	0.011853853	0.774608961	10	105849725
cg16271227	0.007931653	0.000606271	2.95E-22	0.002876742	0.004838018	0.553646335	20	32498636
cg20520115	0.009452016	0.000722539	2.96E-22	0.003055098	0.005765826	0.597556642	2	75063838	HK2	Body	S_Shore	HK2
cg16696234	0.016479347	0.001260059	3.01E-22	-0.003211139	0.010055214	0.750226195	1	23697297	C1orf213;C1orf213;C1orf213;ZNF436	3'UTR;Body;1stExon;TSS1500	S_Shore	C1orf213;ZNF436
cg15612628	0.026265904	0.002008466	3.02E-22	0.017371415	0.016027465	0.28142459	3	114217727	LOC101929754;ZBTB20;ZBTB20;ZBTB20;ZBTB20;ZBTB20;ZBTB20;ZBTB20	Body;Body;5'UTR;5'UTR;5'UTR;5'UTR;5'UTR;5'UTR		LOC101929754;ZBTB20
cg00065142	-0.022969059	0.001756376	3.02E-22	0.003502183	0.014015804	0.803273976	13	97991269	MBNL2;MBNL2;MBNL2	Body;Body;Body		MBNL2
cg00510437	0.010954379	0.000837674	3.02E-22	-0.002382153	0.006684598	0.722430461	12	110384506	GIT2;GIT2;GIT2;GIT2;GIT2	Body;Body;Body;Body;Body		GIT2
cg23202188	-0.013151089	0.001005922	3.07E-22	-0.011806862	0.008027209	0.144937978	17	72304639	DNAI2;DNAI2	Body;Body		DNAI2
cg12878443	0.017704272	0.001354338	3.09E-22	0.004535027	0.010807558	0.675800215	6	94755539
cg06925502	0.016867192	0.001290366	3.10E-22	5.91E-05	0.010297061	0.995433583	5	106848012	EFNA5	Body		EFNA5
cg22681993	-0.024198235	0.001851208	3.10E-22	-0.004611942	0.014772559	0.755638161	2	65131547	LOC400958	Body		LOC400958
cg20090508	-0.016522249	0.001264003	3.10E-22	0.010879888	0.010086685	0.283730369	5	148796805	MIR143HG;MIR143HG	Body;Body		MIR143HG
cg14140118	0.013350364	0.001021405	3.11E-22	-0.005527124	0.008150766	0.499500927	11	108423031	EXPH5;EXPH5	TSS200;Body		EXPH5
cg01023222	-0.022367011	0.001711257	3.11E-22	0.013958478	0.013655754	0.309535191	6	29963441
cg22513691	0.033654336	0.00257498	3.12E-22	-0.017691943	0.020548227	0.391606924	1	10738664	CASZ1;CASZ1	Body;Body		CASZ1
cg11955276	0.021373334	0.001635711	3.17E-22	-0.008844026	0.0130529	0.499853334	4	77507556	SHROOM3	Body	S_Shore	SHROOM3
cg27175311	0.015270078	0.001168858	3.20E-22	0.002760856	0.009327438	0.767940842	1	182106345
cg04751511	-0.011364422	0.000869986	3.22E-22	0.003408141	0.006942448	0.624723762	4	169916922	CBR4	Body		CBR4
cg06748695	-0.042627058	0.003264091	3.27E-22	0.003329051	0.026047296	0.898595939	17	15366586	CDRT4;TVP23C-CDRT4;TVP23C-CDRT4	5'UTR;Body;Body		CDRT4;TVP23C-CDRT4
cg03364683	-0.021993313	0.001684269	3.29E-22	8.33E-05	0.013440392	0.995070439	4	169402298	DDX60L	TSS1500	S_Shore	DDX60L
cg15257942	-0.031211179	0.002390465	3.31E-22	0.0076523	0.019075801	0.689291618	3	156919241
cg16763552	-0.020913248	0.001601793	3.32E-22	0.006751587	0.012782234	0.59870466	12	12185414
cg15902830	0.018163792	0.001391246	3.32E-22	-0.005275716	0.011102085	0.635834932	1	3387913	ARHGEF16	Body		ARHGEF16
cg13900758	0.018559763	0.001421773	3.35E-22	-0.009971729	0.011345681	0.38187608	11	133821138	IGSF9B	Body		IGSF9B
cg25534756	-0.019383283	0.001484948	3.36E-22	-0.003905528	0.01184982	0.742505451	2	109859424	SH3RF3	Body		SH3RF3
cg19620086	0.023548347	0.001804094	3.37E-22	-0.010415286	0.014396591	0.471341065	12	46768016	SLC38A2	TSS1500	S_Shore	SLC38A2
cg26187339	-0.029047473	0.002225595	3.39E-22	-0.020204238	0.017760146	0.258403931	6	43602925	MAD2L1BP;MAD2L1BP	TSS1500;Body	N_Shore	MAD2L1BP
cg12591622	0.013217349	0.001012802	3.41E-22	0.006999668	0.008082111	0.388834334	6	126067118			N_Shore
cg10592944	-0.010703521	0.000820196	3.41E-22	-0.001385257	0.006545131	0.832877496	11	57430537
cg23021582	-0.024087702	0.001845838	3.41E-22	0.011790959	0.014729701	0.425608271	10	7738759
cg00415011	0.011520838	0.000882844	3.42E-22	-0.023865179	0.007045055	0.001061049	8	142046261
cg09175833	0.010307383	0.000789857	3.42E-22	0.006452658	0.006303022	0.308796092	2	1598245			S_Shelf
cg02871378	-0.028911631	0.00221581	3.44E-22	-0.006173115	0.017682063	0.727844755	1	99764275	LPPR4;LPPR4	Body;Body		LPPR4
cg00976340	-0.012519526	0.000959532	3.45E-22	-0.010851754	0.007657021	0.159987228	14	102963944	TECPR2	Body		TECPR2
cg09019778	0.017525182	0.001343236	3.46E-22	0.008598022	0.010718967	0.424662495	2	16405035
cg15929451	0.032283767	0.002474461	3.46E-22	0.010923051	0.019746084	0.581561927	3	71182724	FOXP1;FOXP1;FOXP1;FOXP1;FOXP1;FOXP1	Body;Body;Body;Body;Body;Body		FOXP1
cg23754392	0.006826083	0.000523208	3.46E-22	-0.002542923	0.00417518	0.54407384	10	22611454	BMI1	5'UTR	N_Shelf	BMI1
cg14872036	-0.018825291	0.001443077	3.48E-22	0.003594916	0.011515689	0.755654097	3	123049031	ADCY5	Body		ADCY5
cg00635294	-0.034956103	0.002680016	3.51E-22	0.005034338	0.021386406	0.814452303	1	68850147
cg11696200	0.01313556	0.001007087	3.52E-22	0.008987921	0.008036511	0.266480791	13	33768013	STARD13;STARD13	5'UTR;Body		STARD13
cg16095155	-0.013279308	0.001018171	3.53E-22	-0.009500033	0.008124955	0.245500016	6	31127863	TCF19;TCF19	Body;Body	S_Shore	TCF19
cg25911551	-0.023162148	0.00177629	3.57E-22	0.011789889	0.014174713	0.407824421	4	144266241	GAB1;GAB1	Body;Body		GAB1
cg22502704	-0.01625242	0.001246521	3.59E-22	-0.007977609	0.009947183	0.424740062	11	46137523	PHF21A;PHF21A	5'UTR;5'UTR		PHF21A
cg12080709	-0.023135054	0.001774576	3.61E-22	0.009096227	0.014161036	0.5223403	10	82300388	SH2D4B;SH2D4B	TSS200;Body		SH2D4B
cg15835792	-0.037720408	0.002893504	3.63E-22	0.019891015	0.023090035	0.391355879	8	32409008	NRG1;NRG1;NRG1;NRG1;NRG1;NRG1;NRG1;NRG1;NRG1;NRG1;NRG1;NRG1	Body;Body;Body;Body;Body;Body;Body;Body;Body;Body;Body;Body	S_Shelf	NRG1
cg27012446	0.010766865	0.00082595	3.63E-22	-0.005096923	0.006591047	0.441434988	4	87857486	LOC100506746;AFF1	TSS1500;5'UTR	S_Shore	LOC100506746;AFF1
cg14043253	-0.035688692	0.002738041	3.66E-22	-0.002361966	0.021849447	0.914163828	8	81830961
cg11497758	-0.017212542	0.001320571	3.66E-22	0.008811842	0.010538099	0.405339442	8	144567473	ZC3H3	Body	N_Shore	ZC3H3
cg01162866	-0.028982798	0.002223665	3.67E-22	0.018855697	0.017744747	0.290900791	22	42241482	SREBF2;SREBF2	Body;Body		SREBF2
cg13695311	0.008451013	0.000648473	3.69E-22	0.004421179	0.005174789	0.395247076	22	32253500	DEPDC5;DEPDC5;DEPDC5;DEPDC5;DEPDC5	Body;Body;Body;Body;Body		DEPDC5
cg20031662	-0.026981796	0.002070488	3.70E-22	0.003219802	0.016522402	0.84594524	4	169402304	DDX60L;DDX60L	TSS1500;TSS1500	S_Shore	DDX60L
cg04915618	0.024111045	0.001850371	3.72E-22	-0.015804983	0.014765881	0.287412555	3	124304960	KALRN;KALRN	Body;Body	S_Shore	KALRN
cg24995941	-0.012373032	0.000949579	3.73E-22	-0.007882081	0.007577596	0.301137345	20	35936259	MANBAL;MANBAL	Body;Body		MANBAL
cg18077304	-0.025369664	0.001947078	3.73E-22	0.008723172	0.015537591	0.575952066	12	51818049	SLC4A8;SLC4A8	TSS1500;TSS1500	N_Shore	SLC4A8
cg11375648	-0.032002737	0.002456186	3.74E-22	-0.009078304	0.019600256	0.644397159	4	152995163
cg16238149	-0.034201144	0.002624953	3.74E-22	0.015706525	0.020947006	0.455384848	13	111173329
cg25526547	0.014765943	0.001133331	3.75E-22	0.002901893	0.00904393	0.749081172	12	116436245	MED13L	Body		MED13L
cg22171785	0.016454866	0.001262997	3.75E-22	0.015787707	0.010078661	0.120873836	14	62184964	HIF1A;HIF1A;HIF1A	Body;Body;Body		HIF1A
cg24367957	-0.02610725	0.002004091	3.78E-22	0.001440227	0.015992559	0.928449689	1	161931993
cg04606995	-0.025131865	0.001929451	3.80E-22	0.014486311	0.015396933	0.349383268	7	1116361	C7orf50;C7orf50;C7orf50	Body;Body;Body	N_Shelf	C7orf50
cg00735398	-0.01602901	0.001230632	3.81E-22	0.005136994	0.009820387	0.602237989	17	46253694	SKAP1;SKAP1	Body;Body		SKAP1
cg01002284	-0.012500004	0.000959769	3.83E-22	0.007405198	0.007658914	0.336287595	11	101785194	ANGPTL5;CEP126	5'UTR;TSS1500	N_Shore	ANGPTL5;CEP126
cg11657018	-0.027675134	0.002125656	3.90E-22	-0.002041767	0.016962641	0.904468822	5	111115809	C5orf13;C5orf13	Body;Body		C5orf13
cg24757755	0.018162418	0.001395025	3.91E-22	-0.009841332	0.011132241	0.379111855	14	101304250	MEG3;MEG3;MEG3	Body;Body;Body		MEG3
cg08920745	-0.026662997	0.002047961	3.91E-22	0.000200213	0.016342638	0.990253429	8	119965055	TNFRSF11B	TSS1500	S_Shore	TNFRSF11B
cg02009485	-0.034268858	0.002632196	3.91E-22	-0.005001042	0.02100481	0.812370905	8	141331542	TRAPPC9;TRAPPC9	Body;Body		TRAPPC9
cg01386678	-0.023694141	0.00182009	3.93E-22	0.019145521	0.014524235	0.190904305	17	2323626	METT10D	Body		METT10D
cg27513684	-0.015109239	0.001160988	4.00E-22	0.00246057	0.009264633	0.791185288	1	27729053
cg14635082	0.016892993	0.001298178	4.02E-22	-0.007396956	0.010359404	0.477118091	3	122787411	PDIA5;PDIA5	Body;Body	S_Shore	PDIA5
cg23123017	0.018772028	0.001442623	4.03E-22	-0.027023339	0.011512064	0.021175027	8	1765679			S_Shore
cg06979767	-0.027857622	0.002141074	4.05E-22	-0.012246221	0.017085672	0.475445805	3	127500466	MGLL;MGLL;MGLL	Body;Body;Body		MGLL
cg27024844	0.013171901	0.001012367	4.06E-22	-0.008523666	0.008078646	0.294307243	2	235859641	SH3BP4	TSS1500	N_Shore	SH3BP4
cg17478810	0.022932788	0.001762592	4.06E-22	0.011799342	0.014065405	0.403829562	21	27370617	APP;APP;APP;APP;APP;APP;APP;APP;APP;APP	Body;Body;Body;Body;Body;Body;Body;Body;Body;Body		APP
cg15698737	-0.012891857	0.000990868	4.06E-22	-0.002702865	0.007907085	0.733304503	15	74007916
cg20930294	-0.0095385	0.000733369	4.14E-22	-0.001234614	0.005852255	0.83340888	17	76455269	DNAH17	Body	Island	DNAH17
cg15439546	-0.044383335	0.003412978	4.18E-22	0.010559959	0.027235413	0.699163617	1	14698643
cg06425263	0.010269511	0.000789717	4.18E-22	0.005595276	0.00630191	0.377058829	16	10230939	GRIN2A;GRIN2A;GRIN2A	Body;Body;Body		GRIN2A
cg12570716	-0.017071535	0.001312952	4.21E-22	-0.002703653	0.010477299	0.796978776	10	3822379	KLF6;KLF6;KLF6;KLF6	Body;Body;Body;Body	N_Shore	KLF6
cg26135230	-0.027983338	0.002152299	4.23E-22	0.000345546	0.017175249	0.983994662	14	95955282
cg11564211	-0.030837281	0.002371875	4.24E-22	0.010569827	0.018927457	0.57797921	4	136198436
cg00524584	-0.019966775	0.001535784	4.24E-22	-0.010801794	0.012255484	0.380538241	3	14185508
cg18113757	-0.018076478	0.001390422	4.25E-22	-0.014194611	0.011095504	0.204188672	12	12596653	LOH12CR1;LOH12CR1	Body;Body		LOH12CR1
cg18201077	-0.023714148	0.001824296	4.28E-22	0.012836389	0.014557802	0.380339934	2	7017787	RSAD2	TSS200		RSAD2
cg17573913	-0.016907212	0.001300669	4.28E-22	0.004816196	0.010379277	0.643792163	3	143033578	SLC9A9	Body		SLC9A9
cg26148177	-0.022461531	0.001728098	4.30E-22	-0.009137311	0.013790143	0.509340092	6	56507670	DST;DST;DST;DST;RNU6-71P;DST;DST;DST	1stExon;1stExon;5'UTR;5'UTR;Body;Body;Body;Body		DST;RNU6-71P
cg21315098	-0.028565725	0.002197867	4.32E-22	0.019890997	0.017538879	0.259864233	2	190163043
cg22006060	-0.026441763	0.002034469	4.32E-22	-0.007620866	0.016234967	0.639950473	4	170001551
cg25356743	-0.029830341	0.0022952	4.32E-22	0.01072041	0.018315593	0.559850392	1	34340568	CSMD2-AS1;CSMD2;CSMD2	Body;Body;Body		CSMD2-AS1;CSMD2
cg04121991	-0.020761222	0.001597658	4.36E-22	-0.01122141	0.012749239	0.381195803	14	104730693
cg16776065	0.011813339	0.000909127	4.37E-22	0.002792403	0.007254796	0.701247627	11	6340486	PRKCDBP	Body	Island	PRKCDBP
cg05810872	0.022463987	0.001728778	4.37E-22	-0.000383448	0.01379557	0.977889293	22	17851653			S_Shore
cg11366748	0.01499242	0.001153835	4.38E-22	-0.005416476	0.009207553	0.55787886	3	9445388	SETD5	5'UTR		SETD5
cg25321742	-0.028031043	0.002157436	4.40E-22	0.018588328	0.017216247	0.283261352	11	102100474	YAP1;YAP1;YAP1;YAP1;YAP1;YAP1;YAP1;YAP1;YAP1	Body;Body;Body;Body;Body;Body;Body;Body;Body		YAP1
cg08306303	0.018660265	0.001436416	4.44E-22	0.013869727	0.011462538	0.22955446	11	119567761	PVRL1;PVRL1;PVRL1	Body;Body;Body		PVRL1
cg12188528	-0.040568398	0.003123124	4.46E-22	0.008460493	0.024922393	0.735071144	8	49334186
cg03876258	0.014555852	0.001120808	4.51E-22	-0.002867712	0.008944001	0.749259916	10	81964397	ANXA11;ANXA11;ANXA11;ANXA11;ANXA11;ANXA11	TSS200;5'UTR;5'UTR;5'UTR;5'UTR;5'UTR	N_Shore	ANXA11
cg27260617	-0.031398121	0.002418095	4.56E-22	0.005508349	0.019296288	0.775969049	3	148447161	AGTR1;AGTR1;AGTR1;AGTR1;AGTR1	5'UTR;5'UTR;5'UTR;TSS1500;5'UTR		AGTR1
cg16236146	0.020332658	0.001565906	4.56E-22	-0.014742742	0.012495861	0.241291846	3	181684401
cg19133933	0.015163083	0.001167793	4.56E-22	-0.055133261	0.009318933	6.35E-08	4	48493846	ZAR1	Body	S_Shore	ZAR1
cg01392627	-0.016475567	0.001268956	4.58E-22	0.004495854	0.010126214	0.658158093	15	90625614
cg13121670	0.016118051	0.001241466	4.59E-22	-0.001385242	0.009906847	0.889120072	16	73069878	ZFHX3;ZFHX3	5'UTR;5'UTR		ZFHX3
cg00388897	0.010922488	0.000841338	4.61E-22	-0.011289463	0.006713837	0.096248192	11	75136655	KLHL35	Body	Island	KLHL35
cg01967102	-0.017673116	0.001361399	4.62E-22	0.00370476	0.010863903	0.733914056	3	20145874	KAT2B	Body		KAT2B
cg16284430	-0.023697748	0.001825516	4.63E-22	0.003455075	0.014567539	0.813077634	1	235057332
cg00243364	-0.032289788	0.002487431	4.63E-22	0.004702498	0.019849585	0.813286197	8	79527876
cg04554576	-0.040850537	0.00314715	4.65E-22	0.004671561	0.025114113	0.852867287	2	200168577	SATB2	Body		SATB2
cg21625339	-0.014866092	0.001145387	4.67E-22	-0.006672676	0.00914014	0.467326403	19	18591214	ELL	Body		ELL
cg00073090	0.013054026	0.001005931	4.72E-22	0.008057501	0.008027284	0.31827589	19	1265879			Island
cg26866272	-0.021224227	0.001635655	4.74E-22	0.002702808	0.013052452	0.836436883	1	12084337	MIIP	Body		MIIP
cg22401375	-0.01865475	0.00143771	4.75E-22	0.004483068	0.011472865	0.696934319	19	40031200	EID2	TSS1500	S_Shore	EID2
cg14779401	0.022400066	0.001726474	4.77E-22	-0.001687183	0.013777182	0.902815488	1	206299388
cg14644475	-0.014335056	0.001105027	4.81E-22	0.00283969	0.008818066	0.748201779	5	167792594	WWC1;WWC1;WWC1	Body;Body;Body		WWC1
cg27580289	0.01189042	0.000916746	4.86E-22	-0.00987813	0.007315592	0.180426999	3	155869795	KCNAB1;KCNAB1;KCNAB1	Body;Body;Body		KCNAB1
cg27093379	0.013434313	0.001035828	4.87E-22	0.006710142	0.008265858	0.419127642	12	78924937
cg05654096	0.013677031	0.00105461	4.89E-22	-0.000741738	0.008415737	0.929970358	12	106477691	NUAK1	Body		NUAK1
cg19872010	-0.017676009	0.001362966	4.89E-22	-0.006923008	0.010876405	0.526111238	15	42787359	SNAP23;SNAP23	TSS200;TSS200	S_Shelf	SNAP23
cg21239693	-0.027490655	0.002120011	4.93E-22	-0.007561489	0.016917596	0.656014634	4	2585414
cg14372472	0.02397172	0.001848764	4.95E-22	-0.009299835	0.014753052	0.530106897	2	149571451
cg26381175	-0.03189707	0.002460135	4.96E-22	0.011802755	0.019631769	0.549265467	11	92653567
cg25266603	0.02125219	0.001639129	4.96E-22	-0.008871617	0.013080178	0.499413896	3	8485664
cg06535565	-0.030854223	0.002379996	5.00E-22	0.009020983	0.018992259	0.635989956	8	100810397	VPS13B;VPS13B	Body;Body		VPS13B
cg08457178	0.015999107	0.00123425	5.03E-22	-0.026833697	0.009849262	0.007784832	6	30711636	IER3;FLOT1	3'UTR;TSS1500	Island	IER3;FLOT1
cg24811740	-0.019265488	0.001486302	5.04E-22	0.01151628	0.01186062	0.334256069	8	145729537	GPT;GPT	5'UTR;1stExon	N_Shore	GPT
cg21880888	-0.019875279	0.001533452	5.06E-22	0.00227457	0.01223688	0.852972949	1	162602533	DDR2;DDR2	5'UTR;5'UTR		DDR2
cg17375381	-0.022175026	0.001710887	5.06E-22	-0.012242147	0.013652799	0.372365969	3	11685729	VGLL4;VGLL4;VGLL4	TSS1500;Body;Body	S_Shore	VGLL4
cg22916042	-0.019008782	0.001466692	5.08E-22	0.005275179	0.011704137	0.653319422	16	22799504	MIR548D2;MIR548AA2	Body;Body		MIR548D2;MIR548AA2
cg01174264	0.008767688	0.000676605	5.13E-22	0.002710729	0.005399281	0.616898064	4	80992999	ANTXR2;ANTXR2	Body;Body	N_Shore	ANTXR2
cg01644092	-0.023794818	0.00183654	5.17E-22	0.000977724	0.014655507	0.946962639	15	37040647	C15orf41;C15orf41	Body;Body		C15orf41
cg13311020	-0.025992485	0.002006291	5.19E-22	0.002126619	0.016010112	0.894634776	14	65769380
cg07374015	0.009961325	0.000768929	5.21E-22	-0.001898893	0.00613602	0.757706567	22	42672245
cg21064841	0.02501272	0.001930837	5.22E-22	0.011768458	0.01540799	0.447059231	5	71598248	MRPS27;MRPS27;MRPS27	5'UTR;Body;Body		MRPS27
cg03429689	0.019308198	0.001490495	5.22E-22	-0.008744249	0.011894086	0.464209422	15	93199536	FAM174B	TSS1500	S_Shore	FAM174B
cg13942782	-0.018892978	0.001458477	5.23E-22	0.009988076	0.011638577	0.393147344	7	120454411	TSPAN12	Body		TSPAN12
cg13442386	0.012426289	0.000959287	5.23E-22	0.02548884	0.007655071	0.001276719	6	38145125	BTBD9;BTBD9;BTBD9	Body;Body;Body		BTBD9
cg07739927	0.019838707	0.001531757	5.28E-22	0.001712387	0.012223353	0.888911599	17	62778162	LOC146880;LOC146880	TSS1500;TSS200	S_Shore	LOC146880
cg15549849	-0.030929818	0.002388186	5.29E-22	0.016710517	0.019057615	0.382987284	7	124402686	GPR37	Body	N_Shore	GPR37
cg09484541	0.014210408	0.001097501	5.37E-22	-0.015935622	0.008758011	0.072267488	5	74161187	FAM169A	5'UTR	N_Shore	FAM169A
cg23741939	-0.03625387	0.002800087	5.38E-22	0.001611443	0.022344566	0.942673627	5	128118304
cg01753966	-0.023201408	0.001792138	5.41E-22	0.039798842	0.014301181	0.006606946	4	3531945	LRPAP1	Body	N_Shore	LRPAP1
cg17018349	0.013418037	0.001036473	5.42E-22	-0.003598475	0.008271008	0.664588326	15	68136196			S_Shelf
cg16241089	-0.026157167	0.002020768	5.46E-22	0.012333307	0.016125639	0.446444861	16	48004135
cg09988421	0.016649042	0.001286287	5.48E-22	0.018713528	0.010264516	0.071718575	7	150759464	SLC4A2;SLC4A2;SLC4A2;SLC4A2	TSS1500;TSS200;Body;Body	S_Shelf	SLC4A2
cg09329516	0.020604447	0.00159208	5.52E-22	0.008587298	0.012704726	0.500888279	17	1508261	SLC43A2	Body	N_Shore	SLC43A2
cg13675859	-0.032654979	0.002523286	5.53E-22	0.011872986	0.020135709	0.556954718	6	47002973	GPR110;GPR110	5'UTR;5'UTR		GPR110
cg09997693	-0.02672497	0.00206508	5.53E-22	0.001199966	0.016479242	0.942119024	5	138263581	CTNNA1;CTNNA1;CTNNA1;CTNNA1;CTNNA1	Body;Body;Body;Body;Body		CTNNA1
cg00629427	0.024580755	0.001900173	5.66E-22	-0.016836551	0.015163298	0.269908171	13	95357638			Island
cg04461197	-0.025848852	0.0019983	5.68E-22	0.003519313	0.015946343	0.825845336	3	172635656	SPATA16	Body		SPATA16
cg10328171	0.010019697	0.000774648	5.70E-22	0.001141565	0.006181657	0.853917948	16	85116332	KIAA0513	Body		KIAA0513
cg06839255	-0.039654529	0.0030663	5.75E-22	-0.012479279	0.024468934	0.611339399	4	25704841
cg05686354	-0.020404635	0.0015778	5.75E-22	0.005095119	0.012590773	0.686712663	18	33757956
cg03580331	-0.024355526	0.001884068	5.89E-22	0.009767667	0.015034779	0.517616119	2	124751406
cg09143713	-0.030674954	0.002373007	5.90E-22	0.001328326	0.018936492	0.944238174	20	9141615	PLCB4;PLCB4	5'UTR;5'UTR		PLCB4
cg03562766	0.011219104	0.000868044	5.96E-22	-0.000357657	0.00692695	0.958939753	1	23698478			S_Shelf
cg13036593	-0.02980092	0.002305772	5.96E-22	0.007962452	0.018399957	0.666272382	6	32026299	TNXB	Body		TNXB
[truncated: 48,914 more rows]
