# Supplementary material for: Cell-type-specific DNA methylation dynamics in the prenatal and postnatal human cortex
Source: Cell Genom. 2025 Sep 24;5(12):101010. doi: 10.1016/j.xgen.2025.101010 (PMC12802690; doi:10.1016/j.xgen.2025.101010)
Supplement: Table S4. Nonlinear DNA methylation sites during bulk fetal cortex development, related to Figure 2 — For each site, the nonlinear properties are provided alongside the linear regression epigenome-wide association study (EWAS) statistics. MatvsConst and MatvsLinear indicate the log likelihood ratio between the nonlinear Matern 5/2 kernel and the constant and linear kernels, respectively. logSNR, log-transformed signal-to-noise ratio. [file mmc5.csv]

	IlmnID	CHR	UCSC_RefGene_Group	Gene	Linear.ES	Linear.P	dDMP	Module	Timescale	logTimescale	MatvsConst	MatvsLinear	logSNR
cg10459964	cg10459964	13	Body	XPO4	-0.00615654307275077	0.0120463733058767	FALSE	brown	10.0041355943773	1.00017956945298	13.0630793357627	11.4599760353653	0.865811029360381
cg07665929	cg07665929	5	Body	STK10	-0.0163831246180162	1.98370824231373e-06	FALSE	blue	10.0112686710832	1.00048911663398	15.9006617261686	4.17392229030963	0.585851042259913
cg17729630	cg17729630	6	Body;Body;Body	FYN	-0.00858031909930934	0.0135638970339424	FALSE	brown	10.0184958983658	1.00080252471761	9.38061925207407	6.98791243315625	0.868908104144021
cg18211633	cg18211633	12	Body	TMEM120B	-0.00829904922239266	5.44837303902128e-06	FALSE	brown	10.0185695958514	1.00080571943804	36.7578653317889	24.8827575617516	1.02196793066414
cg17713461	cg17713461	6			0.0103326610742542	1.32621631014245e-07	FALSE	grey	10.0196245935292	1.00085145007285	18.852346994594	3.58688673765633	1.13671685987686
cg08446924	cg08446924	7			-0.0109042933250583	0.00013858885500867	FALSE	brown	10.020301437587	1.0008807864725	21.7870332586055	15.4955624041149	0.786903585242264
cg22991836	cg22991836	3	Body	KAT2B	-0.015074868485033	2.87678076223429e-12	TRUE	blue	10.0203604084755	1.00088334234931	39.2839806345937	12.6984442522575	0.547703830026512
cg21550107	cg21550107	5			-0.00510449935668014	0.0547549693691299	FALSE	brown	10.0264586501044	1.00114756708868	6.28571379106424	4.11984035248935	0.853237967231005
cg13026370	cg13026370	18	TSS200;Body;Body	LOC100192426;PTPRM	-0.0165403401908195	3.35959462869341e-11	TRUE	blue	10.0302007185171	1.00130962395483	29.7390213671163	6.78792695186206	0.696975399385486
cg03303433	cg03303433	16			-0.0138248337088641	3.65312979300564e-07	FALSE	brown	10.0351844516744	1.00152535944515	34.8091511248211	20.2491048988035	0.915533420682925
cg02691005	cg02691005	12	Body	PDE3A	-0.000780436534769817	0.308903119239569	FALSE	red	10.038371808159	1.00166327734338	10.8884237472196	10.8306888618517	0.609022270225837
cg25255025	cg25255025	14			-0.0151413786233161	7.79709287770554e-07	FALSE	blue	10.0446629617975	1.00193536902979	35.789015608224	22.4465249867845	0.974424019806134
cg27340201	cg27340201	12	Body;Body	HMGA2	-0.00716223399270534	0.0240329038679997	FALSE	brown	10.0545793933904	1.0023639077572	5.59291264035338	4.91149183689058	0.805348944777037
cg19284838	cg19284838	12			-0.0240579081926284	6.5605198194778e-14	TRUE	blue	10.061441082924	1.00266018842763	36.0774985048749	5.00024869739539	0.633020389030275
cg05830220	cg05830220	16	Body	KLHDC4	-0.0103727160761791	0.000106461321926479	FALSE	blue	10.066795652324	1.00289125287991	25.2161310509127	15.6672388451884	0.884157873147309
cg06043710	cg06043710	10	Body	DIP2C	-0.00886130159376993	0.00173109661254098	FALSE	brown	10.0831518754497	1.0035963087118	28.435130081699	23.5288822422596	0.9364758299879
cg12223009	cg12223009	17			-0.0120849131967364	0.000533903354731223	FALSE	brown	10.0891162421615	1.00385312580459	10.6337683927974	5.60704649451418	0.805418692019007
cg19500345	cg19500345	3	Body	LSAMP	-0.00178461913279551	0.0575358418145419	FALSE	red	10.090999539814	1.00393418636831	14.3262868033891	13.1008425450032	0.572821652457166
cg22930351	cg22930351	12	Body	DNAH10	-0.0287970217814434	8.82662512556779e-17	TRUE	green	10.0919798411156	1.00397637433652	43.8289430689183	6.23086285038175	0.75869874884656
cg11317596	cg11317596	6			-0.0103040378261446	0.0197898695061904	FALSE	brown	10.0939475135894	1.00406104216329	6.19502963292425	5.44593093647561	0.845839683700664
cg09608958	cg09608958	3			-0.00459829368072805	0.0505889799579169	FALSE	brown	10.0957758814509	1.00413970099975	9.23421731348111	9.08033054335968	1.17089008171622
cg10310310	cg10310310	7	Body;Body;TSS200;Body	PTPRN2;MIR153-2	-0.000701698618502649	0.620825727625502	FALSE	grey	10.0990162115902	1.00427906935815	5.72322717488311	5.72322717488316	1.15796370127105
cg19308132	cg19308132	8	TSS1500;TSS1500;TSS1500;TSS1500;TSS1500;TSS1500;TSS200	NCALD	0.0055827554794994	2.20135526164122e-05	FALSE	turquoise	10.1012277509863	1.00437416319581	20.0740331727008	9.86971967432038	0.636699394248359
cg26078870	cg26078870	5			-0.012113354590944	5.43258813049903e-06	FALSE	blue	10.1077482124932	1.00465441495674	21.1250844204848	9.37410041804333	0.659595791140819
cg22963499	cg22963499	2			-0.0021220575689922	0.215031581539714	FALSE	grey	10.1100975180352	1.00475534464544	15.7841336575684	15.784133657563	1.49713493195145
cg05233899	cg05233899	19			-0.00562990040532944	6.20678886186466e-05	FALSE	blue	10.1119723432555	1.00483587312304	36.9596359115043	27.4674805318903	0.986172071503716
cg09696939	cg09696939	10	TSS1500	BICC1	-0.00317092210879562	5.53600284162799e-05	FALSE	blue	10.1128301280153	1.00487271216645	12.787714514028	2.58937925068398	0.891509164963876
cg08882015	cg08882015	5			-0.00850103528684524	1.6541003992621e-05	FALSE	blue	10.1167798803006	1.00504230076885	23.2286829065833	14.4108588525157	0.831850157131591
cg27366353	cg27366353	19			-0.00772574454220996	0.00105789959988874	FALSE	brown	10.1188223468259	1.0051299711959	13.0360944495881	7.83293873086174	0.803148174410429
cg09127170	cg09127170	1	5'UTR	ARHGEF10L	-0.0169034180516376	1.37879438129447e-05	FALSE	brown	10.1199041071201	1.00517639729174	28.9842234469433	18.2101050732224	0.86695905631259
cg18681014	cg18681014	14			-0.0102459667770127	0.0196766186539026	FALSE	brown	10.1222727681006	1.00527803620185	8.02400098047369	6.24603682628774	0.747478014117009
cg19707853	cg19707853	15			-0.0112993230007073	2.22050500641321e-08	TRUE	blue	10.1245562313301	1.00537599677479	21.2132578675874	5.11529868834523	0.606024751241858
cg04292453	cg04292453	5	Body	TRIO	-0.0231600435026855	3.95906376677156e-21	TRUE	green	10.1288705789372	1.00556102199592	55.1907057309179	5.83922007988264	0.705055734370989
cg14814562	cg14814562	8	Body;Body	STMN2	-0.00643495613336079	0.0145809119704523	FALSE	brown	10.139755744993	1.00602749347075	15.5776527990304	13.6053699645376	0.730908019476401
cg23367919	cg23367919	2	Body	LOC101927619	-0.0266100473477466	1.03528925364884e-09	TRUE	blue	10.1426998158635	1.0061535722622	25.9390745084386	6.63514764315559	0.701385118946888
cg14205029	cg14205029	5	5'UTR;5'UTR;Body;Body;Body	MEF2C;MEF2C-AS1	0.00556300183628082	0.00981865163292265	FALSE	red	10.1445180007682	1.0062314171082	12.1825755858285	10.8175536361113	1.4081369599321
cg19589430	cg19589430	7			-0.013123110067247	0.0112802763279448	FALSE	green	10.148764107372	1.00641315810846	7.01195042573775	5.07568109840665	0.46572848367061
cg24020235	cg24020235	8	TSS200	LOC101929622	-0.016124135222397	0.000498115030459168	FALSE	brown	10.1523935806945	1.00656844582921	14.8606335829348	9.9278924406554	0.662287032445869
cg17275905	cg17275905	6			-0.0139804762964425	5.16219021691597e-05	FALSE	green	10.152776521964	1.00658482680799	16.3496852140964	9.01796842827787	0.568162170649015
cg25330248	cg25330248	9	TSS1500;TSS1500;TSS1500	IL33	-0.00636998042894672	0.102489529207829	FALSE	brown	10.1535930874459	1.00661975475325	3.94919557826103	3.67639981876562	0.739215310586336
cg14434870	cg14434870	6			0.00822551891800179	0.00282364052417904	FALSE	turquoise	10.1568208933021	1.00675779411426	33.4248477509458	28.0994998548405	0.809921289091685
cg19604703	cg19604703	4			-0.0225168538105983	1.48736515612338e-07	FALSE	blue	10.1589169462004	1.00684740978246	29.5029513523176	14.7858742809079	0.81079805565585
cg16567823	cg16567823	16	Body;Body	EMC8	-0.0215924965547669	8.16094740412707e-06	FALSE	brown	10.1656810142328	1.00713647798797	31.9258398949835	22.4766759819418	0.836697376737527
cg15862420	cg15862420	5			-0.00549288692620686	0.013414709808173	FALSE	brown	10.1682547223354	1.00724641708166	9.00573544417736	7.60230836510391	0.730271297041132
cg10905634	cg10905634	12			-0.0190898393448827	1.24531095133837e-05	FALSE	brown	10.1726311926048	1.0074332994943	20.9395030544661	10.6142259416444	0.759046131821463
cg12980091	cg12980091	2	Body;Body;Body	BCL11A	-0.00464484593470177	0.00505710693292689	FALSE	brown	10.1745703986204	1.00751608104739	7.88952352763039	5.86700961380615	0.992336993897002
cg16703673	cg16703673	16	Body;Body	PAPD5	-0.0176132159691364	1.43155560055977e-09	TRUE	blue	10.176716442191	1.0076076737699	41.0791764343658	20.3677375996341	0.966582425472499
cg19077806	cg19077806	2	Body;Body	PDE1A	-0.0103141965764166	8.76253535676968e-08	TRUE	blue	10.1801444094237	1.00775393868552	39.802216595796	24.896113746061	1.01746591663256
cg25364972	cg25364972	2			-0.0311015428890673	7.46047228114143e-18	TRUE	blue	10.1802418169108	1.00775809416014	48.3216713117349	8.24945199257542	0.828469834741274
cg05088382	cg05088382	9			-0.0134864784545322	1.14685583931768e-09	TRUE	blue	10.1810110314145	1.00779090801664	28.4022421679517	8.66412519705494	0.753605322398625
cg08660971	cg08660971	3			-0.00970710427654797	2.63171123120888e-05	FALSE	blue	10.1837792412636	1.0079089763349	23.0721214769795	15.5207231780612	0.822686655304334
cg17657790	cg17657790	7	Body	C7orf60	-0.0241184685228972	1.26287068137581e-11	TRUE	blue	10.185218241958	1.00797033920389	47.1481416297747	22.4018574094786	0.761622583362505
cg02756176	cg02756176	4			-0.00336703389063769	0.00381335038115633	FALSE	blue	10.1869635115517	1.0080447505718	7.56859357517862	3.90021774264881	0.897058187943505
cg14484324	cg14484324	6	Body	ZFAND3	-0.0193299094570581	3.44081059393958e-06	FALSE	blue	10.1893272916084	1.00814551244742	21.6713970749858	11.2633058622281	0.660634713807881
cg22252653	cg22252653	5	Body;Body;Body;Body;Body	SERINC5	-0.0127120570808032	1.27253722009977e-05	FALSE	brown	10.1943077278724	1.00835773917026	24.9277692117897	14.5551933354156	0.83994124101072
cg18168249	cg18168249	7			-0.0105774255341934	0.000940117441634103	FALSE	brown	10.2014843705505	1.00866336853021	10.8947241069302	5.9609921546031	0.779076476318515
cg09615821	cg09615821	16	Body	VAC14	-0.0119837592126933	7.3401141108828e-05	FALSE	brown	10.2139209339215	1.00919249165399	17.4600618445803	11.5142956144961	0.806094209365481
cg03490752	cg03490752	4			-0.0229655527853213	3.45922330912027e-08	TRUE	blue	10.2207529592234	1.00948289129677	24.2500079793709	7.90767447955123	0.68785329828071
cg03287519	cg03287519	8			-0.0119422115381863	0.0036649799496516	FALSE	brown	10.2265872838496	1.00973072940475	10.844161611737	7.71307120439963	0.802573446956526
cg14973857	cg14973857	6	Body	LOC101928911	-0.0154558197007686	2.41089532626215e-07	FALSE	blue	10.2272282821969	1.00975794995383	16.9712565901276	3.06916674497737	0.613926335354421
cg16784781	cg16784781	1	5'UTR	TNR	0.0191630235518817	1.08211689595037e-17	TRUE	turquoise	10.2302005145154	1.00988414607718	49.9609135152816	10.3908501840142	1.18380489027321
cg18204863	cg18204863	6			-0.00500522350370935	0.0307548721426541	FALSE	brown	10.2321166012677	1.00996548055177	6.21395769936689	5.70170222105222	0.88987437819064
cg21491107	cg21491107	16	5'UTR;Body	KIAA0182	0.00717443207899948	0.00550839025053573	FALSE	turquoise	10.239291646845	1.0102699132309	8.14157390907863	3.94980782758685	0.603169806155477
cg02289013	cg02289013	1			0.00195904696265854	0.00658321439144362	FALSE	brown	10.242471654477	1.0104047707388	7.22632697168581	4.01812076162821	0.979497222434548
cg26770787	cg26770787	4	Body;Body;Body	PPP3CA	-0.0209946331530996	4.41174694213055e-09	TRUE	blue	10.2425353528378	1.010407471626	23.5674374903863	5.96178147205808	0.641050751811127
cg18887229	cg18887229	5			-0.0207391519460163	6.25828927671709e-06	FALSE	brown	10.2444842199676	1.01049009782157	28.2624113887381	17.8465069795165	0.821414503358215
cg06840325	cg06840325	22	5'UTR;5'UTR	EFCAB6	-0.0331929287147811	7.06425742913342e-14	TRUE	blue	10.2486686609335	1.01066745263439	36.6476909389701	6.63385561978635	0.656061253932986
cg15347519	cg15347519	20			-0.029646803128707	4.64609699649026e-18	TRUE	blue	10.2492232684323	1.01069095387805	50.0259130810692	9.33966900484702	0.829466981215611
cg20838429	cg20838429	2	TSS1500	FAP	-0.0213717535659225	5.49590775249598e-06	FALSE	blue	10.2519228077112	1.01080532748574	15.1454025537329	5.90674934348249	0.572631598279942
cg07420333	cg07420333	12	Body	LGR5	0.0135626268302369	1.6968354692812e-12	TRUE	turquoise	10.2580071626653	1.01106299797646	35.1914395510911	5.72558426059376	1.2180213135631
cg26093213	cg26093213	3	5'UTR;5'UTR;5'UTR	ITPR1	-0.0194650501819745	3.9476182346352e-09	TRUE	blue	10.2628836807061	1.01126940664868	26.8661661524105	8.54267369230658	0.77744285906021
cg24141001	cg24141001	17	Body	TBC1D3F	-0.00933233981375635	0.000545141412268437	FALSE	grey	10.2652734492021	1.0113705227176	19.7493865791534	19.2015320329217	1.23991676394898
cg04713098	cg04713098	11	ExonBnd;Body	RRM1	-0.0171875589577372	3.74684720577561e-07	FALSE	blue	10.2675216385291	1.01146562679074	20.7751188900901	7.71952902664597	0.75423330869456
cg26240107	cg26240107	19	Body;Body;Body;Body;Body	NFIC	0.0082983951000878	0.00138454604861614	FALSE	turquoise	10.2711633120225	1.01161963457882	8.98946633981356	4.96029576586579	1.18192353803359
cg14786340	cg14786340	22	5'UTR	CECR2	-0.00690789699935302	0.000384560956347836	FALSE	green	10.2724711122617	1.01167492863403	9.98575295829991	3.64720135399511	0.720928031341515
cg02743713	cg02743713	2			0.00276336625443117	0.00113950439125316	FALSE	red	10.2733515284775	1.01171214884285	9.39509446979531	5.55783813822364	0.701308249024379
cg17355742	cg17355742	6	Body;Body;Body	MTHFD1L	-0.012421677646845	0.00511306857336934	FALSE	brown	10.276037889999	1.01182569693599	9.48757527636732	6.98036223985019	0.772490464826333
cg11674130	cg11674130	22	5'UTR;5'UTR;1stExon	MLC1	-0.00622289349888235	0.0109010519748912	FALSE	brown	10.2780448880104	1.01191051007737	11.6427254020385	9.28443642457898	0.816869886681885
cg03054288	cg03054288	11			0.00695378644279937	0.0277089285783778	FALSE	brown	10.2809931273123	1.01203506883036	6.21318841958225	4.27528030704443	0.869226631299064
cg16334555	cg16334555	11			-0.00279434265920152	0.0414066978259081	FALSE	blue	10.2829564174403	1.01211799512521	4.43279207381374	3.73122121610209	1.01455547953849
cg06751408	cg06751408	10			-0.0152914409880684	5.19798283665268e-10	TRUE	blue	10.283239948608	1.01212996972852	25.1414976960907	6.06358798682962	0.668634209196158
cg17303756	cg17303756	6			0.000494227864036553	0.762843611542827	FALSE	red	10.2869525402931	1.01228673618569	22.9443799632216	22.9443799632214	0.556950092953377
cg18150339	cg18150339	5	Body	MARCH6	-0.00187361969502312	0.654581160306153	FALSE	brown	10.2948349648123	1.01261938889035	2.97941621852635	2.97941621852635	0.76517102186512
cg23599385	cg23599385	2			-0.00484321814406683	0.00532383116232803	FALSE	blue	10.2960667946272	1.01267135134426	12.2214408941643	8.96916155433215	0.606600553730573
cg01225175	cg01225175	13	Body;Body	MYO16	-0.0357415306389011	8.80852852345909e-15	TRUE	blue	10.2999390146952	1.0128346532819	39.4451322127542	6.17982479804732	0.685929111563074
cg06212582	cg06212582	11			-0.0150477103847449	0.00229257739387034	FALSE	brown	10.3026590679058	1.01294932853809	11.0801928412967	7.03321108193579	0.652970551506622
cg11750736	cg11750736	17	TSS1500	TMEM220	-0.0210998735932035	1.98429771583255e-09	TRUE	green	10.3047594694716	1.01303785906522	24.9639920092067	3.73460713520262	0.485808614770611
cg04272613	cg04272613	14	5'UTR	DAAM1	-0.0204965387707212	1.05096837279076e-08	TRUE	blue	10.3056687874489	1.01307618061538	23.3697897980277	5.3563516644198	0.660611586737952
cg05701235	cg05701235	19	TSS200;TSS200	HPN	-0.000413301632679705	0.826484959071429	FALSE	blue	10.3101307195138	1.01326417162722	3.87614772516571	3.63633347028085	0.862102492510839
cg08761028	cg08761028	21			-0.0114279645553967	0.000355770444358384	FALSE	brown	10.3113930042508	1.01331733969607	22.698982743006	16.7110282780494	0.907519156121648
cg09377380	cg09377380	2	Body;Body	ASAP2	-0.00548950396466731	0.22756225747498	FALSE	brown	10.3154464270079	1.01348802790691	3.863139016335	3.86313901633497	0.739184214726013
cg00455523	cg00455523	10	Body;Body;3'UTR	ITIH5	-0.0136982192426294	9.46841486171185e-08	FALSE	blue	10.3183320669781	1.01360950032888	19.2349794903084	5.1184871236195	0.875577879653382
cg24688655	cg24688655	2	TSS1500	FLJ32063	0.00496600427989982	4.43572108354739e-05	FALSE	grey	10.3196366182595	1.01366440490135	24.030349899946	16.296300049511	0.754656871284442
cg15229632	cg15229632	5	Body	ZBED3-AS1	0.00546517639671886	0.115505914474605	FALSE	brown	10.3275333135558	1.01399660455592	3.16401779607543	2.6105790067146	0.68948305037335
cg19618555	cg19618555	8	5'UTR;5'UTR;Body;Body;Body;Body;Body;Body;Body;Body;Body;Body;5'UTR	RUNX1T1	0.0176551167885537	6.96603961042124e-11	TRUE	turquoise	10.3279759148399	1.01401521647135	34.7257245803307	7.05339581621891	0.628437576388341
cg02927074	cg02927074	15	Body	ARNT2	-0.00874378582337363	5.87874413787266e-07	FALSE	blue	10.3288621651462	1.01405248196342	27.2656416915862	13.4251011991112	0.95780934231605
cg21687003	cg21687003	4			-0.00133023150972968	0.676783337227939	FALSE	blue	10.3304838706638	1.01412066396277	6.51570183041736	6.51570183041741	0.7868334804367
cg12843594	cg12843594	17	Body	KRT14	-0.00736275008228096	3.23717933707831e-10	TRUE	blue	10.3305666285396	1.01412414309746	27.8045855655863	6.56072062358527	1.19155584326332
cg13821077	cg13821077	15	Body	TLN2	-0.0125542517842774	2.6088845875299e-12	TRUE	blue	10.3446464418034	1.01471565198602	32.0337988553631	6.00781874599603	0.527697300015566
cg26782660	cg26782660	8	Body;Body	RAD54B	-0.0129689019234125	0.00116555548343848	FALSE	brown	10.3488205183026	1.01489085495406	17.0594277958387	12.1387577134799	0.877266172396403
cg00202368	cg00202368	16			-0.00705358210118099	0.00589905286400553	FALSE	blue	10.3538652346926	1.01510250793092	9.72590167694682	7.7270321565577	0.775799786209648
cg17964750	cg17964750	5	Body	TENM2	-0.0169146001430502	2.41130918430552e-11	TRUE	blue	10.3543460745825	1.01512267636631	27.6879735324425	4.68828026597714	0.6166080379015
cg05800738	cg05800738	11	TSS1500	LOC101929473	-0.00695284406994314	0.00440444333974677	FALSE	blue	10.3736886799715	1.01593321043998	8.10854942299625	5.82393604376077	0.536233715445496
cg01154283	cg01154283	2	Body	CRIM1	-0.00876557319826718	0.00616944209848212	FALSE	brown	10.3737905379938	1.0159374747052	8.23330248455733	5.45958285766133	0.798031906934212
cg13755380	cg13755380	12			-0.0226423829545639	6.64249075630634e-08	TRUE	blue	10.3842206842598	1.01637390913059	20.2034009873514	5.44393662390891	0.641365238534608
cg01330096	cg01330096	13			-0.0022968181206746	0.602059703031347	FALSE	red	10.3870730902046	1.01649318761013	22.5125423321994	22.5125423321995	0.664642501350407
cg05865912	cg05865912	8			-0.0168255043739176	1.36360946237478e-05	FALSE	blue	10.3876942148391	1.0165191567098	15.5050469481148	5.17199307162844	0.558126629839237
cg00842605	cg00842605	15			-0.0238577219696737	4.45324807801217e-09	TRUE	blue	10.3964095873911	1.01688338106751	24.2853380191461	5.20494005359967	0.720742046706655
cg02458141	cg02458141	2	3'UTR	HS1BP3	-0.00517768068327319	0.0299013829762884	FALSE	brown	10.3965441552327	1.01688900240171	5.1322926836836	4.0134218744036	0.809929988763766
cg05306943	cg05306943	4	Body	PET112L	-0.0102796257131752	0.0301070950029878	FALSE	brown	10.3989104138521	1.01698783679479	10.736929342745	9.40050607188032	0.731957196491273
cg01694632	cg01694632	4	Body;Body	EPHA5	-0.00759452417179462	0.0750127383745164	FALSE	brown	10.402658489613	1.01714434120519	9.98376798846192	9.29135984054028	0.768028724434818
cg18450420	cg18450420	10	Body	FAM107B	-0.0208601556938888	5.85470634659972e-06	FALSE	brown	10.4055281553343	1.01726412867316	18.5955766617449	9.16892291331446	0.744718720386252
cg18837542	cg18837542	4			-0.046151441361249	1.08979004312217e-19	TRUE	blue	10.405538787752	1.01726457243708	53.9682408775105	7.65263203588944	0.679757624371188
cg15796536	cg15796536	5	Body;Body;Body;Body;Body;Body;Body;Body;Body;Body;Body;Body;Body;Body;Body;Body;Body;Body;Body;Body;Body;Body;Body;Body	PCDHGA8;PCDHGB5;PCDHGA9;PCDHGB6;PCDHGA10;PCDHGB7;PCDHGA11;PCDHGA12;PCDHGC3;PCDHGC4;PCDHGC5;PCDHGA1;PCDHGA2;PCDHGA3;PCDHGB1;PCDHGA4;PCDHGB2;PCDHGA5;PCDHGB3;PCDHGA6;PCDHGA7;PCDHGB4	-0.0206935374082206	4.50820755849156e-13	TRUE	blue	10.4056186176923	1.01726790427508	42.7759979380054	15.9009766775297	0.909620719256757
cg04928995	cg04928995	1			-0.0122639538112869	0.00628692591068532	FALSE	brown	10.4085277052744	1.01738930254652	15.624530098461	12.7176114532264	0.788872959830463
cg27377749	cg27377749	7	TSS1500	C7orf36	-0.00321301116225377	0.000496789814843075	FALSE	blue	10.4096369606326	1.01743558361781	13.2339878516904	8.24272232985066	0.784649774982268
cg26862561	cg26862561	9			-0.0228150556574463	7.16423379091065e-10	TRUE	blue	10.4097870555351	1.01744184559584	27.4353476316033	6.37603195395511	0.74469304952174
cg15860771	cg15860771	1	Body	RNF11	-0.0331283991840914	1.66735137701821e-12	TRUE	blue	10.4133319318377	1.01758971203536	32.2199854589759	5.25166092145372	0.679523304169168
cg07205627	cg07205627	8	1stExon;3'UTR	BHLHE22	0.0024300394763848	0.425188766263637	FALSE	turquoise	10.4140064882386	1.01761784391825	5.40972247968756	5.37584810214187	0.608923680637658
cg26740709	cg26740709	2	3'UTR	METTL8	-0.0204082779823381	1.34985222755458e-13	TRUE	blue	10.4143510320385	1.01763221216318	45.0942866584078	15.284068042053	0.683368790530891
cg27340648	cg27340648	8	Body	CSMD1	0.000170868670147994	0.908468396876015	FALSE	yellow	10.4147176714648	1.01764750132295	5.59823051320984	5.59823051320939	1.11316311272339
cg19981243	cg19981243	3	TSS200;5'UTR;TSS200;5'UTR	ZBTB20	-0.00504287134278552	0.00630383970322825	FALSE	blue	10.42266835183	1.01797891878325	15.317278602581	8.19788692498052	0.913549435749925
cg14483770	cg14483770	8	Body	ERICH1-AS1	-0.00712209144168017	0.0253976180353403	FALSE	brown	10.4270797444026	1.01816269495854	7.21656303371989	5.84456348252871	0.799668173225697
cg03698145	cg03698145	15			-0.0167689918087397	4.17733854882285e-06	FALSE	blue	10.4287002470257	1.0182301846759	28.5699715278462	18.0173455468662	0.844592970554401
cg10450897	cg10450897	8	Body	ZFPM2	0.00166165977432138	0.389533277367854	FALSE	turquoise	10.4313756204558	1.01834158407171	8.22860437078469	7.53570852489591	0.612245972996886
cg10789922	cg10789922	12			-0.0265255015809516	1.84704676439702e-11	TRUE	blue	10.436884955732	1.0185708963286	31.0137171860208	6.19432061986353	0.685068169367795
cg25827836	cg25827836	1	Body	SPAG17	-0.0200842433220375	3.71054169308996e-11	TRUE	green	10.4383517085101	1.01863192582964	26.7703190490107	4.49855928399103	0.643163969696606
cg13989664	cg13989664	12			-0.00360607195867627	0.1533218109862	FALSE	brown	10.4384085244368	1.01863428968717	3.4848450755255	3.48484507552547	0.916406642201561
cg02690559	cg02690559	14			-0.0105782812716737	0.0069374819006867	FALSE	brown	10.4387186803403	1.0186471936654	10.3514927249527	7.80651474851423	0.820160206153559
cg02986933	cg02986933	12	1stExon;5'UTR	EMP1	3.07526802184799e-05	0.976587952796534	FALSE	brown	10.4407704900721	1.01873254916811	2.50324015398735	2.50324015398729	0.888832534569643
cg01370663	cg01370663	16			-0.010431706560855	0.0143189518932942	FALSE	brown	10.4463573254597	1.01896487712239	9.23146127907141	7.35170649490796	0.761685071590967
cg03967240	cg03967240	7	5'UTR	CREB5	-0.00379781877143459	0.0541027816555489	FALSE	brown	10.4510166726576	1.01915854057608	5.5154045559245	5.5097027620904	1.11020156986566
cg06590576	cg06590576	4	Body;Body;Body;Body;Body;Body;Body	PROM1	-0.0240553201864414	9.61645742726269e-09	TRUE	blue	10.4521740799331	1.01920663424748	25.5433073845728	7.55273764567673	0.735977029153127
cg05284643	cg05284643	1	5'UTR;1stExon;Body;Body	TMCC2	-0.0228829846610308	2.14839677533676e-09	TRUE	blue	10.4572396904683	1.0194170626	31.4213536004022	12.1729105403235	0.697893093488935
cg14702840	cg14702840	16	Body	SLC38A8	-0.0123635789635879	0.000263655693474811	FALSE	brown	10.463436766073	1.01967435407175	21.7597937649831	15.4645202422615	0.882531701637256
cg14260101	cg14260101	22	Body;Body;Body	CDC45	-0.0278764100573503	2.16139506622584e-10	TRUE	blue	10.464277443606	1.0197092457575	29.1847733952071	7.47716572474148	0.649512311580771
cg21724662	cg21724662	9	TSS200;TSS200;TSS200	IL33	-0.00833122343733188	0.0407452836618011	FALSE	brown	10.4643408265568	1.01971187630534	7.62074362803185	6.55825618240047	0.769939315943453
cg11804725	cg11804725	3			-0.01860102594595	2.12181261136454e-06	FALSE	brown	10.4658460149482	1.01977434063198	26.0294235483406	15.2095322641761	0.773499871148486
cg06747996	cg06747996	8			-0.000785836811639167	0.624104636924245	FALSE	brown	10.4663922191012	1.01979700552305	5.56908361609038	5.49900706001472	0.879273915974646
cg04249191	cg04249191	1			-0.00251371504326752	0.0013127796968752	FALSE	brown	10.4679321849276	1.01986090045933	21.9046251037051	16.267446769445	0.87444446902096
cg06387496	cg06387496	7	Body	GNA12	-0.0126344021244024	0.0079071111311773	FALSE	brown	10.469500613722	1.01992596669534	10.2015825305421	7.35134497540878	0.782737005667409
cg24298010	cg24298010	5	5'UTR	LHFPL2	-0.00169295085888953	0.338950588676238	FALSE	brown	10.4707119191757	1.0199762110063	2.32664866280865	2.32664866280879	0.743503642232956
cg14552514	cg14552514	1			-0.00992911950058917	0.0159274528849872	FALSE	brown	10.4707617445527	1.01997827761217	11.1567999056732	9.18794978747681	0.819656670618446
cg18693202	cg18693202	5			-0.00351450220173768	0.269422984323213	FALSE	green	10.4724324616354	1.02004756820885	10.0581170563197	10.0581170563196	0.597768800649304
cg16267958	cg16267958	10	Body;Body	PRKG1	-0.0350598703338021	3.59403775844669e-17	TRUE	blue	10.4727450098546	1.0200605294709	49.6315857416164	11.0761214140843	0.648949239875983
cg17944003	cg17944003	5	Body	NDUFAF2	-0.0314177301822182	3.2802887468156e-12	TRUE	blue	10.476311079138	1.02020838570081	39.6930912880565	14.1279514440377	0.679450829838187
cg19944275	cg19944275	2	Body;Body;Body;Body	EHBP1	0.00232146870768424	0.150281058455288	FALSE	brown	10.477991735548	1.02027805156494	8.29635905720386	4.3619981771771	1.02208389707148
cg24599759	cg24599759	13			-0.00387556509723013	0.212278137334382	FALSE	brown	10.4841450014278	1.020533018845	4.31073424779092	4.29908464503862	0.740227857997366
cg19335617	cg19335617	7	Body;Body	C7orf58	0.00169062411390916	0.43326530209723	FALSE	yellow	10.4885366728944	1.02071490104221	25.9260124509452	25.8480607450121	1.10592693658842
cg11879622	cg11879622	2	5'UTR	SCG2	-0.025710773929848	2.32987802401939e-10	TRUE	blue	10.4903112779303	1.02078837516036	28.0805462175284	6.57542970455256	0.682447493310859
cg01266390	cg01266390	10			0.00744965369069551	8.34205592465942e-06	FALSE	turquoise	10.4917170926097	1.0208465713984	18.5230187227369	3.50053507170617	0.559946979044389
cg01519094	cg01519094	11	TSS1500	PKNOX2	-0.0035800386536838	0.0494570228889381	FALSE	green	10.4933720796781	1.02091507258484	7.81530038119183	6.78149155366793	0.55501696373727
cg19517470	cg19517470	6			0.00645294592485443	0.083044626466684	FALSE	turquoise	10.493778351714	1.02093188684497	19.7187023220259	18.399514916146	0.708579851154059
cg23305836	cg23305836	5			-0.00626970934404843	0.00311120852411983	FALSE	brown	10.4976785759088	1.02109327115205	8.09383176892254	5.25458482847168	0.984047224941159
cg17083583	cg17083583	7	5'UTR;5'UTR;Body;Body;Body;Body	LRRC17;FBXL13	0.00252153657704264	0.0457020795953879	FALSE	brown	10.4996303274892	1.02117400863586	6.90258002023489	5.74769592465191	0.948006675904226
cg18560003	cg18560003	1			-0.0338885622532142	4.72950384429132e-13	TRUE	blue	10.5034076426903	1.02133022100555	37.5696527517412	9.96078567324649	0.67778902988212
cg03999848	cg03999848	6	Body;Body	GMDS	-0.00781439897823222	0.0231341026229612	FALSE	brown	10.504503527572	1.02137553124639	3.8063112356802	3.28985020831445	0.768676096839005
cg23944400	cg23944400	15			-0.00514013760080232	0.0577538553533735	FALSE	brown	10.5053746428871	1.02141154483691	15.011561832315	15.011561832315	1.33476185065029
cg12963211	cg12963211	3			-0.0134169921821502	2.60084908884765e-06	FALSE	blue	10.5068124259963	1.02147097903759	16.1739987274406	4.20228974718697	0.719655915512995
cg08266655	cg08266655	19	TSS200	C19orf30	-0.00426894504511271	1.1360647322421e-06	FALSE	blue	10.5077559920279	1.02150997917435	27.8753330172312	15.1437614500092	0.96925121058174
cg27092191	cg27092191	16	TSS1500	ZNF267	-0.00599375613505674	0.0462399589843176	FALSE	brown	10.5104924451811	1.02162306438358	5.10535106685975	4.58945155817207	0.965132247354859
cg20686720	cg20686720	10	Body	FRMD4A	-0.00255083649593476	0.0929035061588077	FALSE	brown	10.5106108649652	1.02162795747202	5.34648541730144	5.27239024219261	1.08568032397579
cg10903555	cg10903555	17	Body	HS3ST3A1	-0.0174900371674953	2.70408074433175e-07	FALSE	blue	10.5151295305466	1.02181462690871	30.2512808739693	16.768843982306	0.901783915781924
cg21096712	cg21096712	9	Body	LOC101929563	-0.0114485785860532	0.00062117121364049	FALSE	blue	10.5181191426987	1.02193808592254	9.35333614772725	3.95957049906482	0.687999408605703
cg11006283	cg11006283	6	5'UTR	TIAM2	-0.0317607669264774	3.07449797060026e-13	TRUE	blue	10.5190778696687	1.02197767007747	33.6867373184833	4.8056982210291	0.683899080098587
cg16169675	cg16169675	13			-0.015263142878282	5.03582945367131e-06	FALSE	brown	10.5210190786274	1.02205780814371	35.7075234796698	24.7944709219276	0.98605224922216
cg14599421	cg14599421	2	Body;Body;Body;Body;Body;Body;Body;Body	DTNB	-0.0236551410813468	4.14372714771194e-16	TRUE	green	10.523472606937	1.02215907491002	39.4115946881299	5.51113778830731	0.903483074178958
cg24791843	cg24791843	17	Body;Body	TANC2;MIR548W	-0.018905001565185	2.19688850187918e-09	TRUE	blue	10.5245616199035	1.02220401519446	35.7138967196768	16.2777012535057	0.963138589875259
cg11401805	cg11401805	9	Body;Body	COL5A1	-0.00926414832788738	6.35455796421464e-05	FALSE	brown	10.5322946921345	1.02252300210298	23.9598099672612	15.7408523801372	0.921858729883122
cg23275891	cg23275891	16			-0.0241936190385722	2.89234963811599e-12	TRUE	blue	10.532832149076	1.02254516333522	35.688089735114	8.52429839233707	0.73756828263517
cg08885947	cg08885947	1	Body;TSS1500	UBE2Q1;UBE2Q1-AS1	-0.0159186328976727	3.51466629426045e-11	TRUE	blue	10.5329454620763	1.02254983548278	43.1078166569549	17.9120030407657	1.07355556578798
cg19071879	cg19071879	2	TSS200;5'UTR	AFF3	0.00105101552667857	0.527621658521979	FALSE	grey	10.5457307959391	1.0230766807703	5.90537117814802	5.90537117814753	0.837771434828456
cg05690441	cg05690441	1	TSS200	DDAH1	0.013019368692821	6.83558983435791e-06	FALSE	turquoise	10.5491289027715	1.02321659912767	19.3200656178543	5.54047306245252	0.665886805917858
cg12552120	cg12552120	5	TSS1500;TSS1500;TSS1500;Body;Body	DMGDH;BHMT2	-0.00470949676038361	0.00937241089331873	FALSE	brown	10.5514548259058	1.02331234392787	5.98468126312736	4.27769924839492	0.72146635025993
cg15421397	cg15421397	16	Body	SNTB2	-0.00864673841343299	0.00214529922160735	FALSE	brown	10.5541480600125	1.02342318243115	8.17972248335232	5.61034512889097	0.845957016278437
cg00211174	cg00211174	3	Body	MCM2	-0.018843260863142	9.90640103541041e-06	FALSE	brown	10.5563037692823	1.02351187903048	27.4568177608015	17.4721408163653	0.870830087014828
cg18621142	cg18621142	10			0.0353913694626901	2.13967370866203e-17	TRUE	turquoise	10.5566412658961	1.02352576367962	98.3420691755775	54.6607394835877	1.06228805123852
cg17347723	cg17347723	9	Body;Body;Body;Body	PBX3	-0.0352242853190701	3.46699033603452e-12	TRUE	blue	10.5567555189996	1.02353046396474	40.3796416368646	14.2254168182659	0.641083406441751
cg07779313	cg07779313	2			-0.0219403946194841	4.5224442096938e-17	TRUE	green	10.569242060112	1.02404384436387	45.7975453141275	9.98727870719085	0.807879165830545
cg23542222	cg23542222	7	Body	KMT2C	-0.00993922065203863	0.0175857961095028	FALSE	brown	10.5726516131651	1.02418392170155	9.29883690868701	7.706994519408	0.812918657832551
cg04794858	cg04794858	6	Body	SLC22A3	-0.0184731515207981	2.00030596457950e-09	TRUE	blue	10.5750325215263	1.02428171164024	25.1679535925545	6.71976233451633	0.830087706536303
cg07199775	cg07199775	6			-0.0232950638665798	6.60127703457278e-11	TRUE	blue	10.5768660900974	1.02435700594164	29.2847234161873	5.47686381092791	0.750768270708946
cg12342675	cg12342675	10	Body	BICC1	-0.00989638998018103	0.0157914856908659	FALSE	brown	10.5819716836989	1.02456659506886	7.84076168550189	6.18084171623835	0.785523249999542
cg26315261	cg26315261	1			0.0106647229744548	0.00149138478190467	FALSE	brown	10.5834564303015	1.0246275262491	13.3964556367179	7.57626729587966	0.925262322018001
cg21050001	cg21050001	5	Body;Body	SLC1A3	-0.0181990168331021	0.000678630169761134	FALSE	brown	10.5844940577865	1.02467010343593	18.4430588642737	13.6028944769745	0.729583994997471
cg15634144	cg15634144	6	5'UTR;5'UTR;5'UTR;5'UTR	RREB1	-0.00894269472547168	0.00491221316702619	FALSE	green	10.5906235053042	1.02492152922381	8.77213395303386	4.58103201352932	0.687393727443475
cg02101707	cg02101707	1	Body	IPO9	-0.0132603888284455	0.00174483554661826	FALSE	brown	10.59321283515	1.02502769806419	10.7630168470534	7.10163697500349	0.724689848945219
cg13683361	cg13683361	9	5'UTR	LPPR1	-0.00957426726875411	0.000424004330877024	FALSE	blue	10.5962997474542	1.02515423509368	9.2694653689515	3.57602037166552	0.576278777284282
cg20039257	cg20039257	8	5'UTR;5'UTR;5'UTR;5'UTR;5'UTR;5'UTR;5'UTR;5'UTR	NCALD	-0.0116307685245261	0.00670795667435491	FALSE	green	10.5963302778797	1.02515548639616	5.79670136440429	3.10576937059592	0.558683932531247
cg18558767	cg18558767	3	5'UTR;TSS1500;5'UTR	FOXP1;MIR1284	-0.00757552882102117	0.0174517413827531	FALSE	brown	10.5964156503582	1.02515898540441	8.9976426639777	8.99764266397767	0.949368141305342
cg04220762	cg04220762	5			-0.00534429124065315	0.0829701893574896	FALSE	brown	10.5968383429493	1.02517630913015	5.74672038457368	5.62558372959921	0.961065388465759
cg11697653	cg11697653	10	Body	MIR5694	-0.0255453246269921	1.07032465714444e-09	TRUE	blue	10.5968912447654	1.02517847722111	28.5546175920858	8.9504345496982	0.654976851644918
cg27310230	cg27310230	1	Body	PLA2G4A	-0.0175273864002297	1.94133963277083e-09	TRUE	blue	10.5989103682596	1.02526121947455	23.9315966512019	5.82927668907914	0.68945929485827
cg09159795	cg09159795	7	3'UTR	CRYGN	-0.0120856326868427	3.70000060011825e-07	FALSE	blue	10.5992955951517	1.0252770040097	15.7562827396557	4.78465375734024	0.575334730610006
cg14218917	cg14218917	2	Body	CNRIP1	-0.00508654884735764	0.102718391898909	FALSE	brown	10.600664387254	1.02533308513987	4.7143112108977	4.39908348906025	0.772535771978132
cg16220390	cg16220390	12	Body	KDM5A	-0.0107649839248134	0.0140823946194022	FALSE	brown	10.6022214518117	1.02539687122557	7.65624698499563	5.99762201039421	0.719595291484428
cg18273412	cg18273412	10			-0.00174328056621632	0.20788290223433	FALSE	red	10.6022899125389	1.02539967554542	14.2432775412208	13.7479681845134	0.880564552272608
cg14912376	cg14912376	2			-0.00432843970318332	0.0735848754742966	FALSE	grey	10.6024437424509	1.02540597673109	9.26541599947817	9.0957485599597	0.807822129022482
cg24093848	cg24093848	14	Body;TSS1500;TSS1500	ARHGAP5-AS1;ARHGAP5	-0.00162621017678808	0.0587866134258482	FALSE	green	10.6034125846028	1.02544566037265	11.1633754984589	10.133607964051	0.600920071135252
cg09530217	cg09530217	15	Body	CHSY1	-0.013832112115567	0.00482665638038657	FALSE	brown	10.6060305248462	1.02555287271213	5.3572846667299	3.33279862662329	0.585522151705776
cg21405444	cg21405444	4			-0.00501869202758671	4.66497608600894e-06	FALSE	blue	10.610259734908	1.02572601538641	14.002052904779	2.71100388772993	0.583879244640602
cg26126295	cg26126295	4	Body	NDST3	-0.023671204794536	1.41914278793104e-08	TRUE	blue	10.6120758694889	1.02580034624646	22.8580254989379	6.39839139849522	0.72755051928909
cg22020227	cg22020227	1	TSS1500	OLFML3	0.00727693130469299	9.61813609464214e-06	FALSE	grey	10.6159709337479	1.02595972077102	16.7194181660731	2.65315999237563	0.766265278214419
cg25226249	cg25226249	16	5'UTR	SMPD3	-0.00983904050248789	0.0073567661318571	FALSE	brown	10.6204673824879	1.02614362947323	9.80712484919121	7.42816193185112	0.794850480692004
cg17916628	cg17916628	4			-0.00809392682046192	0.00663872706421567	FALSE	brown	10.6228114026461	1.02623947108361	6.52940670148439	4.85740645753049	0.821780829913613
cg19668315	cg19668315	5	Body	EFNA5	-0.0157805781508786	2.85716028576403e-06	FALSE	blue	10.6298223591339	1.02652600684761	14.8018695975928	4.19489174586477	0.67797086479255
cg10068793	cg10068793	21	TSS1500	C21orf34	-0.010068287558322	0.000702236447777636	FALSE	brown	10.6337652346227	1.02668706801188	18.2778571728157	12.7138644803701	0.802688127073201
cg12287785	cg12287785	6			0.00320790780548324	0.174317782778015	FALSE	turquoise	10.6348356505387	1.02673078275632	8.66507225924477	8.20379765248916	0.677934511416098
cg14234105	cg14234105	9			-0.022247736812492	2.41463262435125e-09	TRUE	blue	10.6387207008957	1.02688940747546	20.6417795714592	4.36722436364101	0.502981663056531
cg08470208	cg08470208	10			-0.00459101531280787	0.00248046116301116	FALSE	green	10.6396552324696	1.02692755530283	15.9738211005346	12.3712458809528	0.68349870221061
cg16569656	cg16569656	8			-0.0214754064527027	9.71017399029222e-08	FALSE	blue	10.6414095685112	1.02699915871847	23.5651201809543	7.37850889264089	0.702244432495611
cg03484435	cg03484435	2	Body;Body	PKP4	-0.0110924417624637	0.00102333902565454	FALSE	brown	10.6416187366868	1.02700769515258	20.2220499609805	15.3513141813327	0.875788535473892
cg13035571	cg13035571	1			-0.00683361183590804	0.0313101413564327	FALSE	brown	10.642223693023	1.02703238328862	9.6005421058851	8.99647507898601	0.975438831646658
cg21655440	cg21655440	1	Body;Body;Body;Body;Body;5'UTR;5'UTR	TRAPPC3	-0.0197029841199413	6.11025539945323e-06	FALSE	brown	10.6452000784284	1.02715382849307	24.0406825586053	14.2730911789145	0.758227181332501
cg05885012	cg05885012	17	5'UTR;1stExon	CUEDC1	-0.00893262586419204	5.79984923537576e-08	TRUE	blue	10.6458765451922	1.02718142557404	40.1311570919454	23.7223637674892	1.04598781060927
cg10464968	cg10464968	1	Body;Body	CAPN2	-0.0236597340293807	6.63653462543056e-10	TRUE	blue	10.6459025641413	1.02718248700587	31.1024271375763	10.6083993716674	0.763634407460587
cg10704862	cg10704862	4			-0.00787178830553286	0.0309916216417384	FALSE	brown	10.6459662914355	1.02718508672245	7.02441993111148	6.76891837214444	1.01622559411194
cg15659420	cg15659420	11	Body;Body;Body	NAV2	-0.00442075614193702	0.243250410056903	FALSE	brown	10.6492819590883	1.02732032592324	3.70524057021626	3.66928491485916	0.783658258776174
cg08850700	cg08850700	18	Body;Body;Body;Body;Body;Body;Body;Body;Body;Body;Body;Body	DTNA	-0.00845395173659507	0.000256026655097115	FALSE	brown	10.6500969439941	1.02735356101889	19.0656255714089	13.9303982469974	0.920595055078952
cg22257105	cg22257105	8	Body	ADCY8	-0.00997138487471114	0.0134127981945766	FALSE	brown	10.6513392839134	1.02740421876483	9.43682962493268	7.7137672527044	0.814268248232855
cg25494270	cg25494270	18	Body;Body;Body;Body	LAMA3	-0.00427287443560736	0.0133602210271354	FALSE	blue	10.6529313273861	1.0274691274124	7.76076063604	6.41039143241483	1.06331898984694
cg20066227	cg20066227	10	TSS1500	C1QL3	0.00536889022861528	0.0411155635101251	FALSE	turquoise	10.6541320900557	1.02751807687031	7.99006090532259	5.51960850000964	0.839526362181404
cg07301061	cg07301061	12			-0.0322138955628931	7.53284688795803e-15	TRUE	blue	10.6545498390024	1.02753510524054	41.8494710586911	9.07043868016837	0.729829106560791
cg20546935	cg20546935	12	Body;Body;5'UTR	TPCN1	-0.00833337840501759	0.0522091966174196	FALSE	brown	10.6553661863824	1.02756837943666	7.09014886200218	6.29775620375221	0.789133655840954
cg19870403	cg19870403	12	Body	TMEM132B	-0.00805853235747264	0.0411610427359025	FALSE	brown	10.6631932985313	1.02788728201266	7.47251948538926	6.53139277823226	0.768542071720624
cg02709167	cg02709167	1			-0.00830832240441104	0.0437845282144678	FALSE	brown	10.6699019116506	1.02816042697605	4.38859001045111	3.54217900142208	0.573375631412896
cg25641936	cg25641936	3			-0.0171661345919894	4.37720212556736e-08	TRUE	blue	10.6719108875623	1.02824219014804	19.1958145614113	3.58348817261424	0.650775925618149
cg07027528	cg07027528	18	Body;Body;Body	CCDC178	0.00434782652698906	0.0522693860930479	FALSE	brown	10.6722480679207	1.02825591151972	3.99011652528009	2.29942478418377	0.934219066201535
cg17612001	cg17612001	8	Body	LOC101929528	-0.00651687085487951	0.00876626332102458	FALSE	brown	10.6723249397441	1.02825903971616	13.7867383898125	10.8091728250788	0.92246254459589
cg08993690	cg08993690	4	Body	LOC285419	-0.0114425394502358	0.00102143504955722	FALSE	blue	10.6750801570184	1.02837114473876	17.4040762124724	12.8913138898451	0.886635918162921
cg00198926	cg00198926	12			-0.00200488603283378	0.34358822464105	FALSE	brown	10.6768589004873	1.0284435033637	2.00649475467091	2.00649475467091	0.850036702441603
cg04212812	cg04212812	7	5'UTR;5'UTR	HECW1	-0.0139819201913381	9.14798228247355e-06	FALSE	blue	10.6810379513104	1.02861345818161	16.823151658735	6.34060029853913	0.722747044281698
cg21906976	cg21906976	18			-0.00676320635223563	0.000290725399266892	FALSE	brown	10.6845049249191	1.02875440358414	16.5809173394417	10.6363168453757	0.905115741512375
cg09277403	cg09277403	6			-0.00699211162342462	0.0324619223384192	FALSE	brown	10.6857021014092	1.02880306264892	6.85276285373902	5.69581334487319	0.771102032178108
cg08916461	cg08916461	2			-0.00670963180481422	0.00316883955103252	FALSE	green	10.6864711071545	1.02883431590038	23.1764186540631	20.3554591838653	0.628283132575623
cg09494692	cg09494692	9	Body	TTLL11	0.00493816126318983	0.16984328649275	FALSE	turquoise	10.6874459197666	1.02887393014031	9.15334215582018	8.7156496298679	0.706798973266988
cg09809932	cg09809932	1	Body	ESPN	-0.00520417720637006	0.00665367235305548	FALSE	blue	10.6875517408094	1.02887823025727	11.4824835567699	8.37419522196643	0.578797121702424
cg14953762	cg14953762	4	TSS1500	PRSS12	-0.0108730599382536	7.47457085994276e-14	TRUE	green	10.6877067683313	1.02888452983931	42.2644196036569	10.5747976719491	0.741261605020009
cg06082318	cg06082318	13			-0.0283525179841723	3.28182382418782e-14	TRUE	blue	10.688955427583	1.02893526608788	36.8262912440867	5.22594812517889	0.748503785409894
cg22895463	cg22895463	3	5'UTR;5'UTR;5'UTR;5'UTR	VEPH1	0.016043752622929	5.69028516700875e-09	TRUE	brown	10.6889618331324	1.02893552634661	23.9490448479517	2.526770027873	0.836227685186488
cg04505845	cg04505845	6			0.00452476482872294	9.60943438879499e-05	FALSE	brown	10.6909705373153	1.02901713269876	19.9515708052901	11.1712147882761	1.23845580078109
cg16756949	cg16756949	6	Body	TNFRSF21	-0.00674485487981379	0.0118297794653782	FALSE	brown	10.6911633097678	1.02902496353669	11.412651104047	7.81372641496981	0.886369167203544
cg20647087	cg20647087	3	Body	LIMD1	-0.0113244938618129	0.00180105154328746	FALSE	brown	10.6928816655003	1.0290947606602	15.313489904235	10.8710026216332	0.886259622833789
cg04462378	cg04462378	11	5'UTR	NUMA1	-0.00227023296875263	0.0697496522439393	FALSE	brown	10.6969544302231	1.02926014568313	7.86523405970166	7.08171959959259	0.917840075316821
cg06162745	cg06162745	5	Body;Body	SEMA6A	0.000474998045666005	0.706591439144464	FALSE	brown	10.6978505446359	1.02929652624798	3.5701775148089	3.55673227924206	1.07189819847008
cg09694565	cg09694565	18	Body;Body	LDLRAD4	-0.0125547201344054	0.00319037385323588	FALSE	blue	10.6986320055329	1.02932824960762	9.13410317521451	6.37738514407891	0.55998096458253
cg11919577	cg11919577	8	Body	SAMD12	-0.0292019864846365	2.4964058514519e-15	TRUE	blue	10.7015889869887	1.02944826712875	41.988859854243	7.68697066121041	0.76291314060168
cg06073499	cg06073499	1	Body;Body	CSMD2	-0.0185745938299472	5.82708130719557e-16	TRUE	blue	10.7074433355497	1.02968578476151	54.647689975102	23.9593265887868	0.624808942846209
cg07008688	cg07008688	8			-0.00521300599055951	0.0199119462465947	FALSE	brown	10.7081929990244	1.02971619008829	4.00384554920899	2.88088642037522	0.926121547269706
cg27563423	cg27563423	1	TSS200	PALMD	-0.00144470488870041	0.330375292089252	FALSE	brown	10.7178183497147	1.03010639215664	5.35612977852088	5.3561297785206	0.839302071869359
cg00610260	cg00610260	8	Body;Body;Body;Body;Body;Body;Body;Body;Body;Body;Body;Body;Body;Body;Body;Body	NRG1	-0.00714282020609166	7.44473404034409e-05	FALSE	green	10.718042587729	1.0301154783634	12.0284447189196	4.59037979608576	0.441962156412032
cg25085578	cg25085578	12	TSS200;5'UTR	SELPLG	0.00220062363433616	0.46499879150454	FALSE	brown	10.7194395289568	1.03017207865483	2.14607226185353	2.1460722618535	0.841548441562384
cg18991169	cg18991169	11			0.00242283159287956	0.23653095663332	FALSE	turquoise	10.725340476097	1.03041108776055	10.4977800298232	10.2362150656466	0.745248244028751
cg01169008	cg01169008	1	Body;Body;Body;Body	DIO1	-0.0197811072156076	1.20920586430823e-08	TRUE	blue	10.7292159876386	1.03056798807198	45.1386083553249	27.5779501201226	0.93961148519399
cg21124603	cg21124603	17	Body	RHBDL3	-0.00908928515962595	0.0365658401990221	FALSE	brown	10.7301297504847	1.03060497355764	7.42457185404727	7.42457185399414	0.77625351475092
cg18259293	cg18259293	3	Body;Body	SYN2	-0.0129738497837714	2.80195155242537e-07	FALSE	brown	10.7358364368351	1.0308358862898	38.4499665741752	24.1335283758082	0.98424578687936
cg17268967	cg17268967	8	Body	MFHAS1	-0.0249381429331956	4.93694763805294e-09	TRUE	blue	10.7388051532559	1.03095596253532	24.0344029617457	5.70420982128527	0.719783511677855
cg14910138	cg14910138	1	5'UTR	BRINP2	-0.00348194856231395	0.134470196298718	FALSE	brown	10.7421750499467	1.03109222517656	6.23127693560079	3.85016068453086	0.786618819131622
cg12162189	cg12162189	10	5'UTR;5'UTR;5'UTR;5'UTR	TACC2	-0.0117120313280688	0.000807867310212852	FALSE	brown	10.7434060029487	1.03114198841968	17.8118528077165	13.3276145493297	0.852291644936329
cg25828462	cg25828462	15	Body;TSS1500;TSS200;TSS1500;TSS1500	LOC283731;ISLR2	-0.000379326694361728	0.503599992354141	FALSE	grey	10.7443144263132	1.03117870923016	10.0886150043307	10.0886150043306	0.706313157396887
cg03631093	cg03631093	3			-0.0235184446296897	4.93852815570796e-11	TRUE	blue	10.7482262862887	1.03133680121591	28.7976375826705	5.33939678443031	0.747292296334335
cg15095511	cg15095511	17	5'UTR	TMEM100	-0.00881916511034518	0.0347049864584162	FALSE	brown	10.7482906423831	1.03133940159036	6.51987232818155	6.51987232818155	0.734061638909414
cg15733882	cg15733882	18	5'UTR;TSS200;Body;Body;Body;5'UTR;5'UTR;Body	NEDD4L	-0.00195309090219822	0.00372530571973114	FALSE	green	10.7513028037452	1.03146109366514	6.78202646752715	3.6405055604381	0.643853320249794
cg25761930	cg25761930	2	5'UTR	FAM49A	-0.0220744395511579	1.76833924649889e-07	FALSE	blue	10.7516261218555	1.03147415377167	20.8949164160393	6.16815695728518	0.663186276240046
cg10537546	cg10537546	10			-0.0100280927400011	0.0143824844642299	FALSE	brown	10.7529095537568	1.03152599282569	6.87339399936566	5.16178113001081	0.775780811993231
cg07805823	cg07805823	6			-0.00522432413436075	0.0134512487463535	FALSE	green	10.7545413226416	1.03159189261343	4.86792495264555	3.52622456515942	0.562825511547586
cg15364355	cg15364355	7	Body	SND1	-0.00757078389534341	0.0186666914740282	FALSE	brown	10.7575716530509	1.03171424747325	11.0097932215918	9.92941001530392	0.942294375093545
cg01182455	cg01182455	9			-0.00425993323775505	0.00105990779309751	FALSE	green	10.7584465923905	1.03174956825827	9.45726338434224	6.59371813070129	0.604997686777222
cg16481332	cg16481332	7	3'UTR;3'UTR	IQCE	-0.0108628150251109	0.0101728766886772	FALSE	brown	10.7619209951164	1.03188979950095	9.93836417956079	7.96045181037448	0.799160231797582
cg03547924	cg03547924	20	1stExon;5'UTR	GDF5	-0.0044757207481196	8.59386410297278e-05	FALSE	blue	10.7650331191245	1.03201537028871	14.0131058989014	3.7733401619405	0.980352814259492
cg02626847	cg02626847	18			-0.0353883826852022	1.04983420101543e-17	TRUE	blue	10.7680232769658	1.0321359856844	52.32131162748	11.2551287631709	0.753114937823411
cg00380086	cg00380086	5	Body	EFNA5	-0.0230831247960069	4.84497306286406e-10	TRUE	blue	10.7721956234918	1.03230423161578	28.7124592531688	6.98736749807088	0.741673911083347
cg14521077	cg14521077	3			-0.0239591352170237	8.23817022228511e-13	TRUE	blue	10.7734818149872	1.03235608293226	32.0942573975839	4.94474522083451	0.740633098860588
cg24058348	cg24058348	21	Body	DSCR4	-0.0111045773000681	0.000730868897551483	FALSE	blue	10.7735762988762	1.03235989169644	11.5404597166933	6.29461310414112	0.718463336823499
cg00342684	cg00342684	17			-0.0188339462823483	1.99029895911188e-15	TRUE	blue	10.7754811126962	1.03243667000906	58.716209145057	22.5686370909844	1.02194976031138
cg06759619	cg06759619	9	Body;Body	C9orf171	0.013920930282843	2.09625394001028e-08	TRUE	turquoise	10.7786288573816	1.03256351803562	26.4893383154119	7.20279601543808	0.90949489402315
cg23720528	cg23720528	10	3'UTR;3'UTR;3'UTR	HTR7	-0.0262858038196941	5.73294916977607e-10	TRUE	blue	10.7806874979672	1.03264645723782	27.6868322413298	7.80521491775386	0.719658200084477
cg24476103	cg24476103	8	TSS1500	RUNX1T1	-0.000249502248626838	0.89135987222456	FALSE	green	10.7845535029517	1.03280216935342	4.65262533054755	4.65262533054749	0.635811665774294
cg00118342	cg00118342	2	Body	UXS1	-0.00835222719374451	1.60523026998547e-05	FALSE	green	10.7876201299353	1.03292564501319	13.2828082943901	3.12117178651209	1.09866877678262
cg17681279	cg17681279	18	Body	L3MBTL4	-0.0234395402999305	2.7264379600846e-12	TRUE	blue	10.789838652913	1.03301495045923	31.0416159748385	5.35808848640229	0.783566092003083
cg13774183	cg13774183	5	Body	TRIO	-0.0266848879436844	3.53698769154611e-11	TRUE	blue	10.7914498246871	1.03307979580088	26.6285831403994	3.82207631903705	0.653328994976509
cg00949532	cg00949532	8	Body	MCPH1	-0.000452320022569672	0.780287395259981	FALSE	grey	10.7923087343792	1.03311436065564	2.43665673281157	2.43665673281168	0.876048646982936
cg18842310	cg18842310	13	Body	MCF2L	-0.00562789154345153	0.0851348980586928	FALSE	brown	10.7960651472628	1.03326549657838	6.86410039378066	6.58135888149909	0.921204696074817
cg13368561	cg13368561	7	5'UTR;5'UTR	MPP6	-0.0230174298711755	1.039674822127e-08	TRUE	blue	10.7960919583826	1.03326657511086	21.2413285699429	4.19220740766519	0.681459503047109
cg10832308	cg10832308	13	Body;Body;Body	ENOX1	-0.00527413662601042	0.00349883223931854	FALSE	brown	10.7969120024139	1.03329956177622	5.46853200909948	2.80406291012389	0.909382442669987
cg18224988	cg18224988	10	TSS1500	C10orf114	0.0163013332898579	1.54790070623706e-08	TRUE	turquoise	10.7972010444718	1.03331118803478	60.7856321927648	42.0374564994109	1.14032287948041
cg13857678	cg13857678	9			-0.0320876148746745	1.60375244317879e-16	TRUE	blue	10.7979428052847	1.03334102276339	42.7522974968834	5.11376073786175	0.697449171483767
cg17008617	cg17008617	1	Body;Body	SLC44A5	-0.0287145435626651	3.00251774102849e-10	TRUE	blue	10.8045455544452	1.0336065049215	29.1780728447137	8.59525366997133	0.653832465717329
cg26594697	cg26594697	8	Body;Body	MATN2	-0.0185391392737463	3.80404662401795e-08	TRUE	blue	10.8060746201985	1.03366796218787	22.016986356147	5.71858301183499	0.755557675167426
cg24092803	cg24092803	7			-0.0191786589685722	5.22241902317887e-07	FALSE	blue	10.8078110211163	1.03373774226824	19.1673040863899	7.19862639420083	0.678467315755812
cg07338544	cg07338544	12	Body;Body	LOH12CR1	-0.0124844938658955	2.50958916745749e-05	FALSE	blue	10.8127914743019	1.03393782766129	16.3366750161441	7.93089322915714	0.515828802764295
cg05332272	cg05332272	4			-0.00543935074919484	0.00979182793403343	FALSE	brown	10.8128736962101	1.03394113008189	13.1962102919071	11.4344495247148	1.24873305673717
cg15716249	cg15716249	11	Body	FAT3	-0.00786266642416358	0.0149687219369718	FALSE	green	10.8130412408422	1.03394785938877	11.770347080288	9.41080732452036	0.54077862436711
cg14105271	cg14105271	5	TSS200;Body;Body;Body;Body	MAST4	-0.00796262477614819	1.76024538087316e-07	FALSE	green	10.8130857600299	1.03394964745166	26.1276847812994	10.4395239935877	0.619936839202942
cg17828255	cg17828255	X			-0.0285749161231198	2.19585010397428e-14	TRUE	Untested	10.8144517469751	1.0340045071964	39.7468363598812	8.22263601398708	0.767438537480563
cg20002293	cg20002293	1	Body;Body	DNM3	-0.0216096701926508	5.86155215070965e-09	TRUE	blue	10.8158117469501	1.03405911961344	22.9797930152953	5.11129826068279	0.746277434592018
cg14329860	cg14329860	2	Body;Body	NRXN1	-0.0220675145916103	1.72238321408171e-15	TRUE	green	10.8167050690491	1.03409498828852	42.064128776164	7.20189852412352	0.657088180616927
cg08986245	cg08986245	2			0.000408752466033376	0.772951285852992	FALSE	grey	10.8176795396411	1.03413411186044	2.61577079447579	2.61577079447574	0.715064801283283
cg11550950	cg11550950	13			-0.0123505152518855	0.00647237916784211	FALSE	brown	10.8181071740452	1.03415127964495	8.05473013256511	5.80500554827321	0.714387051708745
cg27404198	cg27404198	8			-0.0178012387124307	4.54897365525919e-09	TRUE	blue	10.8204759466433	1.03424636395492	24.3082685700587	6.16466158175083	0.797036829408425
cg17586094	cg17586094	2			-0.00606723285881682	3.77905040161128e-05	FALSE	green	10.8223462855848	1.03432142605864	11.2062209119303	4.59785555097659	0.620262202634367
cg17980508	cg17980508	1	TSS1500	IFI44L	-0.0128618187149891	0.00236277529357258	FALSE	brown	10.8224355484023	1.03432500810898	9.23704615353921	5.91276884195804	0.745396943070098
cg18026479	cg18026479	2	Body;Body	CDCA7	-0.00146522721791899	0.665035840255211	FALSE	grey	10.8283004597132	1.0345602979098	4.29682791789591	4.2968279178958	0.806779699177212
cg22481960	cg22481960	3	Body;Body	IQSEC1	0.012234240305023	1.19827546072043e-07	FALSE	turquoise	10.8310291271567	1.03466972375469	25.3017707223792	5.21672100301674	0.538375970493552
cg07950590	cg07950590	4	TSS1500;TSS1500	PCDH18	0.0116998929922113	0.000169677738967994	FALSE	turquoise	10.8313907440545	1.03468422335577	36.1158684768117	27.5500280127104	0.889738780988085
cg04719462	cg04719462	17	TSS1500	LYRM9	0.00735451805601392	1.57199667340585e-05	FALSE	turquoise	10.8316554405038	1.03469483647143	10.9421173469674	2.72555418907706	0.833832093765496
cg03379294	cg03379294	18			-0.0042073227213853	2.46108321912343e-06	FALSE	green	10.8320902063478	1.03471226802829	15.2602822222153	3.64129353377177	0.543548874937486
cg07480640	cg07480640	3	TSS200	PRICKLE2	-0.00957805064623955	4.62580914659396e-06	FALSE	blue	10.8331754995718	1.03475577885942	15.7848790321716	4.64089972101326	0.388717751905984
cg27467469	cg27467469	2	Body;Body;Body;Body;Body;Body;5'UTR	GTDC1	-0.0218109804674703	1.87199116222373e-10	TRUE	blue	10.8345820022565	1.03481216091516	27.4865046413184	6.51281449637406	0.827046238602206
cg26723002	cg26723002	8	TSS1500;TSS1500;TSS1500;5'UTR;5'UTR;5'UTR;5'UTR;5'UTR;5'UTR;ExonBnd;ExonBnd;ExonBnd;ExonBnd	PLAG1;CHCHD7	-0.00551430235854958	2.47701403703785e-08	TRUE	blue	10.834781494788	1.03482015732038	27.2979846454733	8.39354921292005	0.899685339329311
cg16971120	cg16971120	14	Body	LRRC74A	-0.000864153167045347	0.65590250528928	FALSE	brown	10.8356676513748	1.03485567600422	4.13964487017127	3.9293265320408	0.815701552676403
cg02755516	cg02755516	18	5'UTR;5'UTR;Body;Body;Body;Body;Body;Body	TUBB6	-0.0233924563777896	4.72124089272043e-10	TRUE	blue	10.8363322601914	1.03488231276529	41.3178920963993	18.8879483328712	0.755028626104679
cg23765231	cg23765231	8			-0.0151740498322747	1.87895887506234e-05	FALSE	brown	10.8366562691116	1.03489529807979	23.3494698100061	13.7600916798651	0.883367528098346
cg11809014	cg11809014	17			-0.0204763978254701	1.57739775388307e-09	TRUE	blue	10.8371923423438	1.03491678144907	21.3895189854148	4.74701712827999	0.738578016449871
cg19998294	cg19998294	10	Body;TSS200;Body;Body;Body;Body;Body;Body	CACNB2	-0.00784473029918927	0.0154241469119081	FALSE	brown	10.8374326072236	1.03492640982434	5.52379167406178	5.52379167403168	0.844144634120469
cg24596898	cg24596898	1			0.00289335833208377	0.117037567504815	FALSE	turquoise	10.838682383632	1.0349764899239	5.12812909512775	4.14224113196548	0.608500100604075
cg15806329	cg15806329	12			-0.013063119259437	1.79817884133554e-10	TRUE	blue	10.8433287804512	1.03516262621125	22.942561718223	3.18678461865812	0.932439663675238
cg09825309	cg09825309	12	5'UTR;5'UTR	NCOR2	-0.00113960265992429	0.692821996674619	FALSE	brown	10.8436134029224	1.03517402569465	2.11890462861459	2.11890462861453	0.879141199971679
cg20555853	cg20555853	4	Body	GALNT7	0.0101792940145133	0.00038360012734079	FALSE	brown	10.8499125095742	1.0354262361788	13.7402877051709	6.3683733054651	0.985297596525604
cg10855978	cg10855978	8			-0.0117070542125061	9.04846983001353e-07	FALSE	blue	10.8513520066234	1.03548385177311	42.8397492277364	28.2962812900463	1.09490415852751
cg25020550	cg25020550	8	Body	TG	0.0105227737706811	0.00259329543394388	FALSE	brown	10.851903202287	1.03550591125063	10.3336362675977	6.02954602750319	0.947318369927636
cg17042000	cg17042000	7	Body;Body;Body	PTPRN2	-0.0372104047795951	2.48560678061728e-14	TRUE	blue	10.8521726871732	1.03551669593454	39.1152920747367	8.43334175058089	0.645905660624475
cg05695933	cg05695933	8			-0.0119711058166438	2.56834370124046e-05	FALSE	brown	10.8554420689017	1.03564751403414	20.7639978000735	12.5107985535448	0.829932608967506
cg21585477	cg21585477	3	TSS1500;5'UTR;5'UTR;5'UTR;5'UTR;5'UTR	MIR1284;FOXP1	-0.0149702406587456	0.000156611537087385	FALSE	brown	10.8559817283998	1.03566910369536	23.9915464293237	16.9106050613673	0.849350042124715
cg13336967	cg13336967	9	Body	GLDC	-0.00701641929706627	0.0235182956774871	FALSE	brown	10.8583901957434	1.03576544395195	6.95885069454317	6.21968723947612	0.860082026042881
cg21430685	cg21430685	8			0.00646986871799707	1.2551746919043e-05	FALSE	turquoise	10.8591025588833	1.03579393484493	15.4852106180063	4.03761560038947	0.816882597631583
cg11435691	cg11435691	1			-0.0227579348356656	1.66343178132116e-09	TRUE	blue	10.8595547258735	1.03581201824909	43.0017072744506	22.4046204902187	0.906507900155574
cg22755875	cg22755875	7			-0.00188434145115809	0.32357590466144	FALSE	brown	10.8637968113133	1.03598163427897	4.8277185587575	3.39194612869092	0.872448519443875
cg18994831	cg18994831	3	Body;Body;Body	WDR48	-0.0282252812483406	2.81599802570021e-16	TRUE	blue	10.8684271604725	1.03616669910456	46.4845709537096	9.71873222321605	0.783341036168116
cg00151922	cg00151922	20	Body	JAG1	0.00337498753392359	4.37437338565353e-06	FALSE	turquoise	10.8721160227216	1.0363140783601	24.4369811786642	11.9907075886587	0.751560329684983
cg01302823	cg01302823	22			-0.0149151637516792	0.00130499396707947	FALSE	brown	10.8743257210192	1.03640233737662	12.5298972423311	8.62291830944311	0.744048777438423
cg09365240	cg09365240	15	Body;Body	SYNM	-0.00495174733679353	0.0104888099481222	FALSE	brown	10.8744342572762	1.03640667203272	4.92620178103166	3.26296790080647	0.859518972309458
cg20162200	cg20162200	5			0.00349461895807972	0.1118766354969	FALSE	grey	10.8781057912008	1.03655327807828	2.03169048117888	2.03169048117897	0.949945236728108
cg05669550	cg05669550	15	Body	CHSY1	-0.00696267323317578	0.104135279238523	FALSE	brown	10.8788618051317	1.03658345992022	5.48095610914569	5.21330014444789	0.707724285677797
cg24257099	cg24257099	20			-0.00669495473940283	0.000909378546443423	FALSE	brown	10.8811442501916	1.0366745677348	13.0031146912071	9.16861539980746	0.727726475960315
cg02380531	cg02380531	6			0.00111178957484362	0.643346805490528	FALSE	turquoise	10.8851300672772	1.03683362282712	21.499819651913	21.4998196519225	0.597225432474988
cg04770417	cg04770417	2	5'UTR	KIAA1211L	-0.00611410801629051	0.0190550542271765	FALSE	blue	10.8867017915213	1.03689632689096	32.653720002624	30.690954396246	1.01271157639961
cg04140854	cg04140854	3	Body	ROBO1	-0.0115301132650502	0.00019162154350009	FALSE	brown	10.8901167253095	1.03703253474991	16.7867318315581	10.652182159811	0.855665118105095
cg19529621	cg19529621	12			-0.0164532310850122	5.65452147229556e-07	FALSE	brown	10.8907589765559	1.03705814677545	33.1671188236579	19.628805887983	0.990796492618385
cg11830387	cg11830387	13	Body;Body	TSC22D1	-0.0296011389291929	4.73686264146009e-15	TRUE	blue	10.8921549614349	1.03711381136948	39.5344649906533	5.5875753862716	0.758149040256555
cg22002205	cg22002205	10	Body;Body;Body;Body;Body	ADAM12	-0.00540906492133249	0.113648420412878	FALSE	green	10.8938053008309	1.03717960909294	3.68561530934542	2.88126102217282	0.689267134331802
cg24699719	cg24699719	5			-0.0154967027676668	7.15799914007721e-06	FALSE	green	10.8953948438518	1.03724297348992	21.6837290801667	12.3266986453347	0.717085179337736
cg12089028	cg12089028	7			-0.0121167958407008	0.000632060257438309	FALSE	blue	10.8970782999395	1.03731007149078	17.8229383107597	12.8590571614178	0.747554854459286
cg07283441	cg07283441	8	Body	PVT1	-0.00955558003792313	1.31135584534695e-05	FALSE	blue	10.899658734046	1.03741290048733	18.4707297847487	7.91657095200173	0.797398577740222
cg10888399	cg10888399	22	5'UTR	SLC25A18	-0.0207363394945407	5.23202907912883e-09	TRUE	brown	10.9031174792906	1.03755069156237	34.5809188234995	15.114612366607	0.804021244242559
cg01672042	cg01672042	16	Body	ZNF423	0.00227900676020727	0.294273078024963	FALSE	grey	10.905282019783	1.03763690128123	16.8359499378861	16.83594993788	1.25973452176061
cg08061844	cg08061844	3	TSS200;Body;Body;Body	BHLHE40-AS1	0.000552950332832611	0.613261500057642	FALSE	grey	10.9058312994163	1.03765877536994	5.10326818194289	5.10326818194295	1.03678355995179
cg26653029	cg26653029	8			-0.00778137283030099	0.00175677162275914	FALSE	brown	10.9066768669874	1.0376924464478	11.8035178675881	8.06675209113209	0.835455965762557
cg06906555	cg06906555	1	TSS1500	CNTN2	-0.00803094580782568	8.80727569469343e-06	FALSE	blue	10.9072375626441	1.03771477229221	16.8378437074394	4.79940723881296	0.679917389035149
cg05494668	cg05494668	11			-0.0103872005464924	0.013223112751956	FALSE	brown	10.9104110903509	1.03784111455786	5.64583815826175	4.06847834881657	0.704342753459599
cg22551157	cg22551157	12	Body;Body	HMGA2	-0.00755843725694546	0.00753928722859582	FALSE	brown	10.9116940097942	1.0378921788189	8.46809596197033	6.70628872236966	0.884798882931186
cg02146468	cg02146468	7	TSS1500;TSS1500	NAPEPLD	-0.0140432015981431	0.000529711813314729	FALSE	brown	10.9119433362511	1.03790210210553	15.9918857553127	9.88744373917018	0.872020228801863
cg27456468	cg27456468	2	Body	FLJ32063	0.00312986679379431	1.44395704336479e-05	FALSE	grey	10.9133877184242	1.03795958459749	18.1455478573274	7.97470926844647	0.504157710075838
cg20655369	cg20655369	15	Body	LOC254559	-0.00429504153812393	0.0631728164229503	FALSE	brown	10.9138910255325	1.0379796130676	5.3838305458666	2.79843315708058	0.679426736920632
cg02164615	cg02164615	16			-0.0196987947907034	1.15605741936306e-08	TRUE	blue	10.9144948861626	1.03800364171915	26.590506208181	7.86468350917178	0.751475331570506
cg23958539	cg23958539	18			-0.00556177124905374	0.0564462881645243	FALSE	brown	10.9161934976206	1.03807122525767	2.84918371330448	2.37937053902562	0.657858491839033
cg01403748	cg01403748	12	Body	PPM1H	-0.0214354812745894	3.90411381241502e-14	TRUE	blue	10.9168056567315	1.03809557897308	37.3778027450067	8.88713283654536	0.874989904518877
cg03156008	cg03156008	3			-0.0226770876359666	1.78097768483211e-08	TRUE	blue	10.9169473540095	1.03810121596512	25.3026777817459	9.57299384242992	0.684641999584117
cg25498638	cg25498638	6	Body	BLOC1S5-TXNDC5	-0.00818507304984941	0.0453335096861679	FALSE	brown	10.917001835028	1.03810338330603	5.87964095626627	5.87964095626627	0.741759842089347
cg12136929	cg12136929	5	TSS200	DNAH5	-0.010430972630498	0.00126465547116094	FALSE	brown	10.9174368313504	1.03812068775845	11.4342393497618	7.26993079983885	0.77807713734359
cg26195358	cg26195358	14	Body;Body;Body;Body	NPAS3	0.0205378130944876	1.30360768307269e-15	TRUE	grey	10.9186605121824	1.03816936292464	42.7531539775025	4.20449639301418	0.917538666429971
cg19060687	cg19060687	17	5'UTR	WIPF2	-0.00922987957161666	0.000108790250504028	FALSE	blue	10.9210510061024	1.0382644354554	18.7638696631651	11.6923857239755	0.853733410197501
cg22624429	cg22624429	18	TSS200;Body;Body;Body	NEDD4L	-0.011643676877973	4.51538462384202e-05	FALSE	blue	10.9223180206968	1.03831481755963	21.2806988697419	13.3839830119096	0.792791522072491
cg02444464	cg02444464	14			0.00494447505331816	0.107344659896227	FALSE	turquoise	10.9223208701183	1.03831493085864	2.89521123533473	2.41715925759053	0.613624661590339
cg00946139	cg00946139	12	Body;Body	PLBD1-AS1;GUCY2C	-0.0103744020805798	4.96975495162163e-06	FALSE	blue	10.9245908798617	1.03840518184882	16.8722374480188	4.96813221437151	0.74134204775045
cg06813732	cg06813732	7	Body;Body	MAGI2	-0.0332790234952199	3.6059160140346e-14	TRUE	blue	10.9254013513964	1.03843740001272	38.0863496305155	6.13400099665651	0.622469652358374
cg26307239	cg26307239	4	Body;Body	SMAD1	0.00288638534343681	0.198926491834716	FALSE	brown	10.9275575979892	1.03852310428756	9.49757120988968	7.64399981565009	1.05344985189272
cg20787304	cg20787304	15	Body	MYO1E	-0.0221702067193215	1.06323224215588e-07	FALSE	blue	10.9278850034016	1.03853611618273	23.9236714493223	10.0792553982313	0.682757511831334
cg08098256	cg08098256	8			-0.00471679176818212	0.126555984962573	FALSE	brown	10.9301605279267	1.03862654034685	3.11392943554839	2.72237437201628	0.801819013798981
cg14266952	cg14266952	9	5'UTR	ZBTB34	-0.0330829485417687	1.87830202916636e-15	TRUE	blue	10.9340747623855	1.03878203908	40.2220073287344	5.50912832560493	0.735197778842204
cg13276633	cg13276633	12	5'UTR	ZNF664-FAM101A	-0.00810985155760207	4.95415402697801e-05	FALSE	blue	10.9341876567385	1.03878652314861	16.2820895886127	7.97012645953674	1.02378733496723
cg19270300	cg19270300	19	Body	CCDC61	-0.0119917183602147	6.96458391990262e-05	FALSE	blue	10.9347407603341	1.03880849128852	19.7989393329604	12.0743112204154	0.728697513903904
cg04112211	cg04112211	5			-0.00612648479576792	1.25719938782684e-15	TRUE	blue	10.9348111056719	1.03881128518135	40.2571076065933	5.23951746041467	0.600945362150462
cg06007042	cg06007042	3	5'UTR;Body;Body;Body	ROBO2	-0.00272426148759702	0.0547697211245873	FALSE	blue	10.9349835459641	1.03881813388464	8.55934543799265	7.61846874720266	1.03397891279418
cg03274980	cg03274980	18			-0.0176558570531359	2.27565523045087e-06	FALSE	brown	10.9395869892844	1.03900092605037	29.8706432758677	17.863214831765	0.827124564466585
cg00322649	cg00322649	16			0.0226367233376664	1.78801445458155e-16	TRUE	turquoise	10.9402357748227	1.03902668165016	44.0364150141353	3.05107211670187	0.882713025834284
cg22309167	cg22309167	1			-0.00868314023064065	0.000229786959067042	FALSE	blue	10.9426911180021	1.03912414045937	12.5954669834053	5.46189333069069	0.900691411192783
cg09783609	cg09783609	11	5'UTR	PRR5L	-0.0130832561596219	0.00167997886659082	FALSE	brown	10.9470907340225	1.03929871771179	10.9523502162162	7.3703382080329	0.818018721236832
cg12316559	cg12316559	10	Body;Body;Body;Body	CUL2	-0.00337396398174909	0.343254247107129	FALSE	blue	10.9478734658564	1.03932976924613	14.9349901455191	14.9348566628642	0.906329073244448
cg08743313	cg08743313	4			-0.0102305249305915	0.00192308045554698	FALSE	brown	10.9479804819922	1.03933401448063	13.9451638113051	10.011459603679	0.837454315386908
cg07506689	cg07506689	16			-0.00879272625377022	0.00466427961380386	FALSE	brown	10.9483856625864	1.03935008725682	10.5742898667633	7.2668684926229	0.79566643057185
cg20217465	cg20217465	2			-0.0169366335432689	1.01589022032608e-05	FALSE	brown	10.9511492324244	1.03945969717714	26.758781606858	17.4020897652987	0.864093256780498
cg16412956	cg16412956	12	5'UTR;TSS1500	LMO3	-0.000773117586593486	0.167568435828636	FALSE	red	10.9514966042409	1.03947347283367	5.49752610347338	4.78179594731586	0.559081464391292
cg22154446	cg22154446	15	Body	FAM189A1	-0.00364828391620491	0.184754162246488	FALSE	brown	10.9519916017813	1.03949310209987	4.84941811216677	4.84853248521546	1.01013728485187
cg27259059	cg27259059	17			-0.0211775795529847	4.81142004852939e-08	TRUE	blue	10.9531523929875	1.03953913012106	22.479640023098	6.26895750073646	0.738564973960778
cg20630926	cg20630926	1	Body;Body	LOC101929626;PIK3R3	-0.010178061109058	0.0205885720196348	FALSE	brown	10.9548494978561	1.03960641542483	8.03180794554982	6.42782274746766	0.799139194333416
cg03508390	cg03508390	3	Body;Body	KALRN	-0.0136837437399333	9.36618755097118e-08	FALSE	blue	10.960068004596	1.03981324884991	19.5172908337407	3.49524248659188	0.890591879142024
cg08022079	cg08022079	9	Body;Body;Body;Body;Body;Body	PTPRD	-0.0246186316898537	5.63128677905583e-09	TRUE	blue	10.9601856756946	1.03981791156135	23.7993566768497	5.65902761151239	0.672785733551273
cg15436954	cg15436954	11	Body	DCDC1	-0.0158609894197082	2.03286118833508e-09	TRUE	blue	10.9601996589745	1.0398184656448	25.2964248561026	4.32546765813154	0.810454224537737
cg25529378	cg25529378	3	Body	EGFEM1P	-0.0118490841727643	0.00392589505988013	FALSE	blue	10.960780998345	1.03984150042456	5.27145840222147	2.30210201873359	0.609082678252738
cg00781658	cg00781658	19	Body;Body	HNRNPUL1	-0.0147750135907169	1.21124845544987e-07	FALSE	blue	10.9637905701174	1.03996073107112	22.5045945822467	7.05379817441789	0.908449355758002
cg09468264	cg09468264	1			0.000920387140389537	0.668523932850914	FALSE	grey	10.9705039603861	1.04022657854896	4.79344883226776	4.79344883226776	0.940961779881147
cg05719566	cg05719566	14			-0.00426945772336196	0.000181557358879736	FALSE	blue	10.9718382610252	1.04027939692174	13.2671618667892	5.05365394900718	1.22448346142146
cg01724607	cg01724607	6			-0.0181537301229572	4.76355089042331e-07	FALSE	green	10.9733453296446	1.04033904660146	18.687550294949	4.93696375392361	0.447093299286239
cg06099411	cg06099411	1	Body;Body	ROR1	-0.0105860472431403	0.000348976794705207	FALSE	brown	10.9746919181787	1.04039233755991	12.8214286791747	7.20243237106737	0.707997222314962
cg10946573	cg10946573	11	TSS1500;Body	DLG2	-0.0164929392492223	3.89736692074909e-09	TRUE	blue	10.9851522265202	1.04080607952505	23.7950034633467	5.76991743845184	0.610335252890497
cg24792291	cg24792291	14			0.000820440331599404	0.558752471623085	FALSE	turquoise	10.9853041592546	1.0408120860956	7.48674774521635	7.48674774521641	0.643215293116778
cg07361315	cg07361315	14	Body	CLMN	0.000573917400916644	0.86047499696988	FALSE	brown	10.9856838409209	1.04082709622191	6.14439642199892	6.14439642199889	0.87595104953352
cg08946658	cg08946658	2	Body	DARS	-0.00489593347642248	0.0895194271927917	FALSE	brown	10.9861166144693	1.04084420462087	8.37517071875467	7.82736589599193	0.842979729020635
cg13461786	cg13461786	8			0.00459519134456598	0.163813262765133	FALSE	grey	10.9910344414368	1.04103856877164	2.5941172533484	2.0585279197233	0.749328392980324
cg15503706	cg15503706	17	Body;Body;Body	ACACA	-0.0218079932234492	1.11037182193687e-10	TRUE	blue	10.9917149017467	1.04106545532283	28.9866067237978	6.84669465109607	0.836121288739981
cg09166483	cg09166483	5	TSS1500;Body;Body	ARHGEF28	0.00634283836098171	0.0523945420178771	FALSE	brown	10.9927931769616	1.04110805704715	8.13972252808537	6.40497802342111	0.87859974605516
cg19043800	cg19043800	13			-0.0254928468888429	3.89419869340134e-13	TRUE	blue	10.9954264748877	1.04121207881717	49.758590772302	21.1479728772328	0.857239438345313
cg18226451	cg18226451	14	5'UTR	PLEKHG3	0.00371099462626209	7.49169121464637e-05	FALSE	grey	10.996125987952	1.04123970712259	10.7105604028539	4.33055263764339	1.07639887226538
cg07693851	NA	NA	NA		-0.0246996092710641	7.32387967689162e-10	TRUE	blue	10.9990006200036	1.04135322652776	33.8826318216344	13.0619600436363	0.692751971605167
cg05081894	cg05081894	14	Body;Body	DAAM1	-0.0235040878732552	8.96971401137445e-09	TRUE	blue	11.0000000197434	1.04139268593772	22.3885849859786	4.60387726983458	0.700896249765447
cg03852570	cg03852570	10	TSS200	PYROXD2	0.00152871126753502	0.199157779384833	FALSE	brown	11.0005410432555	1.04141404573294	2.1775309541984	2.17753095419835	0.954467467602221
cg15395733	cg15395733	6	Body;Body	ARMC2	-0.0191935114997387	2.87495543676402e-08	TRUE	blue	11.0005761281053	1.04141543085866	21.8487639138325	5.26304549904938	0.7844007689926
cg03843724	cg03843724	3	Body	IQSEC1	-0.0313777091766478	8.59485814810327e-13	TRUE	blue	11.0021372708651	1.04147705922921	32.5152962390908	5.2520969415541	0.646602217125761
cg22389380	cg22389380	4			-0.00449108471801423	0.0632263758525325	FALSE	brown	11.0034871352127	1.04153034002937	2.31008015052882	2.18132008875881	0.77663179929309
cg17917881	cg17917881	9	Body;Body	DENND1A	0.00253661128089744	0.154800296411182	FALSE	grey	11.0035899401321	1.04153439759768	3.93880979081673	3.86827938761364	1.01424479621022
cg03924551	cg03924551	15	Body	ATP10A	-0.000168525785209412	0.905565901859828	FALSE	brown	11.0040066734454	1.0415508450982	4.65347869222194	4.65347869222217	1.15560416397311
cg25494159	cg25494159	5	Body	OXCT1	-0.00846211591812259	0.0260588885687057	FALSE	brown	11.0084576429425	1.04172647573094	7.15758615947647	7.15758615947641	0.774025434962489
cg15462501	cg15462501	22			-0.013220162141834	0.00116548481851752	FALSE	brown	11.0085478127412	1.04173003300363	15.1003535547811	10.559312573451	0.777196117938128
cg15520776	cg15520776	17	Body	HELZ	-0.0293914688725642	9.58138112074006e-12	TRUE	blue	11.0098795257109	1.04178256678236	33.5393031388678	7.98720226568196	0.700403653697847
cg00484216	cg00484216	8	Body;Body	DEPTOR	-0.0105339951173471	0.0269798291274899	FALSE	brown	11.0113280585525	1.0418397016891	5.57450245778482	4.49206368853748	0.673243413986148
cg08084219	cg08084219	16			-0.00838422436573445	0.00564103749877348	FALSE	brown	11.0114802812843	1.04184570541864	9.932392555706	7.38073897932728	0.83402378341092
cg00705816	cg00705816	2	Body;Body;Body;Body	EHBP1	0.0232757062925387	7.94816335109875e-13	TRUE	turquoise	11.0140548960789	1.04194723675437	31.5244910008189	2.61240611892987	0.901381416521617
cg02265748	cg02265748	5	Body	DNAJC18	-0.016731133152776	2.91359667490866e-05	FALSE	brown	11.0154338159254	1.0420016054498	26.9983781080692	17.9887955220541	0.916066868829565
cg26872907	cg26872907	6	Body;Body;Body	PARK2	-0.0260061525552541	5.33583054738544e-08	TRUE	blue	11.0200718129765	1.04218442463172	37.1159297512539	22.4268851832942	0.870675937765903
cg13264968	cg13264968	8			0.00168017731701279	0.419631049926034	FALSE	grey	11.0201956998914	1.04218930691398	15.0774623272935	15.0569265118492	1.31637624528962
cg18634758	cg18634758	5			-0.00334708768758203	0.0837675362849804	FALSE	blue	11.0210531539397	1.04222309697409	16.2904403311793	13.8888553977198	0.937181371917796
cg16463745	cg16463745	5	TSS200	MAT2B	-0.00498162163263516	1.26855582784349e-10	TRUE	green	11.0260285407025	1.04241911230918	24.5155158796957	2.16137660746028	0.492667020215046
cg26281107	cg26281107	4			-0.018279422220655	1.61810085392567e-11	TRUE	blue	11.0286066900249	1.04252064888121	30.9050184377707	6.19315061546516	0.77594599072924
cg10364137	cg10364137	16	5'UTR;Body;Body;Body;Body;Body	CDH13	-0.0183177512471695	1.22773673387778e-06	FALSE	blue	11.0336376562015	1.04271871765905	34.9364672660975	21.9348828387504	0.90652246334656
cg08623343	cg08623343	20			-0.00165569873257659	0.284251212038985	FALSE	brown	11.0354097563218	1.04278846360602	2.88172655508262	2.88172655508268	0.983657924478397
cg10670452	cg10670452	12	5'UTR;5'UTR;5'UTR;5'UTR;5'UTR;5'UTR;5'UTR;5'UTR	FRS2	-0.00257192446854712	0.089957725870366	FALSE	brown	11.0371740273514	1.04285789029226	4.41800804190814	3.93020570988296	0.851510518204856
cg10667794	cg10667794	12	5'UTR;5'UTR;Body	CORO1C	-0.00148272497351377	0.331262737192071	FALSE	green	11.0384742403829	1.04290904850412	12.355353654629	12.3553536546289	0.587184682494809
cg15387602	cg15387602	20	Body	MACROD2	-0.0210862362289324	3.52274826915394e-09	TRUE	blue	11.0390895951712	1.04293325816702	22.7635306055175	4.57329267777703	0.731359084180808
cg00908927	cg00908927	11	TSS1500	ODZ4	-0.0187581014094762	6.18172272448193e-13	TRUE	green	11.0407152178001	1.04299720791156	41.2694246838512	14.5802785728989	0.830050671319552
cg24161018	cg24161018	7	Body	PLXNA4	-0.000310801658003501	0.783340772013556	FALSE	blue	11.0427902441786	1.04307882289884	4.19623885845687	3.57873182205441	0.934469802133074
cg16649792	cg16649792	5	Body;Body;Body;Body	AMACR;C1QTNF3-AMACR	0.000895650049101949	0.718151345336209	FALSE	brown	11.0442828662576	1.04313752126328	3.41981748482365	3.41981748482365	0.847912192863624
cg27284424	cg27284424	7	Body;TSS1500;TSS1500;TSS1500	LOC100506860;LINC-PINT	-0.00157146569219048	0.408324125172566	FALSE	grey	11.0446448809481	1.04315175653846	2.2645716073425	2.26457160734262	0.72056665678155
cg12230203	cg12230203	20			-0.00471910785215785	0.119398370059136	FALSE	brown	11.0452662107177	1.04317618760922	4.81205940147277	4.57965470885429	0.810558486791841
cg01638185	cg01638185	17	Body	PRKCA	0.00188983427796205	0.331876236764355	FALSE	turquoise	11.0463717888222	1.04321965622576	6.98686613236586	6.66734506188641	0.638234057924347
cg26369558	cg26369558	1	5'UTR	TNR	-0.00668408692104683	0.0208179193546382	FALSE	brown	11.0500386330055	1.04336379639866	7.4461356054895	6.86997055828382	0.991552054878442
cg11527730	cg11527730	2	3'UTR;Body	XIRP2	-0.0169953589355386	2.24174785890024e-08	TRUE	blue	11.0502417939193	1.0433717810633	19.5274817823127	2.89184390489444	0.708084255686114
cg14274357	cg14274357	14	Body;Body;Body	AKT1	-0.0107321786636586	0.0234923148942187	FALSE	brown	11.0503296801867	1.04337523513878	10.1351447527653	8.5342580092731	0.838311572059037
cg21041888	cg21041888	4	Body	FAT1	0.00527994873751033	0.0450448553116546	FALSE	brown	11.0517105447664	1.04342950179126	5.75969802559163	4.28109917486179	0.810610439462376
cg11012749	cg11012749	4			-0.0100754657186741	0.000221507711042212	FALSE	brown	11.0517335124709	1.04343040434267	15.6334500952501	9.80043937617353	0.820549076668959
cg06118478	cg06118478	12	Body;Body	COL2A1	-0.0165361446448083	9.98542265655562e-05	FALSE	brown	11.0520643120174	1.04344340341359	19.6613126171163	12.9621025133766	0.808685874242112
cg26797124	cg26797124	3			0.00272385385168603	0.188520211626653	FALSE	brown	11.0549620919945	1.04355725770027	7.39927240830619	5.68806477018742	1.12856631898974
cg07620082	cg07620082	8	TSS1500	ZNF395	-0.00609425546489324	2.07607334572516e-11	TRUE	blue	11.0565663897351	1.04362027800734	27.0875150727713	4.77329113016191	0.600956350932318
cg23270523	cg23270523	18			-0.0180683773923688	5.48125859743541e-08	TRUE	brown	11.0569750431634	1.04363632934217	32.2442100570568	16.3387174820341	0.888455756879545
cg07892915	cg07892915	4	Body	TSPAN5	-0.0171293078621171	1.09811672375148e-06	FALSE	blue	11.057932514974	1.04367393517191	24.4735097908148	12.355044997807	0.931024831551054
cg22544915	cg22544915	17	TSS1500;Body;Body;Body;Body	TMEM220;TMEM220-AS1	-0.012047513799149	0.000195122669502569	FALSE	green	11.0579576490241	1.04367492229739	15.0103268204059	7.35714920468459	0.428435496275316
cg23366556	cg23366556	10	TSS1500	CASC10	0.0143166917133727	8.18344059429317e-08	TRUE	turquoise	11.0586439072188	1.04370187382938	28.3132885098364	11.5593925362096	0.933804770155534
cg08698681	cg08698681	3	Body;Body;Body;Body;Body;Body;Body;Body;Body	TNIK	-0.0194653600530628	1.44484845243772e-09	TRUE	blue	11.0614710267216	1.04381288612838	25.7434891131535	5.18205431183009	0.752446240140802
cg25224813	cg25224813	4	Body;Body	PDGFC	-0.0301019980436273	2.4372101963494e-13	TRUE	blue	11.0660383762093	1.04399217198215	38.6568456824115	11.0360590438335	0.710907955008515
cg24643649	cg24643649	9	Body;Body;Body;Body;Body;Body;Body	PTCH1	-0.00222860302809848	0.649790700219914	FALSE	brown	11.0684288565641	1.04408597793829	3.72724791701982	3.72724791701991	0.702018419386771
cg25528850	cg25528850	10	Body	ANTXRL	-0.019594113900591	1.06495366600548e-06	FALSE	blue	11.0687410686329	1.04409822810207	28.1397799373331	16.2263958284394	0.909624550523464
cg16171227	cg16171227	15	Body;Body	TBC1D2B	-0.0061671097117976	0.109550777264118	FALSE	brown	11.0700997231832	1.04415153316717	5.61958354376833	5.41030926518593	0.747513460214671
cg27106049	cg27106049	3	Body	SETD2	-0.0160015597293103	8.78211168516367e-09	TRUE	blue	11.0735092633309	1.04428527328917	34.5059455020536	16.0671603803372	0.864251327310526
cg05298571	cg05298571	8			-0.0192895291006027	7.31636563882289e-20	TRUE	green	11.0749716578474	1.04434262348597	54.4794052288256	7.73883789025979	0.703440510433708
cg12081645	cg12081645	4			-0.0110151371293794	0.0142935881976385	FALSE	brown	11.0766536960817	1.04440857800743	6.95319962166282	5.26243800580383	0.724575272248881
cg24397470	cg24397470	10	Body	FRMD4A	0.00484663194222976	8.41355566887596e-08	TRUE	grey	11.0767728698739	1.04441325055957	21.4562992193362	4.81658378774932	0.685361515859654
cg16210324	cg16210324	6	Body;Body;Body	PARK2	-0.022298043552079	3.39868913402145e-07	FALSE	brown	11.0783203989802	1.04447392133575	36.1125264657229	22.0332848412881	0.893920436690465
cg07988060	cg07988060	17			-0.0110809067397649	0.00309568656703557	FALSE	brown	11.0855301112219	1.04475646595512	9.87296701383953	6.3370319334432	0.789789552202088
cg11165391	cg11165391	1			-0.00835162723541843	0.0140521197666534	FALSE	brown	11.0868660235894	1.04480879943922	7.16881041574595	5.52630306900974	0.764911607974455
cg13018124	cg13018124	2			-0.00869936284728652	0.00766949691885826	FALSE	green	11.0872168799682	1.04482254296042	5.49988261491183	2.46312720046981	0.686520472431762
cg17493489	cg17493489	7	Body	CNTNAP2	-0.0299345261253693	4.78772218585766e-17	TRUE	blue	11.0897456303033	1.04492158468635	47.4297430771288	8.56462825694103	0.76160295430935
cg02498174	cg02498174	5			-0.00672669232753654	0.00926655474898359	FALSE	brown	11.0913026773239	1.0449825571815	6.49247720361782	4.41232617492068	0.730710379163502
cg00056325	cg00056325	2	Body;Body	RAB3GAP1	-0.0202557592827035	1.99615002040518e-05	FALSE	blue	11.0917380198785	1.04499960325483	13.908378244583	5.67240267645221	0.558767587190126
cg05861567	cg05861567	22	5'UTR;5'UTR;1stExon	MLC1	-0.00342159364408536	0.117532405701274	FALSE	grey	11.0917879452136	1.04500155806558	4.97888813572405	4.88351843895208	0.748289023783193
cg05070626	cg05070626	16	Body	SYT17	0.00489220811429523	0.00200367223450869	FALSE	turquoise	11.0925571693754	1.04503167568296	15.2331978152236	10.0852971608653	0.800938441356967
cg24194123	cg24194123	11			-0.0161664949880944	2.93997582958188e-11	TRUE	blue	11.0936929228478	1.04507614029183	28.0576784506067	3.69734657502329	0.988962722590102
cg22222428	cg22222428	8	Body	CSMD1	-0.0357733995643681	1.95211581616241e-16	TRUE	blue	11.0966825683859	1.04519316278822	42.8120225792191	5.54163921507276	0.642196443646034
cg18059397	cg18059397	13			0.00899752260116761	0.000260061882790883	FALSE	turquoise	11.0969168641906	1.04520233240267	35.7211966986463	27.7896094024487	1.05472219641259
cg01814027	cg01814027	8			-0.0211845281633387	2.85339314427192e-10	TRUE	green	11.0985065953328	1.04526454445871	27.0887003679708	5.9112235365252	0.53185004199525
cg05095640	cg05095640	14			-0.00808266523625439	0.00341957133874861	FALSE	brown	11.1002689761445	1.04533350251999	13.5644437384333	10.4979358744765	0.96911323832739
cg26407924	cg26407924	5	TSS1500;TSS1500;TSS1500	CTNND2	-0.0113872980736657	7.37283563386181e-06	FALSE	green	11.1012220176268	1.04537078836329	13.5401853549755	3.28997999717438	0.682158982299981
cg04077079	cg04077079	8	TSS1500;ExonBnd;TSS1500;Body;Body	MTUS1	0.000652687758998115	0.575569722970079	FALSE	brown	11.1023044602313	1.04541313288463	3.46593802148817	2.75770852528768	0.955034401150686
cg24609688	cg24609688	9			-0.0239583940673797	1.9856096758856e-12	TRUE	blue	11.1025341603099	1.04542211808631	51.8069201833044	24.0900615215459	0.866704775382996
cg04233595	cg04233595	6			-0.0178810993599456	8.79733864693038e-07	FALSE	brown	11.1049984590311	1.04551850262026	30.5197528212764	17.656294514142	0.944670858709353
cg05214462	cg05214462	6	Body	BLOC1S5-TXNDC5	-0.00818094645102096	0.0163146748306179	FALSE	brown	11.1066250269411	1.04558210980948	7.3075297071328	5.61933770212283	0.808042863048813
cg00390941	cg00390941	12	TSS1500	PDE6H	-0.0312257653672628	5.12956682795311e-13	TRUE	blue	11.1073566552316	1.04561071720945	35.4317914620643	7.48961383948892	0.671250838998104
cg01146614	cg01146614	6	Body;Body	EZR	-0.000808204437405642	0.48188600116315	FALSE	blue	11.1095131235005	1.04569502632067	10.6168190367881	9.73258205123619	1.22162337000138
cg10581898	cg10581898	6			-0.0113153035388781	0.00515930112709065	FALSE	brown	11.1143590423617	1.04588442228541	9.81832957242162	7.18644113279811	0.809947825683375
cg04041654	cg04041654	1			-0.0101652793323375	4.4780801726262e-05	FALSE	brown	11.1160572185059	1.04595077358729	16.7224306105823	9.98290458244099	0.779243170748488
cg04957377	cg04957377	14			-0.00632712615133366	3.6186637854066e-06	FALSE	blue	11.1168933449542	1.04598343907645	18.9283889853513	9.20066405449575	0.595242754919401
cg19369939	cg19369939	5	Body;Body;Body;Body;Body	CPEB4	-0.0263972783139871	7.76064785979331e-09	TRUE	blue	11.1173554332161	1.0460014907214	26.593887424516	9.32051516068813	0.650585053553771
cg19274009	cg19274009	3			-0.0198751738968876	4.16232453570472e-13	TRUE	blue	11.1180971511685	1.04603046463257	32.6677999465383	4.84415035752954	0.848580937175985
cg09494546	cg09494546	1	5'UTR	SLC16A4	-0.0283083027659825	9.39167527195398e-18	TRUE	blue	11.1182639424223	1.04603697977422	46.2716855622046	6.45399278010808	0.826021440873955
cg14551162	cg14551162	3			-0.0251308436832293	1.09931492915774e-07	FALSE	blue	11.1197377714423	1.046094545721	31.8258960155188	17.0944317854325	0.799470740966068
cg07997529	cg07997529	6	Body;Body;Body;Body	GPR126	-0.0191056993994636	3.2574501718777e-10	TRUE	blue	11.119931899776	1.046102127566	27.5089084576809	5.53187642962686	0.810927559114559
cg23123731	cg23123731	10			-0.0172437484051585	1.83144682419426e-19	TRUE	blue	11.1200508757522	1.04610677420718	51.0897668003877	6.85383911719065	0.667847344431398
cg20857953	cg20857953	1			-0.011099355282415	3.81552406676093e-06	FALSE	blue	11.1233920216232	1.04623724332859	30.8704073117147	18.8410274750473	0.990996970205873
cg10677017	cg10677017	11	Body;3'UTR;Body;Body	NTM	-0.0233835367049706	3.46687471500368e-10	TRUE	blue	11.1267434894089	1.04636807614764	25.883447989103	5.03056877994314	0.761595446609835
cg25311162	cg25311162	4	Body	ODZ3	-0.00865592016657652	0.00537914031480836	FALSE	blue	11.1275243048629	1.04639855154645	6.67152610712628	4.23587447230409	0.709467653940735
cg26014834	cg26014834	9			-0.00620596734662549	0.0278717186397379	FALSE	brown	11.1289605292103	1.04645460211458	7.96225187203009	6.88044605793849	0.680756580946602
cg25296103	cg25296103	2	Body;Body	ZEB2	-0.00183808471112139	0.41529119723056	FALSE	grey	11.1295253079927	1.04647664137732	6.91787333023152	6.74557461561716	0.350182392060658
cg05777536	cg05777536	7			0.0093257849995525	0.00500339269809402	FALSE	brown	11.1305510168339	1.04651666457253	7.11492755251319	3.21656306058753	0.929458523474883
cg00605127	cg00605127	10	5'UTR	PTPRE	-0.0256858850080973	1.18608817363695e-09	TRUE	blue	11.1339452947398	1.04664908312405	26.7494260572403	7.54470512859345	0.695202947216781
cg22882310	cg22882310	14	Body	NRXN3	-0.00795546877736855	0.0757078456812677	FALSE	brown	11.1340103992666	1.04665162260609	6.5973039543783	6.01887187177361	0.752909101907498
cg14507146	cg14507146	5	TSS200;TSS200	C1QTNF3	-0.0309798627177753	1.45123859777031e-11	TRUE	blue	11.1343808088189	1.04666607060308	59.9694902848415	33.920976066685	0.841831753230974
cg21074003	cg21074003	10	Body;Body	LOC283038;FLJ37035	-0.0145196965284647	1.69659713743147e-06	FALSE	green	11.1362350232903	1.04673838787721	15.3136642958935	3.19637227087162	0.571305851704083
cg04873098	cg04873098	1	Body;Body	PRDM16	0.021422845830519	4.51326684343972e-11	TRUE	turquoise	11.1387822011535	1.04683771218157	52.360094409066	26.6324809084496	0.914114612982242
cg11443905	cg11443905	4			0.000387615684328863	0.54881310522001	FALSE	turquoise	11.1408158747382	1.04691699666555	3.69639385450745	3.69639385450739	0.934155149768523
cg13333233	cg13333233	10			-0.0094861557361596	0.00348324490272619	FALSE	brown	11.1414459814661	1.04694155897226	6.94451657105134	4.92658159162738	0.874373427611177
cg03011271	cg03011271	6	Body;Body	FOXO3	-0.00801095993833741	0.0582720507538724	FALSE	brown	11.1426898749685	1.04699004333694	3.57279803252518	3.3543091434812	0.821101225843256
cg12121346	cg12121346	3	5'UTR;5'UTR;5'UTR	ITPR1	-0.0258718003913887	3.20218889347904e-12	TRUE	blue	11.1432948362599	1.04701362150538	31.3065708587746	5.21647860431582	0.799705097309614
cg04569877	cg04569877	2			-0.0233993160222077	6.46441484004059e-06	FALSE	blue	11.1434356895694	1.04701911103333	33.3948065318954	22.786365912373	0.787895113203908
cg21591192	cg21591192	1			0.00751486919818259	0.000980282148230329	FALSE	yellow	11.1435737700962	1.04702449242925	27.4751968568921	21.2185878778189	1.05473104054016
cg02413187	cg02413187	19	TSS200;5'UTR	MUM1	-0.0217957326741381	3.65312144181656e-12	TRUE	blue	11.1440622961821	1.0470435311629	32.3352049856528	6.43814675880191	0.496879924696179
cg26734957	cg26734957	9	5'UTR;5'UTR	SEMA4D	-0.00114161592767427	0.598562384549824	FALSE	brown	11.1442731749456	1.04705174922687	3.01965858875778	3.01965858875533	1.02312187250574
cg22688098	cg22688098	22	5'UTR;Body;Body;Body;5'UTR	TBC1D22A	-0.0156390331773858	0.000359124574159758	FALSE	brown	11.1461931431168	1.04712656431349	18.5669387585442	13.2710900449273	0.851738613263433
cg07866782	cg07866782	1	Body;Body;Body;Body;Body	RGL1	-0.00200142216595175	0.000602471447054138	FALSE	blue	11.147572438877	1.04718030315238	11.2147656845539	4.78020412880221	0.658704771396964
cg12357514	cg12357514	13	Body;Body;Body;Body;Body;Body	TRPC4	0.015751874974379	1.55033973624633e-07	FALSE	brown	11.147728421489	1.04718637998337	19.3938740251542	3.88479893585605	1.0109635787418
cg11184310	cg11184310	1			-0.00779424322484404	0.0059632371288555	FALSE	brown	11.1478060137817	1.04718940282229	21.5481361383782	18.4385599595604	0.966915993751208
cg02866360	cg02866360	2	Body	COMMD1	-0.0164853899664975	4.7331047469166e-11	TRUE	blue	11.1489128154194	1.0472325192869	53.1258457611361	29.960426971167	0.856759901756811
cg25613559	cg25613559	5	Body	NLN	-0.00947373859691579	6.38346548868876e-06	FALSE	brown	11.149058838222	1.0472382074184	21.6611357384723	9.43326558873915	1.07094587247687
cg19702194	cg19702194	2	3'UTR	RALB	-0.00882343347727039	0.00686135961396808	FALSE	blue	11.1496818512775	1.04726247525809	5.29690387323586	2.29409652208335	0.651884850013522
cg17943672	cg17943672	3	Body;Body;Body	C3orf23	-0.0224886522453805	2.46412332540653e-09	TRUE	blue	11.1497221880657	1.04726404642515	25.4788734984225	5.97372009103879	0.737752855347636
cg13271643	cg13271643	13	Body	CRYL1	-0.00859149973381663	0.0148241276990687	FALSE	brown	11.1517780266788	1.04734411631814	8.25930356893969	6.42437090370717	0.805649492414204
cg12005819	cg12005819	3	Body;Body	CTDSPL	-0.0212560067496385	4.86131564065434e-08	TRUE	blue	11.1522795486956	1.04736364713614	20.5858011203264	4.81311051163004	0.747057082032623
cg19069884	cg19069884	15	Body	CHSY1	-0.00589092898210151	0.0567915567620226	FALSE	brown	11.1548508667168	1.04746376841682	4.33652608847783	4.27753742146825	0.799986736957939
cg04466504	cg04466504	20			-0.0207465226908717	2.48558023482131e-11	TRUE	blue	11.1568093463727	1.04754001168169	31.2950629386386	6.11301526149083	0.819288945288965
cg05529091	cg05529091	12	Body	CUX2	-0.0208593622046622	1.95384553110783e-10	TRUE	blue	11.1629809056954	1.04778018188012	26.1383369428858	4.30436258918513	0.737388632454083
cg20000812	cg20000812	6			-0.00414062274776227	1.34080909190971e-06	FALSE	green	11.163241964087	1.04779033820791	23.2669438852512	10.5907042320366	0.72839168812593
cg00457704	cg00457704	7	Body;Body;Body;Body	DPP6	0.00488108632050151	0.18054477097477	FALSE	brown	11.1668883596556	1.04793217432489	3.62339647736147	3.40236429761444	0.865292573364039
cg08000733	cg08000733	14			-0.00993161434811089	0.00203630866864613	FALSE	brown	11.16947545521	1.04803277810604	13.7846116351657	10.4228391646178	0.926654664960726
cg00569813	cg00569813	8			-0.00676650259620648	0.00272895098595159	FALSE	brown	11.1700657682943	1.04805573020811	11.4347442137034	7.70517409790574	1.01901978073921
cg12517050	cg12517050	8	Body	UBR5	-0.0228768108807859	8.44865461533993e-14	TRUE	blue	11.1702389359539	1.04806246295056	36.5087230432836	6.40996770841983	0.876680168207046
cg09081994	cg09081994	3	TSS1500	CDGAP	-0.0145780412318641	2.02404551936723e-05	FALSE	blue	11.1716810877187	1.04811852962288	11.0447355255658	3.41989231619752	0.605019472720882
cg23748965	cg23748965	11			-0.0172519424753976	1.56608222866375e-07	FALSE	blue	11.1723534859641	1.04814466803998	34.3056685866849	20.4353451872362	0.953989859458007
cg07380086	cg07380086	2	Body;Body;Body	CHN1	-0.000367879654426114	0.926274715530026	FALSE	brown	11.1737112467789	1.04819744404662	2.92953323146773	2.9295332314677	0.769840942615578
cg13761419	cg13761419	9			-0.00509081398992138	0.0728910399003855	FALSE	brown	11.1754547866649	1.04826520583709	8.51899312763459	7.59773351834335	0.950329929429456
cg11294582	cg11294582	7	Body	KMT2C	-0.00352064021955504	0.161929627877434	FALSE	brown	11.1755353192655	1.0482683354402	6.25195400133782	6.16661788393586	1.04138457516883
cg08995153	cg08995153	1	Body	SDC3	-0.00600257367704476	0.00943980244055407	FALSE	brown	11.1771329837155	1.04833041812727	7.27170061738076	5.57707076571981	0.703823623724569
cg13996505	cg13996505	4	Body	LINC01091	-0.00332719081372377	0.0897781943686	FALSE	brown	11.1796153201168	1.04842686014926	5.64271196743596	5.33573122070237	1.16496549905276
cg07332338	cg07332338	8	Body;Body	TRAPPC9	-0.0166921677099331	6.53545169569595e-07	FALSE	blue	11.1812168098437	1.04848906876014	18.1324343012989	5.53846606208091	0.768292246681668
cg07541559	cg07541559	11	Body	ABTB2	-0.0135462598286496	4.86728327371835e-07	FALSE	blue	11.1838150276013	1.04858997553712	29.9416353457233	16.5875078697502	0.904626445117989
cg12739584	cg12739584	6			-0.00104533609633916	0.423543727641106	FALSE	turquoise	11.1841605608622	1.04860339321884	16.901341025342	16.901341025342	0.637231208622029
cg08619418	cg08619418	2			-0.0339821464239078	2.32207486245986e-14	TRUE	blue	11.1846317398887	1.04862168928494	64.4658711921555	33.0393203701493	0.879783987737564
cg22134476	cg22134476	11	Body;Body	CHKA	-0.00760024231037373	0.00187364701852051	FALSE	brown	11.1850431321858	1.04863766317866	16.9104940278689	13.2902044513582	1.04533031364013
cg19909717	cg19909717	6	Body	SOBP	-0.0271381330698496	1.33612275510175e-13	TRUE	green	11.1855241591924	1.04865634016364	40.9625063311012	10.6495614853475	0.65203417241452
cg09736846	cg09736846	8			-0.0183316823748695	1.67532121238599e-06	FALSE	blue	11.1859267843548	1.04867197239838	19.2694260740452	7.19684964238331	0.714031866877746
cg03760309	cg03760309	17			-0.036348060593327	3.07894428275471e-24	TRUE	green	11.1864156963732	1.0486909540309	64.0247981008711	7.292372392787	0.783089511729723
cg23368332	cg23368332	7	Body;Body;Body;Body;Body;Body	OSBPL3	-0.0212503352051696	1.70718523186866e-11	TRUE	blue	11.1892845566667	1.04880231860833	31.3344655503734	6.67561044641192	0.672679098766994
cg26171695	cg26171695	18			-0.0127412878264948	0.00224248032095342	FALSE	brown	11.1944945516343	1.0490044893048	15.2795071783923	11.4400821855211	0.869223095279211
cg19145477	cg19145477	17	Body;Body	GRB2	0.00485459853730496	3.95450547182655e-05	FALSE	brown	11.1994381895041	1.04919623719536	12.5917913292347	2.80135771144228	0.857935142447133
cg04458969	cg04458969	2			0.0153634317740912	9.11861635353684e-09	TRUE	turquoise	11.2017437896998	1.04928563510722	28.0199130974041	9.44427197609156	0.651639948533627
cg10277282	cg10277282	1	Body	LINC01140	-0.00324742958944369	0.250370616328129	FALSE	brown	11.2039962212246	1.04937295367692	2.35499254883433	2.30794514076032	0.908839532198079
cg13375984	cg13375984	4	TSS1500;TSS1500	PIGY	-0.00764356588044175	4.35869514133107e-12	TRUE	blue	11.2085283415742	1.04954859429968	45.6681566337152	18.0362271773198	1.08847119575719
cg15355952	cg15355952	5	Body;Body	SLC1A3	-0.015921539679671	0.000392857738839216	FALSE	brown	11.2090359288543	1.04956826123158	19.0116987269892	13.3169011416866	0.765285254368087
cg06274955	cg06274955	20			-0.027013750920369	1.11976068068025e-14	TRUE	blue	11.2115025954014	1.04966382179746	37.0633955746182	5.71378557550989	0.762014887325892
cg14156121	cg14156121	10			-0.00847974542183755	0.0078484270313536	FALSE	green	11.2169755104019	1.04987577169621	9.06201256157195	5.74615484413141	0.756844614247188
cg03127563	cg03127563	8	Body	C8orf86	-0.00542889961242338	3.89430389757544e-07	FALSE	blue	11.2225624934501	1.05009203247289	30.9915185204213	17.3470416366098	1.00750307211464
cg12626297	cg12626297	5			-0.0266882903229447	1.74869963258215e-09	TRUE	blue	11.2273434436217	1.0502770078857	27.6934400330025	9.01328776969355	0.696434654910226
cg14869700	cg14869700	7	Body;Body	MAGI2	-0.0256206406357028	2.35975361034926e-11	TRUE	blue	11.2281267877154	1.05030730803207	27.2021999921673	4.00218987023462	0.721198828270227
cg20344448	cg20344448	10	5'UTR	FRMD4A	-0.00880944225163073	0.000144694934510827	FALSE	blue	11.2287212382713	1.05033030026998	11.1147560398309	4.31626477429074	0.632751799281002
cg12089079	cg12089079	13	5'UTR;Body	HTR2A	-0.0139387797595811	3.13191611545389e-05	FALSE	blue	11.2288231439141	1.05033424166781	15.9988473460078	6.87916040764438	0.820224825972377
cg23872541	cg23872541	10			-0.00916913349403909	0.011385484362356	FALSE	brown	11.2297739379851	1.05037101374375	7.00047298367264	5.80738202194325	0.847511596214571
cg13142084	cg13142084	4	Body;Body;Body	DCLK2	-0.03668428497655	1.21638467237414e-13	TRUE	blue	11.2312385764116	1.05042765272092	40.9151082937921	11.2800873626958	0.678219326672675
cg22095816	cg22095816	8	5'UTR;Body;Body;Body	INTS9	-0.0180357447625297	6.88199301605733e-08	TRUE	blue	11.2315971728091	1.05044151886306	22.9656106369598	7.51305031288928	0.766324556774437
cg13933043	cg13933043	7	Body;Body	FLJ43663	-0.0111271259099916	0.00301962318423893	FALSE	brown	11.2317938328953	1.05044912309256	13.129255453748	9.7936999074098	0.876214801728622
cg11948676	cg11948676	3	5'UTR;5'UTR	TMEM108	-0.00766856920359966	0.018153686914584	FALSE	brown	11.2320192666531	1.05045783974602	6.53609129379029	5.52727490332819	0.898919515841018
cg03593427	cg03593427	18			-0.00639277701770154	0.00273144700470207	FALSE	brown	11.2370724852148	1.05065318230801	11.6955657390993	9.12182549454087	0.949820358645489
cg08065344	cg08065344	6	Body;Body;Body;Body;Body	QKI	0.000522537156848012	0.847942933544789	FALSE	brown	11.2377955399394	1.05068112629209	4.66844111925519	4.66844111925764	0.702923442593898
cg17169998	cg17169998	22	TSS1500;1stExon;5'UTR	MLC1	-0.00353556318357598	0.03818300863562	FALSE	brown	11.2405094263749	1.05078599415565	9.11879050832786	8.01863259301305	0.845589009486383
cg14935207	cg14935207	14			-0.0228159369180143	1.33645078381905e-10	TRUE	blue	11.2410479008539	1.05080679845239	26.8085740874895	5.08053193039112	0.735145387966742
cg04470679	cg04470679	9	3'UTR	DDX31	-0.0189234475623568	6.83395122095437e-14	TRUE	green	11.2422863765052	1.05085464394854	36.2648181098411	4.97721834655599	0.788058248904463
cg18685081	cg18685081	13	TSS1500;Body;Body	STARD13-AS;STARD13	-0.0318370779415183	7.54411515387481e-15	TRUE	blue	11.2533800363304	1.05128298561652	39.6960209539462	5.99165663404631	0.723387633880116
cg25235340	cg25235340	10			-0.0103411031049522	2.27142045079023e-07	FALSE	blue	11.2544223280946	1.05132320825174	17.6847374756333	4.56239542226311	0.828857784618466
cg00186224	cg00186224	10	Body;Body	NEBL	-0.0333041967015078	1.88697090092428e-17	TRUE	blue	11.2571145034214	1.05142708360268	45.4917604709665	6.09120672358279	0.707181549560729
cg17725837	cg17725837	11	5'UTR	GDPD5	-0.0271915734529838	6.13222754408375e-13	TRUE	blue	11.2582023180565	1.05146904898096	31.4963591060758	3.58982265033913	0.697693963059227
cg14534520	cg14534520	13			-0.00843555470205842	0.0202493582866241	FALSE	brown	11.2583853577468	1.05147610983127	8.5932883865421	7.47842510754802	0.890332987901893
cg09529221	cg09529221	6	TSS1500;TSS1500;TSS1500;Body;Body;Body	MAP7	-0.00933224543426817	2.772267137398e-05	FALSE	red	11.2584831023785	1.05147988033375	16.9931954943664	8.88355157252442	0.696198211006993
cg07115206	cg07115206	16	5'UTR;5'UTR	A2BP1	-0.0012600359854103	0.438573006162156	FALSE	brown	11.2588459711231	1.05149387772153	4.00335365370842	3.66218253667881	0.957644452043577
cg06623295	cg06623295	17			-0.00593884634926858	0.115920966502	FALSE	brown	11.2594683809713	1.05151788566088	6.25999821616469	6.03805072689539	0.811685354637826
cg17388108	cg17388108	6			-0.00846722153419434	0.0226411138187924	FALSE	brown	11.2609809809338	1.05157622497796	8.30802092778833	6.63716636056395	0.825652991709304
cg03278230	cg03278230	8			-0.0076028048971353	0.0302303002374916	FALSE	brown	11.2625187519437	1.05163552708225	5.19172008279403	4.66890921367431	0.794219938314777
cg18631905	cg18631905	8			0.0126446337742272	0.000287342246742232	FALSE	brown	11.2637746022682	1.05168395128218	9.99851080443358	3.22934695882276	0.790349034696218
cg24191729	cg24191729	17	5'UTR	PRKAR1A	0.000763254024204181	0.615926575925426	FALSE	red	11.2638654521491	1.05168745414372	6.30045400001615	6.23188982907749	1.40355942883354
cg15163159	cg15163159	16	5'UTR;5'UTR	CDH11	0.000276633559130063	0.90217741528444	FALSE	green	11.2641203153452	1.05169728064849	11.4208354820102	11.4208354820101	0.547857597635882
cg21596469	cg21596469	7			-0.000773663123802414	0.650060708065523	FALSE	brown	11.2658935172618	1.05176564206317	3.35115224375352	3.30708790297751	0.900185577733432
cg22989162	cg22989162	9			0.0017646772509363	0.160249294778405	FALSE	yellow	11.2690405406264	1.05188694127684	7.91734505756784	7.65010085885086	1.26084547883856
cg10888394	cg10888394	6			-0.00453460499065215	0.116951271947507	FALSE	brown	11.2699462705619	1.05192184555328	4.46852968965155	4.45445954862879	0.868464526728051
cg26829418	cg26829418	2	Body	SLC9A2	0.0169992743069362	3.2317092866563e-14	TRUE	turquoise	11.2703826690388	1.05193866211802	34.7558586611265	3.07791614499274	1.07301747539901
cg14666372	cg14666372	15	TSS1500;TSS1500	CD276	-0.0040593812729829	0.0126719859415593	FALSE	green	11.2727849851144	1.05203122343287	10.7243281908496	6.83366952984724	0.550565357612499
cg07384001	cg07384001	14	TSS1500	PTGER2	-0.0151547416073037	5.66417506255481e-08	TRUE	blue	11.2741796081898	1.05208494925518	18.8260848402413	4.75299366981827	0.733713321896683
cg26429266	cg26429266	5	5'UTR	MEGF10	-0.00634970270943076	0.042540994900732	FALSE	brown	11.2756507156886	1.05214161432634	10.8776755351156	9.74068083297627	0.87933902139289
cg25661986	cg25661986	8	Body;Body;Body	TRPS1	-0.00258461200857654	0.393162429363561	FALSE	brown	11.2756893374836	1.05214310188605	11.035092779924	10.422589679891	0.9894896433166
cg06100807	cg06100807	15	Body	RHCG	0.0206348203447917	5.85840210583165e-08	TRUE	turquoise	11.2773932138639	1.05220872343552	38.1072565226605	20.8009093937408	1.00671118795653
cg25632561	cg25632561	5			-0.0170417179075636	4.12784367284885e-08	TRUE	brown	11.2776616865776	1.05221906224592	33.879833832513	17.8871382999514	0.904619239909826
cg20750889	cg20750889	16	Body	CDH1	-0.0147817811449528	0.000146444062908581	FALSE	brown	11.2777129197081	1.05222103519173	18.7406968817447	12.0928784264683	0.768883515111422
cg10959820	cg10959820	4			-0.0110226790533471	1.06567338950665e-06	FALSE	blue	11.2783265744008	1.05224466583371	44.6383014047872	27.1889775494495	1.07729465981746
cg22983896	cg22983896	14	Body	PRKD1	-0.00769206080171732	0.0217532891233672	FALSE	brown	11.2787111949114	1.05225947616183	8.61960266773337	7.0199833966133	0.820608608005718
cg08617701	cg08617701	4			-0.0143422421646425	0.000516661115419213	FALSE	brown	11.2807838864135	1.05233927923201	16.0624923914421	10.9192525225424	0.830240222770326
cg13810079	cg13810079	5	Body;Body	RNF130	-0.00488332023683047	0.0055347283478936	FALSE	blue	11.2809664419583	1.05234630730959	4.95263784484683	2.1694592409533	1.08733108613213
cg12318691	cg12318691	6	Body	CASC15	-0.00357038644172482	0.254717596008956	FALSE	turquoise	11.2816376246848	1.05237214572378	3.17862372650833	3.17862372659658	0.52587256704082
cg08812011	cg08812011	12	Body	KDM5A	-0.0115374285692432	0.0168725169277747	FALSE	brown	11.2831025400712	1.05242853499881	6.12476526027228	4.52919314447313	0.677965470094218
cg19414981	cg19414981	10	Body;Body;Body;Body;Body;Body;Body;Body;Body;Body;Body	PARD3	-0.0157013283627448	0.000147077063163883	FALSE	blue	11.2831771868965	1.05243140819765	8.9501823739832	2.70651290605024	0.544769223542982
cg00890145	cg00890145	1	Body	PDE4DIP	-0.00974296249104065	0.000470153212935209	FALSE	brown	11.283917815409	1.05245991438121	22.8506740974421	16.7878685281807	0.943031554404515
cg21414411	cg21414411	3			-0.023534020430682	2.01107194788398e-09	TRUE	blue	11.286565927312	1.05256182273242	28.1647219874196	8.54522042118947	0.713398775136034
cg09229183	cg09229183	2	5'UTR;5'UTR;5'UTR	MYO1B	-0.00336605523454938	0.0225871124370483	FALSE	brown	11.2883411341543	1.05263012534251	8.49145051531823	7.72331894697302	1.15445643347735
cg06783396	cg06783396	4	3'UTR	TMEM192	-0.0095373629034739	0.0146393445797021	FALSE	brown	11.2901922084482	1.05270133557934	7.55829406107168	6.44631142717611	0.880576034340646
cg27488007	cg27488007	10	5'UTR;5'UTR	CTBP2	-0.00230847052589416	0.136603544040304	FALSE	green	11.2904531842363	1.05271137429548	9.00255191292312	8.63879737763575	0.718548268913372
cg15832560	cg15832560	16	Body;Body;Body;Body	MIR548AE2;LONP2;MIR5095	-0.0228019324934416	2.00110379503743e-08	TRUE	blue	11.2916412679014	1.05275707228699	27.6107212319518	11.5815920192218	0.728637050320967
cg08594043	cg08594043	15	Body	CORO2B	0.0019272314793739	0.303197116646176	FALSE	brown	11.2922494040443	1.05278046154042	4.98072322240826	4.98072322240829	1.04187347518819
cg05870166	cg05870166	2	3'UTR;Body;Body;Body;Body;Body;Body	GTDC1;LOC101928386	-0.0167282385269392	1.26455680471376e-06	FALSE	blue	11.2963774338273	1.0529391945691	16.7913871940625	4.63553955824278	0.699522723887065
cg22218588	cg22218588	6	Body;5'UTR	TIAM2	-0.0365124487007757	8.62599389296464e-20	TRUE	green	11.298717039848	1.05302913249695	53.9451790661138	7.56324226266676	0.718931631553145
cg09172349	cg09172349	10	Body	GDF2	-0.00231290514985037	0.518381776627394	FALSE	brown	11.2992603726702	1.05305001635237	4.83717871002543	4.83717871002548	0.776509931609592
cg15887809	cg15887809	6	Body;Body	ARID1B	-0.0168345055481052	7.29316722324834e-07	FALSE	blue	11.2998713167305	1.05307349775315	18.0821637343002	5.19757080894021	0.775440360029269
cg12254668	cg12254668	2	Body;Body;Body;Body	CTNNA2	-0.0223895690915774	1.98773174243139e-09	TRUE	blue	11.3044451036103	1.05324924917986	24.8427461480176	5.38976655139004	0.756067415707451
cg07580573	cg07580573	1			-8.11994973627241e-05	0.981820170533486	FALSE	brown	11.3051595972373	1.05327669774818	5.45473761846884	5.45473761846955	0.845929829132154
cg13653793	cg13653793	4	Body	CPE	-0.0124014668385382	0.000260963277561587	FALSE	blue	11.3055435049319	1.05329144554197	11.7209017409911	5.64000132927796	0.551102831015046
cg14062846	cg14062846	2	5'UTR;5'UTR;5'UTR	CAB39	-0.0121799013534296	3.17643828337549e-07	FALSE	blue	11.3064414736641	1.05332593900779	17.5770384324375	3.32355523810111	0.937221703855516
cg03488289	cg03488289	17			-0.0122813283472628	0.00593542820876997	FALSE	brown	11.3067265463045	1.05333688886449	9.55621849122318	7.00654795026684	0.738672336741764
cg14966782	cg14966782	2	Body	SH3RF3	-0.0127094994136236	0.000444265359557667	FALSE	brown	11.3083089337397	1.05339766454915	17.9649709443743	12.367479175392	0.880716242834233
cg05267204	cg05267204	2			-0.00569738737710318	0.0437605644735753	FALSE	brown	11.3093060573568	1.05343595729444	3.77012068275761	3.00771146997545	0.79327047582636
cg12500767	cg12500767	14	Body	LOC100506476	-0.0356031386992996	3.80876706088693e-20	TRUE	blue	11.3117531203037	1.05352991805291	53.6533326798136	8.02180959549619	0.802367123987496
cg03894102	cg03894102	5			-0.0185101430896961	3.99182974421511e-08	TRUE	blue	11.3131090533851	1.05358197355286	17.7966532092019	2.21378070038634	0.7280365181797
cg10246081	cg10246081	12	Body	C1QL4	0.0108491816120845	3.2378266352601e-09	TRUE	grey	11.3149977760583	1.05365447293099	24.2674190890733	2.77265462278763	0.384702451764715
cg25402035	cg25402035	11			-0.011355143892771	6.7579666306021e-07	FALSE	green	11.3156682644915	1.05368020698815	16.0581857190581	3.21007404344667	0.938518736153446
cg23692577	cg23692577	4			-0.0158266602404072	1.80545512669613e-05	FALSE	blue	11.3171842894217	1.0537383880116	12.5538216834119	3.45492381973969	0.706902193602177
cg01106428	cg01106428	2	Body;Body;Body;Body	EPB41L5	-0.0146284322023971	7.14122496141773e-05	FALSE	brown	11.3172247993558	1.05373994256872	15.8163280275148	9.42699806656267	0.849160146059926
cg10155983	cg10155983	16	Body	CLEC16A	0.00346587989861016	0.292370807760549	FALSE	grey	11.3204767344025	1.05386471649543	4.58586374084291	4.5031647227153	0.743758267347869
cg25902778	cg25902778	1	Body	CAMTA1	-0.0252547366707904	3.01160905843197e-11	TRUE	blue	11.3208628297557	1.05387952825874	29.7735513591919	5.53448972364174	0.763965305039126
cg00538888	cg00538888	10			-0.0171874680335474	2.53243520913836e-08	TRUE	blue	11.3221172217972	1.05392764697289	23.1007938716067	5.08081073506014	0.814756338707031
cg12288256	cg12288256	12			-0.0379122758921219	1.6072050042918e-23	TRUE	green	11.3221726564023	1.05392977333174	66.0592359768967	10.5816446754995	0.755869102370485
cg10787000	cg10787000	8			-0.0322221741378664	3.15266112676008e-09	TRUE	blue	11.3222212193347	1.05393163609863	27.4260524769619	9.91990247243191	0.668151938096577
cg23771033	cg23771033	3			-0.00437322013233158	0.182773912151996	FALSE	brown	11.322725999192	1.05395099786658	3.95208965034024	3.95208965034033	0.797893311901099
cg21822187	cg21822187	12	Body;Body	HMGA2	-0.00641114890221708	0.0112896783123263	FALSE	brown	11.3246121803155	1.05402333820514	11.5812106493111	9.98816828680609	0.93293441434045
cg07872489	cg07872489	5	Body;TSS1500;Body	PIK3R1	-0.0084702007423709	0.0104764800152615	FALSE	brown	11.3252791976652	1.05404891730833	9.96386475170002	8.20624922432651	0.887371814904242
cg20049435	cg20049435	14	Body;Body;Body;Body	DCAF5	-0.0228691942510265	1.04515081536047e-09	TRUE	blue	11.3272850751635	1.05412583059026	25.7644482429555	6.15848366270964	0.748125807401556
cg08359236	cg08359236	8	5'UTR;5'UTR	LYN	-0.00955531913619097	1.87099288581652e-05	FALSE	green	11.328867740672	1.0541865066374	21.7866954351892	12.7585582909309	0.673941029299148
cg25441466	cg25441466	13			-0.00705643218758631	0.0454429708152078	FALSE	brown	11.3334763267065	1.05436314180858	6.26979427570842	6.0013815038061	0.889027632350332
cg10303843	cg10303843	15	Body;Body;Body	NEO1	-0.0277209375043677	2.8261379385213e-15	TRUE	blue	11.3337514061262	1.0543736826189	44.164960730122	9.72699563179452	0.735384294604026
cg16581738	cg16581738	7	Body;Body;Body;Body;Body;Body	PRKAR1B	-0.00292507575184827	0.0765816393983248	FALSE	brown	11.3383382855493	1.05454941026262	10.613827877916	7.37025230022698	0.880964270911669
cg23811057	cg23811057	1			-0.0173100803217611	1.97228749131e-12	TRUE	blue	11.3391603352353	1.05458089624338	29.2256411381373	3.25657105897588	0.777639094838971
cg17205313	cg17205313	18	5'UTR;1stExon	TTC39C	0.0029363941394579	0.379568634765726	FALSE	grey	11.339215548819	1.05458301094108	5.92863256891368	5.92863256891349	0.941852248353567
cg03707970	cg03707970	2	Body;Body;Body;Body;Body;Body;Body;Body;Body;Body;Body;Body	DBI	-0.016982877641947	5.11866374914421e-05	FALSE	brown	11.3398413439463	1.05460697837253	21.9146799064902	13.7255908486536	0.811721964988631
cg09276998	cg09276998	10	5'UTR	SVIL	-0.00892984087406475	0.00465076798812949	FALSE	brown	11.3402382844984	1.05462218017907	8.58411623264254	6.4242435318067	0.846989268462077
cg07986058	cg07986058	15	Body	ATP10A	0.00248364686116254	0.0246464380968408	FALSE	brown	11.3409178799059	1.05464820570734	6.92452520028752	4.5837397346549	1.01374641886799
cg09633439	cg09633439	2			-0.00838141783815663	0.018989846117676	FALSE	brown	11.3417294447362	1.05467928304347	8.86446427198547	7.94632438778976	0.924348185918637
cg14855654	cg14855654	3	Body;Body;Body;Body;Body	EIF4E3	-0.00483316885977107	0.0980704048137247	FALSE	brown	11.3421770139554	1.05469642090661	3.35684495083535	3.28297340652608	0.779819195929543
cg12076194	cg12076194	11	Body;Body;Body;Body	C11orf49	0.000753157202477187	0.482680792544896	FALSE	grey	11.3441341822757	1.05477135485215	4.43026472972133	4.4302647297215	1.18184019030658
cg19787097	cg19787097	3	Body;Body;Body;Body;Body	RBMS3	-0.00873282124799453	8.8702461043385e-08	TRUE	blue	11.3453870932632	1.05481931816721	37.5492024042518	23.1758393232819	1.02707633757564
cg07230419	cg07230419	5			-0.00367765852398652	0.0795391317680302	FALSE	brown	11.3456420352015	1.0548290770791	4.22917351652274	3.87480107716146	0.715042846065829
cg21687563	cg21687563	22	Body	TTC28	-0.00985992838921509	3.17739697442939e-16	TRUE	blue	11.3460244376402	1.05484371463507	61.0084612439378	24.4202966264129	0.766451986654379
cg04490888	cg04490888	20	Body	CBFA2T2	-0.0154401143633948	9.47220351138987e-08	FALSE	blue	11.3468292087636	1.05487451795877	18.1102674526929	3.29348178345242	0.875479036180221
cg17138835	cg17138835	5			0.000173799741941377	0.910314338872121	FALSE	grey	11.3469150806488	1.05487780465182	12.1832283588707	12.1832283588708	1.46750516496488
cg22337440	cg22337440	10	TSS1500	TRDMT1	0.00756270697793506	8.49870808308734e-05	FALSE	grey	11.3477575899874	1.05491004985423	12.4791391384443	2.86695621982588	0.980432750059756
cg02962107	cg02962107	18	TSS1500;Body	CDH2	-0.000698058154432656	0.77355985216506	FALSE	grey	11.3484710529652	1.05493735421737	6.98448536452204	6.98448536452213	0.897195222035058
cg01960184	cg01960184	6			-0.0173506426991381	3.04624246212991e-09	TRUE	blue	11.3488618363041	1.05495230884208	24.6774429525897	3.96186571248873	0.876024396764512
cg07630327	cg07630327	5	Body;Body	FNIP1	-0.0286941941275557	8.89220301336741e-13	TRUE	blue	11.3494303316777	1.05497406328968	34.172912999851	9.50599446367445	0.706186026230116
cg13897312	cg13897312	14			-0.0157134261289738	0.000746930530969868	FALSE	brown	11.3497477662662	1.05498620999293	15.7762343854732	10.6578693334861	0.775779717122471
cg08293081	cg08293081	20			-0.0206359072816358	3.63231338584151e-11	TRUE	blue	11.3532232705407	1.05511917869889	30.0667531967956	6.2154081562752	0.827235191541645
cg14078385	cg14078385	16	TSS1500;TSS1500	TUBB3	-0.00312259487918732	0.00460171855170709	FALSE	blue	11.3563536924145	1.05523891011939	7.12686769545746	3.91798558208893	0.545899826437605
cg15931375	cg15931375	11			-0.0112301964337446	0.00211781257586574	FALSE	brown	11.3566629199297	1.05525073556784	10.1686107455351	6.70320770670244	0.763564000352818
cg03203889	cg03203889	11			-0.00786713510861604	0.0114077350090753	FALSE	brown	11.3568992203006	1.05525977192652	9.87338388520297	7.37730607655362	0.850382164157619
cg10763374	cg10763374	10	Body;TSS1500	COMMD3;BMI1	0.0131152236768898	7.29632629693522e-11	TRUE	turquoise	11.3570241600588	1.05526454966981	39.9665943832397	13.4122245285099	0.787557168812915
cg02606488	cg02606488	15	Body;Body	EFTUD1	0.00313031484089738	0.040552273365999	FALSE	yellow	11.3572539020392	1.05527333495227	23.5603135155704	21.7954126680882	1.24632844018911
cg11608390	cg11608390	6	Body	GMDS	-0.010770940216711	0.00669111334241168	FALSE	brown	11.3576653206466	1.05528906706465	4.57086567638544	3.25195809129218	0.777875034364711
cg01251150	cg01251150	5	Body	PIK3R1	-0.00731189246877297	0.000930829999464098	FALSE	blue	11.3582044454031	1.05530968163141	6.63737749468183	2.18083373821659	0.533580583191127
cg05755354	cg05755354	10	1stExon;5'UTR	FRMD4A	-0.0221716094354672	9.41007291605311e-09	TRUE	blue	11.3583814281732	1.0553164487258	27.6378910978666	10.2997537582618	0.676764302600981
cg24900931	cg24900931	2	Body	COL5A2	-0.0177980989809065	8.79145527922482e-10	TRUE	blue	11.3593892862547	1.05535498307049	21.4198596640502	2.89461537382087	0.772060615796201
cg22090574	cg22090574	14	Body	RIN3	-0.000984928985937387	0.748475459790684	FALSE	brown	11.3596366193439	1.05536443905652	2.13137440360089	2.13137440360086	0.798276728238401
cg03878654	cg03878654	16	5'UTR;5'UTR	ZFHX3	0.0184519295492784	1.40012832772677e-12	TRUE	turquoise	11.3611703750704	1.0554230726825	34.4929438464525	6.16690853179537	0.927669856001
cg19057390	cg19057390	8			-0.00821708760353777	0.0214454728781283	FALSE	brown	11.3621153646912	1.05545919455174	7.3378864237597	6.01850297219264	0.754888465442066
cg01581936	cg01581936	2			-0.0307510568178139	9.94904378476877e-16	TRUE	blue	11.3636331607157	1.05551720544087	40.1788766031924	5.22215256855114	0.773306139745566
cg16176378	cg16176378	8			-0.0138596644025974	1.01692317916377e-05	FALSE	blue	11.3644949294142	1.05555013920375	22.1646263468202	10.9964731404741	0.829809416459761
cg25500519	cg25500519	22	Body	SCUBE1	-0.0246856452037346	4.02420387728334e-10	TRUE	blue	11.3668373375246	1.0556396451692	27.5509876315634	8.02937420542995	0.592976740048528
cg23470779	cg23470779	1	Body;Body;Body;Body	ECE1	-0.0242476814745235	9.24912535799968e-08	FALSE	brown	11.367260138086	1.05565579887409	35.7447629618229	19.4860192127115	0.875280725235174
cg07664061	cg07664061	12	Body	NAV3	-0.0129648362660584	7.04944849872576e-05	FALSE	blue	11.367802133782	1.05567650572215	10.8208345043935	4.07465405159044	0.73689623365929
cg24365676	cg24365676	2	5'UTR	FAM126B	-0.0225522995271246	1.55500331487656e-09	TRUE	blue	11.3727579430528	1.05586579575252	22.6301450606225	2.54946063401457	0.753157744939615
cg19660729	cg19660729	14	Body	KIF26A	0.00270929821857269	0.37936137900992	FALSE	grey	11.3733981341214	1.05589024220822	2.45550814283115	2.45550814283126	0.843641808355383
cg21683480	cg21683480	3	Body	EPHA3	-0.0161801766702111	3.26080041458897e-05	FALSE	blue	11.375201933597	1.05595911503187	18.2464033517143	10.6458321630456	0.670994605329332
cg08267013	cg08267013	3			-0.010365528131383	0.00903595465651457	FALSE	brown	11.375927596065	1.05598681925687	10.7224744779609	7.90393549883896	0.871164457312444
cg11623587	cg11623587	22			-0.0165847107349515	7.25877878709922e-09	TRUE	blue	11.3784525583401	1.05608320308979	20.7904482699086	3.70823697240877	0.687193916651445
cg00338530	cg00338530	8			-0.0161023669446079	3.64642064945783e-11	TRUE	blue	11.3823447876038	1.0562317368764	31.4328921655473	6.80415344474864	0.482965396420623
cg24892524	cg24892524	11			-0.00961516404024926	0.0161576687984783	FALSE	brown	11.3839467221773	1.05629285454649	6.17286122763949	4.79118605003511	0.684170093931778
cg17650148	cg17650148	16	Body	SHISA9	-0.0040752943278367	0.0393360415729116	FALSE	brown	11.3846127518039	1.05631826265296	6.58269189390685	5.08410984289046	0.739149131454321
cg10184640	cg10184640	8	Body;Body	MSRA	-0.0177226377101006	1.18223636223276e-07	FALSE	blue	11.3865102514014	1.05639064148175	22.0343330738942	7.63291684943295	0.796844791252657
cg22822630	cg22822630	13	Body	USP12	-0.0126143683231586	4.05588800725076e-07	FALSE	blue	11.3865686786868	1.0563928699593	16.7943349056926	2.86795727716407	0.895807013969929
cg20992498	cg20992498	9			0.0045750362643547	0.0295697667837318	FALSE	yellow	11.3866475604432	1.05639587857356	16.8175330859664	14.6859986357075	1.10013916005933
cg12304855	cg12304855	9			-0.00901393103380404	0.0429464362899258	FALSE	brown	11.3881460617953	1.0564530286738	7.93056676655098	7.06267665929255	0.80303152008914
cg05646117	cg05646117	10	1stExon;5'UTR	DHX32	0.000133348990527971	0.903603413799857	FALSE	grey	11.3886351685543	1.056471680683	3.85887259927136	3.75143776762235	0.549048012594841
cg11690884	cg11690884	2			-0.010188788191489	0.00494848031090278	FALSE	brown	11.3902250070381	1.05653230338989	11.407673632587	8.7140180198864	0.80403297499125
cg06648759	cg06648759	13			-0.00478380024883467	0.00373298291323072	FALSE	brown	11.3923334797873	1.0566126892766	11.2004716715505	7.49176053545125	1.04325493941368
cg15808331	cg15808331	3	Body	CDCP1	-0.0261896294161213	1.37542718469967e-10	TRUE	blue	11.3945935312976	1.05669883761091	25.4379438350359	3.87691767415458	0.717607339545371
cg18287882	cg18287882	2	TSS1500;TSS1500	C2orf83	-0.0237947785965668	4.22627290238695e-09	TRUE	blue	11.3954404557997	1.05673111616198	20.9792421889741	2.44835352432727	0.591649464626319
cg00646073	cg00646073	8	5'UTR;5'UTR;5'UTR;5'UTR;5'UTR;5'UTR;5'UTR	NCALD	-0.0199619291637747	2.23287364080164e-07	FALSE	blue	11.3966353866257	1.05677665408209	18.8998922012173	5.51420647396887	0.699163376123663
cg04149196	cg04149196	1			-0.00208875526971889	0.501045951571413	FALSE	brown	11.3973446153006	1.05680367999859	3.89160122643833	3.89160122644108	0.927320360536275
cg22630543	cg22630543	8			-0.0205822691500116	2.10763200672852e-09	TRUE	blue	11.4001546891824	1.05691074433669	22.7665123760102	3.48780151138104	0.706562292866513
cg08260766	cg08260766	7	Body	PLXNA4	-0.0058697890877206	0.0694713877784697	FALSE	brown	11.4043351909008	1.05706997340586	6.45312712531887	5.80381878409833	0.778759119536539
cg27409484	cg27409484	6			-0.00541702362124236	0.00266753786089664	FALSE	brown	11.4046616849455	1.05708240661919	12.5292613179262	9.44478685691098	1.06624230775761
cg19302297	cg19302297	2			-0.00249769917175487	0.0145260637955242	FALSE	blue	11.4063223086165	1.05714563928801	23.8009722132588	17.4271983622232	1.05984707121858
cg14041338	cg14041338	13	Body;Body	ENOX1	-0.0198691443480328	3.68324558872526e-10	TRUE	blue	11.4074752234298	1.05718953417585	29.512534994756	8.78577658947378	0.634718142194921
cg16602295	cg16602295	4			-0.0385461598491713	1.8055550230544e-23	TRUE	blue	11.408279250106	1.05722014323148	61.0719868825387	7.31410946970976	0.754483205671478
cg02908052	cg02908052	3	Body;Body;Body	ITPR1	-0.0117985773236282	4.88741520674294e-09	TRUE	blue	11.4089578418603	1.05724597533843	20.426142379345	2.09659269024499	1.04969672007651
cg11100080	cg11100080	3	TSS1500;TSS1500;TSS1500;TSS1500;Body;Body;Body	IGF2BP2	0.00753102539477634	0.000194613060351127	FALSE	brown	11.4097424721952	1.0572758421249	12.0448961668847	3.62748851194669	0.803262930691578
cg01245856	cg01245856	6	5'UTR;5'UTR	BACH2	-0.00302227358525371	0.473493823906929	FALSE	brown	11.4114993718887	1.05734271068962	5.77295766427989	5.77295766427991	0.7899910018305
cg18043089	cg18043089	8			-0.0236016776466421	2.42267325108341e-18	TRUE	green	11.4115850891458	1.05734597287198	45.775526125099	3.57307092438279	0.826785369827414
cg11052202	cg11052202	6			-0.00156561671304965	0.00795920593592742	FALSE	red	11.4131257884411	1.05740460381866	20.594953556249	18.4485424579201	0.719973598874883
cg13644923	cg13644923	7			-0.0168251316979377	1.36766588757767e-10	TRUE	blue	11.4131453548257	1.0574053483619	29.7808640776969	6.47516241857778	0.853756274147937
cg26508444	cg26508444	10	Body	FAM53B	-0.00480211199502666	0.0221415960149871	FALSE	brown	11.4135229548818	1.05741971661034	3.40030941622584	2.22984287235209	0.718503707768203
cg16082393	cg16082393	11			-0.0226979285770412	7.85365994240316e-07	FALSE	blue	11.4138738441185	1.05743306804595	25.1770837070912	13.4427860714935	0.682430336221976
cg11423130	cg11423130	13			-0.0125512366135147	0.00158214396394091	FALSE	brown	11.4140707304845	1.05744055944861	6.47567180000576	2.66780539386576	0.776788962565943
cg21350860	cg21350860	2			-0.0141395423080498	0.00050512129564129	FALSE	brown	11.4172073843664	1.05755988973527	16.7282509876174	11.4470528925951	0.85593408211687
cg11373565	cg11373565	12			-0.014214621377134	6.0560316864988e-07	FALSE	blue	11.4205712698562	1.057687828353	31.2094759125901	17.7379982518563	0.90989494025184
cg25936138	cg25936138	5			-0.00753777835755718	0.000506077876279003	FALSE	brown	11.4213067459332	1.05771579568578	15.4579798658641	10.4107192971843	0.857941658300483
cg00492381	cg00492381	8	Body	CHD7	-0.0178582317240859	3.29206692503767e-07	FALSE	blue	11.4219598800561	1.05774063036028	15.8701074285656	2.51711427088102	0.729317955850607
cg20226460	cg20226460	18	Body	BCL2	-0.0117702087240565	1.5121497611674e-07	FALSE	blue	11.4226220387594	1.05776580673446	24.7124703785062	12.0211458526022	0.957788368350877
cg01692639	cg01692639	6			0.0072423934512639	0.0093505139700196	FALSE	turquoise	11.4244039045079	1.05783354898375	26.3340306789639	22.4756573322047	0.71438600451771
cg24051242	cg24051242	11	Body	LRP5	-0.000347926696526766	0.825568598247493	FALSE	brown	11.4248223935659	1.05784945739888	3.62070441630607	3.6207044163063	0.846799320840627
cg00246969	cg00246969	13	Body;Body	STK24	-0.00149888665302298	0.26703493996533	FALSE	brown	11.4267393724255	1.05792232185788	6.77137432399064	5.85215896847166	0.980378301406713
cg22859276	cg22859276	7	5'UTR	OSBPL3	-0.0265184716146461	4.75911382514957e-09	TRUE	blue	11.4320056280736	1.05812242958983	27.3890085519309	9.88091426144732	0.685262763619979
cg04007514	cg04007514	4	Body	AFF1	-0.0194719532141677	1.21153203416652e-08	TRUE	blue	11.4349509932795	1.05823430769275	21.6054956593703	4.42926854857319	0.609592972175794
cg06636678	cg06636678	11			-0.0242013083137912	3.3950547075589e-09	TRUE	blue	11.436071600157	1.05827686577092	29.9170414160141	11.3144618310095	0.726493702717685
cg09413378	cg09413378	3	Body	ADCY5	0.00118444448833152	0.64732582729104	FALSE	brown	11.4399424695653	1.05842384043488	6.2934040202023	6.29340402020219	1.04270609325128
cg04107175	cg04107175	1			-0.0110187371124744	0.00327429820483723	FALSE	brown	11.4410448134214	1.05846568669337	12.9447772522897	9.3079896481409	0.86596611333862
cg19386884	cg19386884	3	Body	LINC00578	-0.0261284413469131	1.94474502959489e-24	TRUE	green	11.4414856548795	1.0584824204207	62.5435945350322	7.33526149608383	0.657760089051116
cg08695258	cg08695258	18			-0.0118708674634473	4.70067802793024e-07	FALSE	blue	11.4435956672505	1.05856250462221	30.6777914323005	18.5974208381047	0.953916008212586
cg09493290	cg09493290	15	Body	THSD4	-0.00439546000804934	0.0177591310185952	FALSE	brown	11.447439256118	1.05870834769633	9.46776207346718	6.826375964444	0.771147311469036
cg18554976	cg18554976	19	TSS1500;TSS1500	FXYD1	0.0036230472493322	0.0227731427048174	FALSE	turquoise	11.4476377753572	1.05871587908048	20.725136367415	19.6140892317843	1.51670259586332
cg01224520	cg01224520	8			-0.0225172890723089	2.01018224863855e-08	TRUE	blue	11.4476711791195	1.05871714633306	21.844481142161	3.57043682083201	0.702430955338657
cg17383627	cg17383627	2			-0.00286693421490692	0.0274276133189294	FALSE	green	11.4481348420546	1.05873473612692	3.50832249916289	3.08318276535795	0.652414693274699
cg22715220	cg22715220	13	Body;Body	MCF2L	-0.0166164258890958	2.86807145846924e-06	FALSE	blue	11.4494051492055	1.05878292360792	15.6149034179671	3.8670631575074	0.704490014648042
cg23465732	cg23465732	7			0.00672942066629994	0.0118015484535683	FALSE	turquoise	11.4506614904716	1.05883057605264	15.8776536994493	12.4302505271386	0.952647134243682
cg10781263	cg10781263	13	TSS1500	LINC00562	-0.0085349400761176	0.00979720750826497	FALSE	brown	11.4519098016676	1.05887791874248	9.27019082973084	6.87650612580575	0.769073061360947
cg23525355	cg23525355	3	Body	MCF2L2	-0.0073305913347183	0.00184888239321199	FALSE	brown	11.454193239877	1.05896450567659	10.1414762653769	7.06124277740358	0.77463652239533
cg20751012	cg20751012	3	Body	GPD1L	-0.0212932787123386	4.2956714395748e-10	TRUE	blue	11.4556392544049	1.05901932896098	29.0291928279129	6.46219755819834	0.803619929004691
cg03282295	cg03282295	6	5'UTR	CAP2	-0.0159527702226312	7.8356070636003e-07	FALSE	blue	11.4577830082204	1.05910059316016	14.6777474117055	3.18502666440406	0.792333559608463
cg20477012	cg20477012	17			-0.00846084899462306	0.00280681415631189	FALSE	brown	11.4614437517151	1.05923932739667	11.7215224904297	8.19622167816013	0.886083946348879
cg20675093	cg20675093	2			-0.0191784238594756	6.42868894273528e-13	TRUE	green	11.4622321238662	1.05926919919183	36.9702021755314	7.4967775650984	0.567111856815103
cg13054514	cg13054514	4			-0.00800643728211514	0.0280081145132353	FALSE	brown	11.4627556590127	1.05928903505193	6.40774501416561	5.83407373803007	0.87428177464926
cg02006660	cg02006660	5			-0.024851174310469	2.57530471847887e-10	TRUE	blue	11.4645397753199	1.05935662539385	40.8045546906988	18.3844774938326	0.733916790500052
cg06901200	cg06901200	4	Body	WWC2	-0.00814623623934428	0.0327217001285597	FALSE	brown	11.4651673828234	1.05938039948514	5.47345462629647	5.47345462629656	0.868231268383337
cg00489486	cg00489486	7	Body;TSS1500;TSS1500;TSS1500	LOC100506860;LINC-PINT	-0.00222560339104541	0.276700227480391	FALSE	brown	11.4658288998593	1.05940545667802	8.23652093522088	8.23399889477673	0.935062649089905
cg06808702	cg06808702	18			-0.0309683752701887	4.03550157254498e-14	TRUE	blue	11.4670397958807	1.05945131971136	38.2909519964838	6.95228051937315	0.739787016970978
cg08767627	cg08767627	4	5'UTR	NPY1R	-0.00320307124010715	0.131894981982397	FALSE	blue	11.4671807624027	1.059456658544	4.83266463190768	4.60232160960882	0.831933376090753
cg21607248	cg21607248	20			0.00567949016363631	0.0166564954980901	FALSE	yellow	11.4681911205442	1.05949492197118	7.89218822902896	5.2376394271794	0.584557857985122
cg14338513	cg14338513	9			-0.0141986684116174	1.39159218671338e-06	FALSE	blue	11.4692651956617	1.0595355947372	38.2583389031582	25.1604073127134	0.911351627024472
cg13078706	cg13078706	2	ExonBnd;ExonBnd;5'UTR;5'UTR	NCKAP5	-0.0259788676061118	6.283067093379e-16	TRUE	green	11.4697129600112	1.05955254942323	42.4024313701285	6.57432483715698	0.741252619418285
cg19925215	cg19925215	8	Body;Body;Body	TPD52	-0.01150272371569	4.6252425429628e-10	TRUE	blue	11.4697577153391	1.05955424405623	24.3544612573499	3.48187967334414	0.684533896630224
cg18554965	cg18554965	1			-0.0384513489163333	2.94742922028239e-20	TRUE	blue	11.4710772115763	1.0596042029995	54.0549526324967	7.13382814038593	0.730684342043878
cg02512240	cg02512240	2	Body;Body	WIPF1	-0.0223151840903031	2.89531454456291e-08	TRUE	blue	11.4720500343726	1.05964103246638	24.3548645351248	8.21351089291559	0.744332582128256
cg23808165	cg23808165	22			-0.00317494369395626	0.149015676965967	FALSE	green	11.472293994179	1.05965026789256	3.04133451312197	2.99674780091456	0.770153685811938
cg14216263	cg14216263	11			-0.0119312234111192	0.00168363207564877	FALSE	brown	11.4733782006532	1.0596913096093	12.0422379618098	7.71146131896788	0.799719858750685
cg16344915	cg16344915	2			-0.00666883207728327	0.000583747730972917	FALSE	green	11.4761458027589	1.05979605725707	10.4293783890362	6.07430557014891	0.730236449510647
cg20237547	cg20237547	13			-0.00346369027902839	0.00181487102421203	FALSE	brown	11.477194735534	1.05983575045255	16.8961624507688	14.0790393717754	1.0821475036652
cg26833548	cg26833548	1	5'UTR	KANK4	0.00391251310240177	0.0929110976576668	FALSE	turquoise	11.4787925736732	1.05989620808207	17.0882447113551	17.0882447113545	1.42762877615387
cg04727199	cg04727199	1	5'UTR;TSS1500;TSS1500;TSS1500	MTHFR;CLCN6	-0.00878976042542151	0.00304428321934535	FALSE	brown	11.4797808363329	1.05993359690518	8.62297751238339	6.26031002044425	0.914893090719222
cg16631432	cg16631432	2	Body;Body;Body	SCN3A	-0.0191081868607791	9.73318399738173e-10	TRUE	blue	11.4804434696454	1.05995866442955	22.5534816471733	4.58775051949473	0.779455473780497
cg05494565	cg05494565	16	Body;Body;Body;Body	CDH13	-0.00502645028137091	0.000600335311864646	FALSE	green	11.4813084671206	1.05999138524559	5.75933436434713	2.12348371200778	0.504064320849997
cg05712302	cg05712302	6	5'UTR;5'UTR;1stExon;1stExon;Body	AKAP7	-0.00410072366000639	8.84689068331174e-10	TRUE	green	11.4848209899015	1.06012423037964	25.9315192630963	4.8392469203522	0.632970500666971
cg09053785	cg09053785	11			-0.00738019485752874	0.0185238832614775	FALSE	brown	11.4849687007605	1.0601298159781	9.27540265379571	8.33083031139742	0.947981212981175
cg23072638	cg23072638	1	3'UTR	TRABD2B	-0.0212583812160053	1.63075235021991e-10	TRUE	blue	11.4871944305443	1.06021397193336	44.354426272694	22.181603790399	0.829614240023601
cg00461650	cg00461650	16			-0.03018040658761	6.75689704140795e-09	TRUE	blue	11.489950290125	1.06031814977	37.3289943734121	19.6039717093548	0.779672445954067
cg22362985	cg22362985	18	Body;Body;Body	SPIRE1	-0.00594683131639706	0.0975686519029665	FALSE	brown	11.4900782500958	1.06032298634443	4.46635846340124	4.37022699027372	0.832269575679052
cg12200192	cg12200192	8	Body	MRPS28	0.0077436330945466	0.000411695026204482	FALSE	turquoise	11.490784537323	1.06034968130783	14.8061910737592	7.32044739416736	0.44443404068275
cg17378265	cg17378265	10	Body	MIR5694	-0.0110486639347036	4.42311993244427e-06	FALSE	blue	11.4908861496037	1.06035352172948	13.9745365207223	3.64486209296618	0.677694666561375
cg22940848	cg22940848	1	Body	SKI	-0.00935137201951866	0.00337101850491833	FALSE	brown	11.4930843143021	1.06043659273788	8.79235931723571	6.10780896323229	0.594652258762256
cg11845241	cg11845241	7	TSS1500;5'UTR;Body;5'UTR	MIR1200;ELMO1	-0.0218616537409245	6.44634730417086e-09	TRUE	blue	11.4932357881121	1.06044231651094	25.051734537616	6.29327744504766	0.769259259164664
cg14633252	cg14633252	9	Body	SHB	-0.00490107834608616	0.0697250826069124	FALSE	brown	11.4934367372024	1.06044990970051	7.4636721606139	7.39687595511407	0.975176558625932
cg05792379	cg05792379	1			-0.0115713298274104	1.19704269925157e-09	TRUE	blue	11.4983947781207	1.06063721533936	37.7909532934595	17.6143606260996	0.998607627821637
cg07945473	cg07945473	8	5'UTR	PAG1	-0.0488408097359505	1.45343086101993e-26	TRUE	blue	11.4990907605175	1.06066350180568	78.7139607566492	37.092510617199	0.75471175217987
cg02503303	cg02503303	11	TSS1500	PICALM	-0.0287079683766821	1.70778239008192e-15	TRUE	blue	11.5002253329813	1.06070634991114	45.832735317375	10.4514857972618	0.74967580638404
cg15381475	cg15381475	7	Body;Body	RAC1	-0.0181760074823396	1.06433947952424e-10	TRUE	blue	11.5013575736057	1.06074910573867	31.4421409316839	7.93969162327551	0.979395290566177
cg02023986	cg02023986	1	Body	FHAD1	-0.0162037844286491	1.40957874346232e-07	FALSE	blue	11.5039042570901	1.0608452585751	19.9619442440255	5.62726355933319	0.7668056134574
cg07995615	cg07995615	13			-0.0214423021567848	1.20129795858816e-12	TRUE	blue	11.5051691926592	1.06089300969723	34.0080730846721	6.46890647466856	0.810265960136295
cg05930053	cg05930053	20	5'UTR;Body	CTNNBL1	-0.00862222559179514	0.0127122934946167	FALSE	brown	11.5077565983713	1.0609906675125	11.8543897959752	9.65276047398822	0.862149880958253
cg12282038	cg12282038	5			-0.0265354370930185	2.90200638038319e-11	TRUE	blue	11.5117709355838	1.06114213930227	29.8700791820113	5.66997962564744	0.706472160975613
cg10735623	cg10735623	8	5'UTR	ZHX2	-0.00434256199395535	0.0472297933402057	FALSE	brown	11.5125974953027	1.06117332107615	5.60393640397311	5.60268253296636	0.669778191071062
cg11059659	cg11059659	15	Body	LINC00925	-0.00242733290534073	0.283195659760203	FALSE	brown	11.512751083215	1.06117911489791	8.95022249838541	8.49267065255407	1.11551428963945
cg26450149	cg26450149	7	Body	TNS3	-0.030726421572034	3.09765023490448e-10	TRUE	blue	11.5134852381277	1.06120680847519	49.966287860407	28.3998719205105	0.856040527418201
cg05589046	cg05589046	3	Body	LOC285375	0.0204266768545122	1.85629300580037e-13	TRUE	turquoise	11.5140344303275	1.06122752378846	49.3914370316485	16.5835195845267	1.04061894254062
cg18752880	cg18752880	5	TSS200;TSS200	C1QTNF3	-0.0260495250924641	2.14976799789957e-13	TRUE	blue	11.5150339759175	1.06126522371855	72.9625666400139	42.8540166496111	0.959199025051482
cg07925717	cg07925717	22			0.00340910514692869	1.05872835422037e-05	FALSE	turquoise	11.5150636547995	1.06126634306897	13.6281617042216	2.98786056232996	0.72508760247229
cg18722124	cg18722124	19	TSS1500	ZNF536	0.00758228156035848	0.00454579449010418	FALSE	brown	11.5154716317454	1.06128172978353	12.0669169668724	7.99899994995928	1.04693448825263
cg25625432	cg25625432	6	Body;Body	AIG1	-0.0221538127603865	1.07242778885459e-08	TRUE	blue	11.5155000515765	1.06128280160768	21.3246652581732	3.37393422936464	0.734502323316218
cg04351607	cg04351607	2			-0.00707196942408737	0.00875015161382433	FALSE	green	11.5159990530817	1.06130162049561	10.657581095418	7.83971229101786	0.622261465641253
cg04120610	cg04120610	10	Body;Body;Body;3'UTR;3'UTR;Body	RPS24	-0.0130686576514309	0.00103058328472089	FALSE	brown	11.5160682560498	1.06130423028888	10.3097639247773	6.43712864696104	0.803390868956828
cg21327055	cg21327055	2			-0.0119099450679078	0.00902981842553121	FALSE	brown	11.5162887913831	1.06131254704762	7.36527569973838	5.30589241314816	0.733920113418855
cg13446689	cg13446689	1	Body;Body	DNM3	-0.00358983228002532	0.0406535280567901	FALSE	brown	11.5165336619583	1.0613217813427	8.72896590568912	5.77405270914875	0.850724019769044
cg15627152	cg15627152	8	Body;Body	MATN2	-0.0215558536102085	1.5311032981332e-08	TRUE	blue	11.5175442606025	1.06135988987184	23.5197135760341	6.65229729599639	0.673200353938753
cg13173077	cg13173077	2			-0.026127743919229	3.07800124571019e-10	TRUE	blue	11.5181394574837	1.06138233250687	25.723621731926	5.23964524405025	0.691814299096982
cg18233931	cg18233931	1			-0.00975727852675938	0.00953931135334366	FALSE	brown	11.5182982423421	1.06138831949051	7.90008902880373	5.82119197232143	0.777137603557026
cg23011788	cg23011788	10	Body	FRMD4A	-0.0159292348448796	1.58980835718999e-06	FALSE	blue	11.5189888336603	1.06141435727854	15.3567525418007	3.04805985827019	0.64240740349703
cg06721601	cg06721601	7	Body;Body;Body	CUX1	-0.00772736331473975	0.0466598522476822	FALSE	brown	11.5193957641044	1.06142969929575	3.89703859856942	3.70275392126334	0.835184457085237
cg12024595	cg12024595	2	TSS1500;ExonBnd;ExonBnd;Body;Body	CPS1	-0.012546514744107	0.000124154436751278	FALSE	brown	11.5211060038607	1.06149417251753	14.6231749010564	7.82104484844564	0.856669116975349
cg27663123	cg27663123	14	Body	CCDC88C	-0.0115540816697607	0.0020261945718197	FALSE	brown	11.5217363282022	1.0615179322933	20.0058786349404	15.8431842198741	0.888199365771262
cg26158447	cg26158447	1	Body	MIR181A1HG	-0.00219792020293677	0.220663119314469	FALSE	red	11.5220009305765	1.06152790596638	28.6568749453408	28.6500224671085	0.69115550495535
cg02773832	cg02773832	12	Body;Body;5'UTR	TPCN1	-0.0127706352694215	0.00169602754132924	FALSE	brown	11.5224290377608	1.06154404215097	18.1598217038821	13.8150558587069	0.887629756364355
cg07791011	cg07791011	3			0.0107859882868743	4.62049824657296e-07	FALSE	turquoise	11.522687605705	1.06155378778455	22.8208373120469	6.95690961558199	0.667851055483082
cg06632676	cg06632676	12	Body;Body	WNT5B	-0.015322784134049	7.46140075156952e-05	FALSE	brown	11.5248143276427	1.06163393734761	26.3251092676255	18.6086898346433	0.958968051817667
cg15773263	cg15773263	18	Body;Body;Body;Body;Body	LINC00907	-0.0257094171620797	3.67729209941359e-11	TRUE	blue	11.5261609983909	1.06168468154973	27.714360280686	5.10310497665378	0.740201400997468
cg21679510	cg21679510	2	5'UTR;Body	DARS	-0.0282352693437024	8.88567679466933e-14	TRUE	blue	11.5272368250404	1.06172521575482	35.1390356861258	7.07561210466704	0.786377667176486
cg09543915	cg09543915	5	Body;Body	NDST1	-0.0181593319581356	3.70401051976068e-06	FALSE	brown	11.5274623148792	1.06173371111554	24.206760638726	13.464830195032	0.84275072428636
cg21609154	cg21609154	13	Body	MCF2L	-0.00546915712584224	0.0277526519664068	FALSE	brown	11.5287219772182	1.06178116601063	5.89670387667178	5.89670387667178	0.57641306153663
cg09857310	cg09857310	2	Body	TM4SF20	-0.0192892504169322	1.84263567115957e-11	TRUE	blue	11.5288312819276	1.06178528357086	28.5995088168814	3.15818791890618	0.628926084596742
cg26053876	cg26053876	14			-0.0312860619338952	1.45049780146562e-14	TRUE	blue	11.530074956757	1.0618321306425	38.8536209170773	5.99063487495451	0.720805481979593
cg17337764	cg17337764	7			-0.0276000947538511	1.05080284788879e-11	TRUE	blue	11.5311672353424	1.06187327071282	31.0387531029906	5.71536281980855	0.714780404415805
cg23832593	cg23832593	3	Body	GPD1L	-0.0156741438839591	0.000142469594965997	FALSE	brown	11.5317975162309	1.06189700812168	18.6891126963137	12.1862710261318	0.792264142173623
cg05929599	cg05929599	4	Body;Body;Body	SLC4A4	-0.0166975120729115	1.07875427419111e-08	TRUE	blue	11.5324416646502	1.06192126646395	20.6794346960165	4.43356600634064	0.723758929700857
cg10854441	cg10854441	22	TSS1500;TSS1500	MLC1	-0.00330981333375044	0.402060860831188	FALSE	brown	11.533078901807	1.06194526319796	3.89404197527563	3.89404197527577	0.78203547253935
cg08706709	cg08706709	5	Body;Body;Body	FER	-0.0157073996226754	0.000698739402776719	FALSE	brown	11.5331407922483	1.06194759376426	13.5703895014676	8.68428091082885	0.743421930660389
cg03002136	cg03002136	13	5'UTR	CCDC70	-0.0085070283193923	0.00330210334988646	FALSE	brown	11.5338466997621	1.06197417475913	8.78213226847282	5.68356725888236	0.792484574945167
cg21313395	cg21313395	1			-0.010562839859101	6.66140831212856e-07	FALSE	blue	11.5359444341425	1.06205315548879	32.7263140670688	19.9599893392811	0.850928757918496
cg09965849	cg09965849	2	Body;Body;Body;Body;Body	LTBP1	-0.0225726568892561	1.26548430559236e-09	TRUE	blue	11.5362199937522	1.06206352937619	23.4019174475208	4.58986727225584	0.741100470862666
cg24249286	cg24249286	11	Body;Body	OPCML	-0.0238897508301085	9.66155228060291e-10	TRUE	blue	11.5369592484158	1.06209135859018	25.9080338682205	5.19593521852784	0.736502675749987
cg24362778	cg24362778	7	Body;Body;Body;Body;Body	DPP6	0.00226830441367156	0.0172981887170702	FALSE	grey	11.5388787346197	1.06216360925071	4.08126104105173	3.63818576847086	0.759892035501577
cg24973040	cg24973040	11	Body;Body;Body	ST5	-0.0127468240867054	0.000373222224590872	FALSE	brown	11.546495036997	1.06245017322388	17.3900583497699	11.1733887854807	0.819453806987219
cg03650344	cg03650344	8	Body;Body;Body	CSGALNACT1	-0.0164843375537661	6.26752015692567e-06	FALSE	brown	11.5467989188723	1.0624616028815	25.8604126544862	15.5417139763864	0.892954154600328
cg18690368	cg18690368	7	Body	WIPF3	-0.00306773719401863	0.420027013054656	FALSE	brown	11.5471772959781	1.06247583404616	2.85173594987592	2.8517359498764	0.775934159133659
cg03594693	cg03594693	7	Body	HEATR2	-0.0183251394337695	4.83445640840880e-09	TRUE	blue	11.5472888195086	1.06248002847557	22.3924209079167	4.21812794929104	0.757770801890557
cg01511718	cg01511718	15			-0.017124477409492	1.21282720103043e-09	TRUE	blue	11.5479579475351	1.06250519370654	24.6684354814563	4.0255694398881	0.788531685501894
cg05139080	cg05139080	5	Body;Body;Body;Body;Body	SERINC5	-0.0197143637192896	1.31332248223516e-06	FALSE	blue	11.5493816817569	1.06255873406461	30.6963729458675	18.6718871183581	0.81375998237258
cg03331935	cg03331935	11			-0.0193214389606814	8.37939315185193e-12	TRUE	blue	11.5503928107887	1.06259675415518	32.7294307021198	6.0627121819299	0.888066863196983
cg08871934	cg08871934	10			-0.0283584218840074	4.89056604319097e-12	TRUE	blue	11.5535493119029	1.0627154223043	32.8179878634005	5.97760388886687	0.705379063891916
cg12285834	cg12285834	3			-0.0449573701442775	2.53251207829245e-26	TRUE	blue	11.5536580370103	1.06271950922952	72.9191188202095	10.5325864003037	0.779141277603904
cg16336920	cg16336920	2	Body;Body	ORC2	-0.0381229221755463	5.44789639747088e-21	TRUE	green	11.5554206649404	1.06278576021209	55.9396253522188	6.78974445529118	0.752736805555511
cg02294764	cg02294764	13			0.00527067052279708	0.23709783508683	FALSE	red	11.5562359973167	1.06281640226924	22.2554492785732	22.1084555409891	0.699713224241769
cg24221559	cg24221559	2			-0.0254742987642099	1.29051747876484e-15	TRUE	blue	11.5577287179052	1.06287249652425	37.1451509622343	3.77016741565947	0.824267747458991
cg25967146	cg25967146	8			-0.0291011998015401	1.67623360001725e-13	TRUE	blue	11.5592971288274	1.06293142730664	41.9048465261902	11.063151626079	0.751159918687111
cg24216284	cg24216284	2	Body	EFR3B	-0.0215352388987017	3.64202085628665e-07	FALSE	blue	11.5614469407662	1.0630121904051	31.0766083939536	17.5062733797876	0.845732721441512
cg02959555	cg02959555	1			-0.0124889754787183	1.74403936741386e-06	FALSE	blue	11.5615374490576	1.06301559024751	22.8382810648854	9.58386461323508	0.876841628798502
cg00930349	cg00930349	3	TSS1500;TSS1500;Body	ADAMTS9-AS1;ADAMTS9	-0.00388240690588625	0.195552810016143	FALSE	green	11.5624169626589	1.06304862680322	7.36800850003522	7.30127880648789	0.806504800263364
cg05643453	cg05643453	1	TSS1500	CASQ1	-0.00367828457249358	0.128246406411812	FALSE	brown	11.562489413941	1.06305134812814	3.48631406376353	3.19715315499573	0.807899207184548
cg15916745	cg15916745	12			-0.00365357193044574	0.0176421083175392	FALSE	green	11.5626963181302	1.06305911951201	3.92730664396844	2.09124609181471	0.678474377303969
cg20567060	cg20567060	1			-0.0152301852590675	6.3863552212046e-07	FALSE	brown	11.5634101775739	1.06308593122088	29.8142299050481	17.9537633126315	0.879255148874509
cg12478410	cg12478410	2	Body;Body	CNGA3	-0.00908477326859791	0.00823688220308286	FALSE	brown	11.5652531528773	1.06315514352207	7.2569054945528	4.48809928917044	0.818452955879983
cg25268312	cg25268312	16	Body;Body	LCMT1	-0.0268621108339623	9.84138341775909e-11	TRUE	blue	11.5689283940387	1.06329313301318	28.5018671985629	6.04642974163374	0.748038896200949
cg09074299	cg09074299	10	5'UTR;Body;Body;Body;Body	TACC2	0.00331345810726942	0.122746171502218	FALSE	turquoise	11.571986738538	1.06340792727606	16.2549323852423	14.0584775058179	1.05544895320713
cg23434792	cg23434792	12			-0.0201715364546849	6.03650941432091e-12	TRUE	blue	11.5727637958423	1.06343708911118	32.6540583923428	7.43508537128048	0.705354161570078
cg24027850	cg24027850	14			-0.0168431087105757	7.70678174144405e-05	FALSE	blue	11.5745646314738	1.06350466433755	21.8379624153187	13.7667829183103	0.750313478685597
cg24752267	cg24752267	20			0.0030012300038856	0.0011222128978425	FALSE	turquoise	11.5762344459063	1.06356731368219	28.2458696212403	22.6011426083865	0.673130126418554
cg27408085	cg27408085	1	TSS1500;TSS1500	ADGRB2	-0.00339094190770341	0.0161401520095116	FALSE	brown	11.5773421319365	1.06360886768828	6.21483293598612	5.11464249970663	0.937518059260173
cg10592509	cg10592509	8			-0.0172050000664378	3.3116440862467e-12	TRUE	blue	11.5793282227557	1.06368336443347	30.4788979047905	5.96038442565529	0.846936198134684
cg09679746	cg09679746	16	Body	CDH8	-0.000359247967631413	0.872513190535056	FALSE	grey	11.5819430281557	1.06378142429806	5.67153161708865	5.6715316170885	0.84704009772955
cg06696979	cg06696979	X	Body	TSPAN7	-0.0145810757823735	1.12555676657087e-06	FALSE	Untested	11.5838166555618	1.06385167505232	15.000197386263	3.29148071926895	0.605619794755825
cg06867473	cg06867473	7			-0.0102510652596672	0.0112873583557954	FALSE	brown	11.5895172692128	1.06406534694865	8.41428701799697	6.38899443095349	0.72690159416286
cg25978276	cg25978276	11			-0.02375115504987	1.28129155662635e-11	TRUE	blue	11.5909949116874	1.06412071517941	32.5417609200641	6.28892158587308	0.797883230567234
cg25996586	cg25996586	5	3'UTR	NPR3	-0.0323014433597155	1.87330686593745e-14	TRUE	blue	11.5933542549489	1.06420910668487	38.5936010427332	6.8168096479566	0.668354013384079
cg07236647	cg07236647	2	Body;Body;Body	NCK2	-0.0226615178759642	2.54368382640717e-10	TRUE	blue	11.5967628138399	1.06433677471896	27.2507573282792	5.38209154219135	0.783901613723207
cg04326298	cg04326298	21	5'UTR;5'UTR;5'UTR;5'UTR;5'UTR;5'UTR;5'UTR;Body;Body;Body;Body;Body;Body;Body;Body;Body;Body;Body;Body;Body	PDE9A	-0.0129504502578217	0.00115453063868697	FALSE	brown	11.5978378164236	1.06437703130263	12.2560865730229	7.92191438697913	0.743336375833348
cg22486537	cg22486537	13	Body;Body;Body;Body	DOCK9	-0.020386455102433	4.81145437845494e-12	TRUE	blue	11.5981676444299	1.06438938191906	27.624546620098	2.20647829676992	0.815065018253946
cg01089425	cg01089425	5	3'UTR	ANKRD33B	0.00615287233715433	0.0438438437315876	FALSE	brown	11.598228569123	1.06439166324395	6.69647363579051	5.38711226523563	0.913219968066623
cg25646047	cg25646047	11			-0.0160422494374405	1.37997824342475e-10	TRUE	blue	11.6012392303431	1.06450438251609	28.002021867529	4.50538726947954	0.944187987760203
cg11366422	cg11366422	12	Body	LOC100507424	-0.0112034225464817	0.000873401635480431	FALSE	brown	11.6026134789749	1.06455582471456	14.0786177790987	9.66552100784205	0.849147059365051
cg17299812	cg17299812	9	Body;Body;Body;Body	PBX3	0.0111334234906301	2.48877684508206e-06	FALSE	turquoise	11.6064037534371	1.06469767434843	32.7297943075105	19.1682246646853	0.69908510496338
cg25012961	cg25012961	5	Body	ZNF608	0.00156225380212929	0.378958151336293	FALSE	grey	11.6075029377177	1.06473880225287	5.21293873050969	4.03789126412578	0.655458716011203
cg03081045	cg03081045	4	Body;Body;Body;Body;Body;Body;Body;Body;Body	ANAPC10	-0.00856075723863324	0.0188593079446057	FALSE	brown	11.6077466149943	1.06474791933743	8.15201307636411	6.37759963208018	0.746226232049869
cg04413193	cg04413193	1			-0.0100959246710209	0.00107246440696598	FALSE	green	11.6087254514147	1.06478454016898	7.46521393726812	4.4801276327965	0.718329014375684
cg17313042	cg17313042	19	5'UTR	ZNF547	-0.00065126796484433	0.638130845613017	FALSE	yellow	11.6123640715157	1.06492064339901	3.44618748417116	3.44618748417145	1.15605035024191
cg15077282	cg15077282	9	Body;Body;Body;Body;Body;Body	PTPRD	-0.0139265276007701	2.35023930099986e-05	FALSE	blue	11.6133371470418	1.06495703423413	13.1094792204136	4.27981835944721	0.777903623756973
cg25588222	cg25588222	5			0.00503071965128246	0.0169267267244235	FALSE	brown	11.6137760717725	1.06497344803353	5.12990343979311	3.04405548937848	0.964061560798145
cg10950203	cg10950203	18			-0.0152805324585535	1.45195194958552e-07	FALSE	blue	11.6182372833286	1.06514024197907	19.9779385691349	6.95777927043585	0.873881258887419
cg07486085	cg07486085	2	Body;Body	KCNH7	-0.00826348796081575	0.0037325750823469	FALSE	brown	11.6192788470169	1.06517917431247	14.6162377801791	11.7336636582052	0.890542253478454
cg06782606	cg06782606	12			-0.0151873070706762	2.61584373700827e-05	FALSE	blue	11.6193474892188	1.06518173994859	15.7792929743499	7.92495569894865	0.717353944112822
cg09985802	cg09985802	10	Body;Body	LHPP	-0.00388448553431834	0.106727942613706	FALSE	brown	11.6212068056684	1.06525122976072	5.14696387891516	5.05825222557004	0.692328095616775
cg16271121	cg16271121	1			-0.0230091700998463	1.89683714734871e-09	TRUE	blue	11.6225644267676	1.06530196226421	54.9432563356348	34.0786086494265	0.962257325127922
cg10153335	cg10153335	17	Body;Body;Body;Body;TSS200	LOC404266;HOXB5	0.000518798641600933	0.465431968317807	FALSE	grey	11.6230939270854	1.06532174738388	2.09948826383379	2.09948826383368	0.520125387363787
cg17643115	cg17643115	2			-0.00802462048953911	6.09408494627832e-06	FALSE	blue	11.6244545807895	1.06537258495035	12.8474181045688	4.63559301392877	0.766735311228868
cg16781886	cg16781886	7	Body;Body	DGKB	-0.0302146589179522	5.40572750213122e-12	TRUE	blue	11.6251760289701	1.06539953771955	41.2918951661183	16.4405859441367	0.747282055191532
cg07725064	cg07725064	6	5'UTR	FYN	-0.0124492093991048	0.00256822371165449	FALSE	brown	11.6270095145453	1.06546802785508	7.7128575027544	4.64526911784455	0.709802647572404
cg10057126	cg10057126	4	TSS1500	ANKRD56	0.0149340338763979	4.41242186205597e-15	TRUE	turquoise	11.6277705751488	1.06549645421898	39.9549802098816	6.04235017044063	0.826921957637449
cg09515985	cg09515985	9	Body;Body	MAMDC2	-0.0148779726046067	4.43908031601657e-05	FALSE	brown	11.6290051726591	1.06554256369627	21.1584856229851	12.70349234693	0.958102085532342
cg22471128	cg22471128	8	TSS1500	SNTG1	-0.000103771091040526	0.909977012427342	FALSE	red	11.6293542249345	1.06555559913651	9.07174868758182	9.07174868758199	0.644668801593868
cg00854448	cg00854448	1	Body	NUAK2	0.00316717071781799	0.150176560530914	FALSE	brown	11.6323762295954	1.06566844026486	3.57433904117408	3.57433904117408	1.01609751576236
cg20076442	cg20076442	8			-0.0180222404871686	2.01916936727837e-08	TRUE	blue	11.6328395336391	1.06568573736554	31.6012074073837	13.1340008618521	0.942194081357167
cg17945422	cg17945422	18			-0.00111473853311079	0.316780263355785	FALSE	brown	11.632906348313	1.06568823178324	7.71273077490531	6.8730142927925	0.849839638318869
cg14832682	cg14832682	2	Body	TSSC1	-0.0256734311529324	4.66249507679215e-13	TRUE	blue	11.6332597249317	1.06570142428905	33.9097148524902	5.00056258320299	0.777005642483488
cg00446184	cg00446184	15	Body	MYO5C	-0.0221370705111752	4.22931325526491e-11	TRUE	blue	11.6343772096569	1.06574314038179	25.5010699609288	2.93352325761873	0.761871013090606
cg15262503	cg15262503	10	Body	LOC101927964	-0.0128987918264859	1.0273322505588e-09	TRUE	blue	11.6348665613699	1.06576140678966	21.8138996397308	2.38139877350415	1.0419825558257
cg17557530	cg17557530	9	Body;Body;Body;Body	DAPK1	-0.0103403838731534	0.000223688563658706	FALSE	blue	11.6353053213767	1.06577778406876	12.8109012088574	6.41483031982824	0.845317045566088
cg02904554	cg02904554	6	Body;Body	SLC22A23	-0.0161700033943202	5.7206940774102e-09	TRUE	blue	11.6360534083701	1.06580570594965	25.5347850558005	6.30562570291471	0.883530684762072
cg25933842	cg25933842	2			-0.0158586009607089	9.67489210618458e-07	FALSE	blue	11.6360964220799	1.06580731135499	18.7118395332121	7.43801514754037	0.804422573050422
cg22366943	cg22366943	6	Body	NKAIN2	-0.0259665331287121	7.55290512636978e-09	TRUE	blue	11.6390119821935	1.06591611528867	22.7368293571659	6.09735299685964	0.649889329579912
cg06777175	cg06777175	15	Body	LINC00925	-0.00631361146172042	0.00964944409534034	FALSE	brown	11.6397809165082	1.06594480611739	4.35939675488603	2.81252495957568	0.8380187382555
cg16651347	cg16651347	1	5'UTR	TNN	-0.0142729308314898	2.82115718538772e-09	TRUE	blue	11.6400494752179	1.06595482625618	21.89954549601	4.18918639111226	0.886182730802404
cg02966969	cg02966969	18	Body;Body	VAPA	-0.0184372273701319	6.0436865910709e-09	TRUE	blue	11.6426532634706	1.0660519636794	22.9363762504333	4.60007491576465	0.793444829133022
cg06147156	cg06147156	11	Body	ALKBH3	-0.00255990124818981	0.378722938695634	FALSE	brown	11.6451219195231	1.06614403977486	3.57004837912439	3.57004837912433	0.687624671408368
cg15222338	cg15222338	4			-0.0226316730758135	7.97248948275278e-08	TRUE	blue	11.6458346295035	1.0661706188474	21.3727769712432	7.62456854178737	0.68120200541936
cg10700560	cg10700560	10	Body;Body	LHPP	-0.0215327625124952	2.90372873658071e-09	TRUE	blue	11.6460637615579	1.06617916351689	27.8662334554969	9.53360622531352	0.679578470334114
cg11097954	cg11097954	14			-0.0128228650983458	0.000221280258345954	FALSE	blue	11.647059169277	1.06621628177546	9.4039387632736	2.92008767289727	0.719353536150505
cg18482776	cg18482776	11			-0.00124051970919759	0.39016638537517	FALSE	brown	11.6476503889893	1.06623832656276	2.72620068853666	2.28605068256809	1.04935070921289
cg12658906	cg12658906	10	Body	DIP2C	-0.00418466228077497	0.00893630196225913	FALSE	brown	11.6479475304603	1.06624940564316	5.23949837667115	3.55110559266063	1.14362663435276
cg00181497	cg00181497	14			-0.00549075907463484	0.0877694529975504	FALSE	brown	11.6486911708665	1.06627713143908	5.08708895148098	5.04600837446839	0.85775083727316
cg26026991	cg26026991	9	Body;Body;Body;Body;Body;Body	PTPRD	-0.0130220300918976	4.90839842577575e-06	FALSE	blue	11.6491047212073	1.06629254943243	16.2412367002207	5.66481074077791	0.860407792038904
cg08771694	cg08771694	2	TSS1500;TSS1500	C2orf83	-0.0197638424443242	1.13395909932078e-09	TRUE	blue	11.6491063889216	1.06629261160708	23.1263997021306	2.99715444792983	0.72873714406629
cg05937593	cg05937593	4			-0.0277952930012768	2.43363787856881e-15	TRUE	blue	11.6491177610028	1.06629303557348	41.4784289001825	6.41493216387261	0.787118924571697
cg10412026	cg10412026	2			-0.0304391610863245	1.33837037397748e-18	TRUE	blue	11.6495935737139	1.06631077413695	44.0238172980509	2.57582723360048	0.785235759228693
cg17856611	cg17856611	2	Body	LRP1B	-0.0109401462058698	6.98811998211504e-06	FALSE	blue	11.650568774372	1.06634712789779	17.5492197142938	6.95163998122541	0.912641110455794
cg15465878	cg15465878	1	Body	C1orf228	-0.0351196161362934	4.74608798045127e-21	TRUE	green	11.6555132017723	1.06653140061858	56.1136053894727	7.38695215958313	0.779688116110265
cg27280027	cg27280027	12			-0.0226909237392312	1.95851223111788e-09	TRUE	blue	11.6563702175519	1.06656333259228	25.3142341203796	5.07285127804124	0.777391988454967
cg20643832	cg20643832	16	Body	SNX29	-0.0176056831201884	3.24188275732694e-05	FALSE	brown	11.6581845874152	1.06663092734826	15.1634451580084	7.42048719163208	0.749914321231474
cg17936508	cg17936508	8	Body	LOC101927040	0.00524755816742165	0.00297587121172919	FALSE	brown	11.6583226214241	1.06663606940559	9.87393279567932	5.29090591910652	0.869303111250299
cg23098195	cg23098195	5			-0.00306808044130152	0.0029019680941385	FALSE	blue	11.6592239097213	1.06666964279494	8.51536640885928	5.34286671561256	0.76906815509532
cg06891056	cg06891056	1			-0.0148979402716131	2.91525287224739e-08	TRUE	blue	11.6600669942307	1.06670104571812	18.3591300610431	2.14073423592163	0.679899661807589
cg09402485	cg09402485	2	Body;Body;Body;Body	CTNNA2	-0.0241765867249835	8.32803735039056e-10	TRUE	blue	11.6610236899762	1.06673667764366	27.5855484058594	6.90975334073448	0.743303314951874
cg01703480	cg01703480	7	Body	SEMA3A	-0.02606871513624	1.59345796449651e-14	TRUE	green	11.6621080291099	1.06677706008528	42.7757713320455	9.62409053125901	0.747007651069927
cg21262198	cg21262198	3	TSS200	PLCH1	-0.00376868712628922	0.173238648050305	FALSE	brown	11.6628433143942	1.06680444109346	3.72232516876625	3.39098566298105	0.896367107392372
cg07475026	cg07475026	3	5'UTR;5'UTR	FOXP1	-0.023290525985349	4.21022273680063e-07	FALSE	blue	11.6637796410491	1.06683930610589	16.8587915388633	4.4088064821225	0.648280553120354
cg25607284	cg25607284	3	TSS1500;TSS1500;TSS1500;TSS1500;TSS1500;5'UTR;5'UTR	MBNL1	-0.00530580717069803	2.10854837081943e-06	FALSE	blue	11.6648860345445	1.06688050011132	34.3654268361379	19.3248064779371	1.04917691048656
cg09581706	cg09581706	5	Body	PDZD2	-0.0243164199329448	2.15856039418992e-10	TRUE	blue	11.6652555213568	1.06689425622878	63.3301076616179	40.2965149929031	1.00461340639221
cg03219159	cg03219159	8			-0.0060861676244948	0.00132656891447002	FALSE	blue	11.6667050128392	1.06694821707379	7.259994019489	2.72169524435918	0.802931492212876
cg26413942	cg26413942	5	TSS1500	ZNF608	0.00689574227161421	1.66221310257093e-05	FALSE	grey	11.6682599612385	1.06700609635591	16.8053882518864	8.0116025928843	0.416702042854271
cg00511712	cg00511712	7			-0.012283083923676	0.00662564256352683	FALSE	brown	11.6683533109562	1.06700957083327	7.48036721677191	5.16888544569775	0.671923046936323
cg11470256	cg11470256	13	TSS200;5'UTR;Body;Body;Body	ARHGEF7	-0.0172374362350191	8.6044129253278e-08	TRUE	blue	11.6686760255066	1.06702158205771	20.0023863877362	4.52469736995104	0.800329706319937
cg24622589	cg24622589	3			-0.0100219639386617	0.00940248571847473	FALSE	brown	11.6687086223592	1.06702279527276	7.81935825594799	5.75994137018137	0.801786784828789
cg27211071	cg27211071	9	5'UTR;5'UTR;5'UTR	KANK1	-0.00439417288833112	0.0714578605947569	FALSE	brown	11.6694941842443	1.06705203190207	4.71974807924076	4.10285860983825	0.774127031856147
cg23229704	cg23229704	2			0.000134347572002893	0.954275914107012	FALSE	brown	11.66995988407	1.06706936314417	3.87337595715152	3.87337595715158	0.829123682746906
cg26882352	cg26882352	15	Body	MYO1E	-0.0181449619332001	1.0548706004594e-07	FALSE	blue	11.6763560196695	1.06730732843834	20.8347911241633	6.68775120995946	0.747886872973887
cg07391472	cg07391472	15	5'UTR	GLCE	-0.0173601880954211	9.30891757106172e-08	FALSE	blue	11.6768724476656	1.06732653621763	20.4034297735946	4.4301527389284	0.783091231945519
cg17411711	cg17411711	20			-0.0167785289583826	1.26529747333117e-08	TRUE	blue	11.6772925289899	1.06734215989771	19.7971942310938	3.03058907654943	0.831715606880004
cg22856771	cg22856771	11			-0.0089984957510144	0.00115193100944343	FALSE	blue	11.6775771580315	1.06735274551209	9.19493027360838	3.38484209285795	0.835739104107562
cg02609880	cg02609880	1	TSS1500;TSS1500	BCAN	-0.00709883340307187	2.53247919856148e-09	TRUE	blue	11.6786290937699	1.06739186572553	31.2682150809089	10.9704494157144	0.854952542954367
cg12989276	cg12989276	9			-0.00707824120879228	0.022726195422514	FALSE	brown	11.6826346307487	1.0675407945373	14.017092043142	11.9812108795679	0.895821591957329
cg19321979	cg19321979	1	TSS1500;TSS1500	BCAN	-0.00336241690017586	0.0658883375203811	FALSE	brown	11.6844501973063	1.06760828182079	5.40682594348718	3.03312719453669	0.782450293621161
cg19368424	cg19368424	3			-0.00389771126513005	0.00738379988305617	FALSE	brown	11.6862322317162	1.06767451246806	7.86828243732407	4.92155853499952	0.83074069820361
cg12689561	cg12689561	11	5'UTR;Body;Body	LDLRAD3	-0.010294316331302	0.0161793234331359	FALSE	brown	11.687324027082	1.06771508487372	5.28924870593497	3.74183468301274	0.707881470241224
cg21584353	cg21584353	6	Body;Body	ARID1B	-0.0144659343353137	0.000342792421362982	FALSE	brown	11.6882665008408	1.06775010526412	13.9401476600284	8.62524084852423	0.823099283642508
cg13479740	cg13479740	8			-0.00394357368708922	0.258468996636446	FALSE	brown	11.6904190704309	1.06783007974298	7.80598050283493	7.78622649564966	0.847000958738441
cg12297329	cg12297329	5			0.00359885366923114	0.0265337512025219	FALSE	turquoise	11.6943638869382	1.06797660340844	16.54767036556	13.1919101604933	1.58108221747483
cg15015132	cg15015132	14	Body;Body;Body;5'UTR	NUBPL	-0.0166703402706066	5.49579792902875e-07	FALSE	blue	11.6955107720395	1.06801919327936	17.0485619848235	3.23936219421614	0.644973483206699
cg06866237	cg06866237	7	Body;Body;Body	CUX1	-0.01807952044334	1.06718238492818e-06	FALSE	blue	11.6961421892407	1.06804263933568	17.8456480354269	6.07974917147448	0.725713869099873
cg03054309	cg03054309	16	Body;Body;Body;Body	CDH13	-0.00105506171070971	0.492959380743964	FALSE	brown	11.6977247491621	1.06810139807309	5.60674026377217	5.49350001076806	0.842189227281705
cg18359338	cg18359338	21	Body;Body;Body;Body	UMODL1	-0.0120452046204483	0.00021690819682405	FALSE	blue	11.6988934262034	1.0681447846845	13.1097797534962	6.19668252422147	0.690668368522438
cg20353207	cg20353207	15	Body	RORA	-0.00321362158061131	0.000883662933861194	FALSE	green	11.7015271539213	1.06824254475814	17.6765588855748	12.0482533905561	0.642455488868078
cg14280728	cg14280728	2	Body;Body	AFF3	-0.020208673802488	6.37389537262139e-11	TRUE	blue	11.7016248776569	1.06824617169515	26.593140901636	3.90057562189219	0.789522133088387
cg14232082	cg14232082	15	Body	CHSY1	-0.00846010234023306	0.0066330121422629	FALSE	brown	11.7025150988473	1.06827921013632	5.45647958177054	3.86254640823583	0.821166032951278
cg24716369	cg24716369	20	Body	CASC20	-0.0153689360810313	8.64924613588811e-08	TRUE	blue	11.7079282583057	1.06848005257988	19.1902541521719	4.8444538557012	0.859958473091941
cg00428334	cg00428334	5	5'UTR	PDE4D	-0.0095223438728386	0.00191722179940523	FALSE	brown	11.7139837643646	1.06870461775821	13.2939748664193	9.26401426439784	0.764676919135365
cg02761266	cg02761266	4			-0.0113309446436404	0.0102543906881511	FALSE	brown	11.7153104195176	1.06875380054694	8.27803693658014	6.36706261146487	0.768934165777425
cg27101967	cg27101967	9	Body;Body;Body	NIPSNAP3B	-0.0313552621975076	4.78707617546999e-12	TRUE	blue	11.7174033165597	1.06883137872668	33.9614121881589	7.59703423666461	0.708140244308386
cg11521563	cg11521563	13	Body;Body	MCF2L	-0.0143284793997654	3.19681404273605e-07	FALSE	blue	11.7181930851854	1.06886064976808	20.562344371852	6.36171353517452	0.830420726482062
cg04572258	cg04572258	2			-0.00414158708282691	0.0458405817637114	FALSE	brown	11.7210509619989	1.06896655421907	5.65296194298284	5.15678611250127	0.983620862274264
cg03661479	cg03661479	7	Body	GLI3	-0.00124290491579909	0.727682847579187	FALSE	brown	11.7222199204165	1.0690098649152	4.41539866373412	4.41539866373418	0.811021025331665
cg14934264	cg14934264	2			-0.0100342536520298	0.0115029134650912	FALSE	brown	11.7223416152608	1.06901437354286	8.50527468335005	6.41968778822786	0.820488093135058
cg08361328	cg08361328	9	Body;Body;Body	C9orf3	-0.00496541294355497	0.0574882796725773	FALSE	brown	11.7226774233697	1.06902681453158	6.40232962303682	5.57070337627488	0.74690632791133
cg26961479	cg26961479	10	Body;Body;Body;Body	ANK3	0.00149132941341763	0.196801731112566	FALSE	grey	11.7228126017385	1.06903182250707	2.7270708506411	2.7142740797259	0.565673421868776
cg24401566	cg24401566	10	Body;Body;Body;Body;Body;Body;Body;Body;Body;Body;Body;Body	SORBS1	-0.0231011490134645	7.390784198614e-10	TRUE	blue	11.7230077748344	1.06903905301529	27.7726423985488	7.97485596079832	0.720159390875318
cg02781708	cg02781708	11			-0.00599244886193407	0.047140702814231	FALSE	brown	11.7244057049739	1.06909083811704	3.6172452374235	2.91512005890294	0.712737346247541
cg01775245	cg01775245	8	Body	MCPH1	-0.0151408444196336	0.000212782625173143	FALSE	brown	11.7257614952833	1.06914105628782	17.8378715904891	11.3342566203208	0.839195838202473
cg05399617	cg05399617	15	Body	MYO1E	-0.0210074537801182	6.54296145168118e-08	TRUE	blue	11.7298111869915	1.06929102139876	21.6953858756345	6.08340405401071	0.753472827610152
cg27109588	cg27109588	3			-0.00976321572692554	0.000764944208903332	FALSE	brown	11.7302523862614	1.06930735642767	14.0606716304421	9.08722017352056	0.877228580798515
cg17830061	cg17830061	5	Body	FBN2	-0.0352579978616459	3.84358065373575e-18	TRUE	blue	11.7305374376175	1.06931790988576	46.6663521243282	4.89105665252049	0.7931180648418
cg18983669	cg18983669	21	Body;Body;Body;Body	MIR99AHG	-0.0109640951802579	0.00797193711378344	FALSE	brown	11.7309656988205	1.06933376492081	6.54395676517734	4.69013334165513	0.53775123932616
cg07883894	cg07883894	14			-0.00539610301728134	0.000195768398850213	FALSE	brown	11.7323020836197	1.06938323667811	13.2739203497005	7.07758121809815	0.763320593057142
cg04194678	cg04194678	20	TSS1500;Body;Body;Body	ACSS1	-0.00672041234510693	0.0035405973855513	FALSE	brown	11.735292441869	1.06949391662805	8.47368365923032	5.65547932381889	0.708651392774155
cg26536240	cg26536240	16	5'UTR	ANKRD11	-0.0326444245843918	2.66595748771097e-20	TRUE	blue	11.7363744204495	1.06953395616424	55.6603062804592	8.2719967891509	0.787362847392118
cg19952282	cg19952282	8			-0.0156471882507534	3.41883287830578e-05	FALSE	blue	11.7368835586795	1.06955279597966	20.2270349414057	11.7860029395409	0.686710450659693
cg07015803	cg07015803	14	Body;Body	BCL11B	-0.0121973111938894	0.000220774909661963	FALSE	blue	11.7389577816553	1.06962954071327	15.6407614227049	8.77972688579612	0.842454396418877
cg16932880	cg16932880	2			0.000872216847403492	0.763163364435546	FALSE	grey	11.7397886265865	1.06966027756462	9.36532935989817	9.36532935989828	0.792003008665358
cg25384556	cg25384556	13			-0.0121557228605869	4.39371497051019e-05	FALSE	blue	11.7421762040593	1.06974859314916	18.765937997383	10.826754311525	0.804061658730408
cg10044458	cg10044458	1	Body;Body;Body;Body	FAM69A	-0.0137689833069642	0.00152821340919277	FALSE	brown	11.7426284319914	1.06976531886594	10.269888853855	6.38092988224179	0.75040266828288
cg26614260	cg26614260	9			-0.0372627797079175	2.93807094564938e-18	TRUE	blue	11.7455867655541	1.06987471738243	42.5361197132783	3.99051158378637	0.70677438266667
cg06867486	cg06867486	1	Body	SLC6A17	-0.00942165145478635	0.00299743258468062	FALSE	brown	11.7476906729184	1.06995250264364	11.2166154037861	7.74399919821809	0.769600638623467
cg26815229	cg26815229	1	TSS1500	CYP2J2	-0.00645207485778036	0.000769224691045008	FALSE	brown	11.7508564760569	1.07006952186474	13.3476319992517	8.25306234134163	1.15665055686577
cg06812831	cg06812831	10	Body	ENTPD1	-0.0103740198897955	1.70024651379348e-05	FALSE	brown	11.7524031019756	1.07012667913697	23.2016979589193	14.0999433255431	0.903154964417022
cg08831401	cg08831401	1	Body;Body	PRDM16	0.00844245940550747	1.45065818337247e-09	TRUE	turquoise	11.7535113706532	1.07016763180632	26.1395941776271	4.5758413923013	0.90359422485181
cg09855983	cg09855983	7	TSS1500	CHN2	0.0112750382250452	0.000133749365830303	FALSE	turquoise	11.7545658573229	1.0702065935417	12.9340228409822	4.22101414168711	0.658926187532167
cg20445094	cg20445094	12	3'UTR	SLC4A8	-0.0204720767724205	8.6678676655427e-08	TRUE	blue	11.7554105629733	1.07023780165492	17.8442012595382	2.2572539324963	0.739040172434375
cg25653144	cg25653144	9	Body;Body	MVB12B	0.0103572416664887	1.22888634847394e-10	TRUE	turquoise	11.7557590453553	1.07025067587412	37.4958510141764	10.5716970775159	0.709566417751778
cg07296086	cg07296086	9	Body;Body;Body;Body;Body;Body;Body	PRUNE2	-0.0167621921508112	0.000254815879483952	FALSE	blue	11.7562750042265	1.07026973658917	15.9258002507415	10.7372400625545	0.621405860105083
cg01363736	cg01363736	20	Body	RALGAPB	-0.0275292251159223	3.96652476926123e-13	TRUE	blue	11.7568380224798	1.0702905348323	35.4310787999277	6.52839665672528	0.74691062215402
cg00829747	cg00829747	13			-0.00961394596975221	0.00453195046496451	FALSE	brown	11.7571387872259	1.07030164486023	12.829667688329	10.6281140377275	0.954752963541479
cg09533946	cg09533946	19	5'UTR	KDM4B	-0.0215400764987022	1.73375112009802e-11	TRUE	blue	11.7604053350628	1.07042229042613	29.9621848802431	6.07512961455552	0.786865919107004
cg13541704	cg13541704	15	5'UTR	MEGF11	-0.0161293749388596	1.9124504702188e-08	TRUE	blue	11.7605078521588	1.07042607621529	21.654820280282	5.60675587784377	0.822686428471759
cg10344565	cg10344565	3	Body;Body;Body;Body;Body;Body;Body	IFT122	-0.0211760677342967	4.83226468262378e-06	FALSE	blue	11.7616033618554	1.07046652954128	32.0771075073702	21.4725068876916	0.838594608638987
cg08208903	cg08208903	12			-0.00622742423015911	0.137938937417954	FALSE	brown	11.7623333096087	1.07049348185677	4.37780392208037	4.23227015908626	0.682918717943784
cg27391655	cg27391655	4	Body	SORCS2	-0.0172130522384755	6.41746262631958e-06	FALSE	brown	11.7644792040672	1.07057270636915	22.5606110328934	12.5790273634003	0.744595421793359
cg24340507	cg24340507	1			-0.0180058443379272	7.95376770144193e-06	FALSE	brown	11.7653551847996	1.07060504264422	22.3236402722878	12.5080012233453	0.813150494217288
cg15311956	cg15311956	20	Body;5'UTR	MACROD2	0.00644905968090292	0.0228973370418161	FALSE	brown	11.7655680282001	1.07061289926026	8.45554892729348	6.0099814953567	0.862861802285482
cg16690253	cg16690253	3			-0.0202568635065005	3.90761095901134e-12	TRUE	blue	11.7664688788111	1.07064615047868	32.4857768218505	5.56293770133152	0.795249996583651
cg10278475	cg10278475	15	Body	RORA	-0.00911877819194119	0.0176936567835209	FALSE	brown	11.7696635801003	1.07076404930103	7.16181754756516	7.16181754709544	0.737214045634856
cg24054960	cg24054960	11	Body;Body;Body;Body;Body;Body;Body	C11orf49	-0.00712549734097888	0.00365287540350267	FALSE	brown	11.7707550692279	1.07080432281634	10.3421770385698	7.10776373930639	0.96337828690588
cg09086987	cg09086987	3	5'UTR	SATB1	-0.0195399822328054	1.13921243554474e-06	FALSE	blue	11.7707734840496	1.07080500225017	18.3233913631998	6.03458127590858	0.688107172155954
cg24302752	cg24302752	6	Body;Body	BCKDHB	-0.00967605764424568	0.0184000153469072	FALSE	brown	11.7718299336223	1.07084397926661	6.49590860331423	4.79615151150969	0.720629119805191
cg25592206	cg25592206	1	Body;Body	CDKN2C	0.0242960554510451	7.2580761795713e-11	TRUE	turquoise	11.7724859780653	1.07086818183699	57.4832025091884	32.911804651849	1.08350122442497
cg10333990	cg10333990	15			-0.0110891817988954	7.89222491684336e-06	FALSE	blue	11.773101512439	1.07089088869722	11.3984382607965	5.12408091953682	0.558538887279562
cg24877509	cg24877509	13	Body	FGF14	0.00686548871175594	5.85688151631102e-06	FALSE	turquoise	11.7761434428425	1.07100308707966	10.3367902090109	2.61491953873787	1.0778406680591
cg18822792	cg18822792	2			-0.00715064094900598	0.0413189058429129	FALSE	brown	11.7779460807168	1.07106956179374	7.02498043125351	5.70600811473682	0.828735307611393
cg23192824	cg23192824	6	Body;Body;Body;Body	GPR126	-0.0131658421075052	0.000203327144473475	FALSE	brown	11.7781885140039	1.07107850107352	18.791201055776	11.5805220646363	0.806322293821255
cg18309752	cg18309752	2	TSS1500;TSS1500;TSS1500	SUMO1	-0.00922025791449883	4.83234012720485e-14	TRUE	green	11.7806264842577	1.07116838649705	32.9491396307508	4.94779673945072	0.64466824967258
cg04910662	cg04910662	16	5'UTR;TSS1500	ZFHX3	0.0215858391994006	1.7521921715865e-08	TRUE	turquoise	11.780936753251	1.07117982445729	36.9025041158971	19.4800540724179	0.968675914090097
cg20000602	cg20000602	12			0.00045956272222803	0.899431228783637	FALSE	grey	11.7839994112369	1.07129271213595	2.35261640177026	2.35261640177052	0.714986551406462
cg22331723	cg22331723	14			-0.0140712808441371	0.000579061614204434	FALSE	brown	11.7863209714294	1.07137826386099	16.5444399863621	11.0450648074989	0.908639808166646
cg26362368	cg26362368	1	Body	PEX14	-0.00924575358982013	0.00121485391505839	FALSE	brown	11.7863763677677	1.07138030506346	15.6116772912736	10.4782138451025	0.876719351412733
cg19799308	cg19799308	16	TSS1500;5'UTR;5'UTR;5'UTR	KIAA0513	-0.0137258195422687	3.09935385099655e-06	FALSE	blue	11.7887025650028	1.07146601036517	16.7975794551642	6.1053295918642	0.664364459610073
cg20823943	cg20823943	10	Body;Body	RSU1	-0.0210059604620864	6.93050980451188e-07	FALSE	blue	11.7908200754062	1.07154401220601	18.6620352583663	6.72809786392591	0.686107660094478
cg26202378	cg26202378	17	Body	TMEM104	-0.0157013601739055	5.43182574890728e-07	FALSE	brown	11.7946353229929	1.07168451752681	35.8852271982603	22.1785397376023	0.98643626077175
cg12945166	cg12945166	2			-0.00806147265004659	0.0292907131598821	FALSE	brown	11.7949100343738	1.07169463265493	5.14584634522924	4.45452569851565	0.791435394318973
cg06223018	cg06223018	3	Body;Body	DAG1	-0.00171257021882742	0.43844593745978	FALSE	brown	11.7957354489679	1.0717250237694	3.77128078848915	3.77128078848909	0.951647309762309
cg09164395	cg09164395	17			-0.00780183058659344	0.000344487012011151	FALSE	brown	11.7958687640164	1.07172993212488	18.077305601506	12.5099017698993	0.838508670989123
cg05629821	cg05629821	13	Body;Body	ATP11A	-0.00813737126359074	0.0236544614055568	FALSE	brown	11.7961213579167	1.07173923190303	9.2226412369279	7.51656126705396	0.868189969781152
cg11132334	cg11132334	4	TSS200	TXK	-0.0156679243622831	7.34133941387728e-05	FALSE	brown	11.7980713911835	1.07181101979577	17.0214130163131	9.81729958207404	0.79639285847182
cg22005677	cg22005677	3	Body;Body;Body	LPP	-0.0137365508616143	1.00265187574728e-05	FALSE	blue	11.7986128136393	1.07183094944207	22.5305108853486	12.047715537633	0.848614485610358
cg04809440	cg04809440	6	Body;Body;Body;Body	BTBD9	0.000702511599410962	0.58851080773029	FALSE	blue	11.7993533824086	1.07185820814118	4.98733071162405	4.98733071162417	0.92893687797913
cg22571065	cg22571065	12	Body	CACNA2D4	0.00256483200867739	0.00697292062759871	FALSE	turquoise	11.7996045960241	1.07186745437036	4.87505182204205	3.17978941286901	1.13834383050378
cg20568691	cg20568691	13	Body	SLC15A1	-0.00177756755505885	0.473682015960961	FALSE	brown	11.7998165535494	1.07187525557727	2.55045412686914	2.22744452418084	0.725565789347995
cg02907638	cg02907638	3	Body	EPHB1	-0.00614185227222835	0.00139489006844659	FALSE	blue	11.8018467176454	1.071949969724	5.34899494117127	3.00113177600821	0.659178412792128
cg24285847	cg24285847	13			-0.00999578318146382	0.000913394981847322	FALSE	blue	11.8024762339703	1.07197313458807	8.22043024625771	3.82651469215739	0.65149548274011
cg25640382	cg25640382	7	Body;Body;Body	CREB5	-0.0107204579058296	0.00389365148134313	FALSE	brown	11.8029109915304	1.07198913202183	9.98656642907213	6.97976495225771	0.805838429514902
cg01363603	cg01363603	13			-0.0238773326184144	2.0160048806756e-11	TRUE	blue	11.8031626306901	1.07199839112187	29.5372619903714	4.52786990971055	0.767382186472621
cg04428115	cg04428115	12	Body	ADGRD1	-0.0252134957096081	1.11461114867142e-13	TRUE	blue	11.8031839607898	1.07199917595696	32.7366531825707	3.47453284613351	0.600693862276587
cg25599167	cg25599167	3	TSS1500	GADL1	-0.0125836170736941	1.67628915699703e-06	FALSE	blue	11.8041594983988	1.07203506907652	18.0064082791469	6.19960891039352	0.703660222100205
cg01926614	cg01926614	3			-0.00642867750885255	2.76854097029e-05	FALSE	brown	11.8067771694032	1.07213136682983	18.4900988709354	8.98032646101609	0.849001305581238
cg15323541	cg15323541	6			-0.00879065993993391	0.0143562137747157	FALSE	brown	11.8086232752702	1.07219926774005	7.0946925418861	5.39396455105194	0.713290256800198
cg04859961	cg04859961	3			-0.0124798323347344	1.2241948737803e-05	FALSE	brown	11.8113719063027	1.07230034441567	27.3176308061688	16.4017913077314	0.990322399934185
cg18401753	cg18401753	17	5'UTR	SPECC1	-0.0102593509517485	7.07001116967691e-05	FALSE	brown	11.8132938540966	1.07237100711471	24.2122912859411	16.9445652677795	0.925057543038829
cg20371046	cg20371046	13			-0.00814087447781719	0.0636190571973771	FALSE	brown	11.8135973305474	1.07238216373679	8.23139287570646	6.74397013505607	0.755295451160329
cg05183271	cg05183271	11	TSS1500	TMPRSS5	0.000724954432218181	0.652594204846052	FALSE	grey	11.8138685791415	1.0723921353324	10.5015026353219	10.5015026353218	1.25929000574363
cg21317834	cg21317834	6			-0.0247554415306059	7.72131728116226e-10	TRUE	blue	11.814099382888	1.07240061992097	44.0587180889586	23.2089598337948	0.955147003464365
cg19149789	cg19149789	2	Body	SAG	-0.0211526574349722	9.16034887694421e-09	TRUE	blue	11.8148632694067	1.07242870001107	24.0294245024225	6.98131481663296	0.75032949960758
cg05249640	cg05249640	7			-0.00770885907267524	0.0730880941935061	FALSE	brown	11.8149072142608	1.07243031534691	6.19195107222285	5.70637376270204	0.734036940744895
cg17881751	cg17881751	17			-0.009701696485175	3.53503028936537e-07	FALSE	green	11.8164326669851	1.07248638459265	18.4048019999044	5.04058209984177	1.04813985290298
cg00909284	cg00909284	5			-0.0180030465561255	7.10544047826733e-05	FALSE	blue	11.8165568416526	1.07249094841416	18.7134233521553	11.8049967528771	0.708419185290057
cg02759830	cg02759830	13			-0.0180859257429252	2.55388820374544e-06	FALSE	blue	11.8174440502916	1.07252355481188	20.3091829316848	9.72928653777353	0.672679880359549
cg16286887	cg16286887	1			0.000328275027190686	0.777317980633674	FALSE	grey	11.8178414233307	1.07253815814031	3.97267370321083	3.972673703211	0.822962931315919
cg16140493	cg16140493	22	Body;Body	KREMEN1	-2.72943396811867e-06	0.998737772829553	FALSE	blue	11.8206179451379	1.07264018070332	9.22856098312661	6.97139256383684	1.20426625820501
cg06419180	cg06419180	8	Body;3'UTR;3'UTR	CSGALNACT1	-0.0221880164393895	5.16417221493617e-09	TRUE	blue	11.8207053317151	1.07264339131111	21.2982567717325	4.0351414298824	0.641107344119512
cg15442746	cg15442746	3	Body	IL12A	-0.0252466824159862	3.42502666315321e-12	TRUE	blue	11.8277275209892	1.07290131099325	30.1230977536397	5.18115652946159	0.732362716623521
cg20804721	cg20804721	1	Body	RYR2	-0.0193111813035203	1.01321300008168e-09	TRUE	blue	11.8307332570954	1.0730116626027	23.4806274356393	3.38638707617196	0.798913385396599
cg04876604	cg04876604	12	Body;Body	FBXW8	-0.00800757925912881	2.60649772119139e-05	FALSE	green	11.8316223431757	1.07304429884445	10.6871009814713	2.9960438847213	0.973342163375651
cg04131468	cg04131468	17	Body	RICH2	-0.0150932281145587	1.76851008886608e-06	FALSE	blue	11.8334976322093	1.07311312821711	17.8849807576319	6.22410734045675	0.693242752065813
cg07086679	cg07086679	7			-0.0231703672794515	7.7436048589348e-07	FALSE	brown	11.838472616628	1.07329567392747	28.4102785604459	16.317487073774	0.814386775236456
cg27565232	cg27565232	15	Body;Body	THSD4	-0.0101072926524211	0.00372635357141485	FALSE	brown	11.8392732337757	1.07332504358215	13.2452976862192	9.74377048983044	0.916147050945714
cg04215511	cg04215511	16	TSS1500	CNTNAP4	-0.0151295737651398	1.85071480038455e-06	FALSE	blue	11.8396422976909	1.07333858156885	17.1321254242204	5.00192989062904	0.559297945324008
cg04556412	cg04556412	7	Body	HEATR2	-0.024176807057265	5.60900118822673e-09	TRUE	blue	11.8428460517094	1.0734560838076	41.6849812833529	23.2324271757159	0.871449573715122
cg06410056	cg06410056	7	Body	ZNF277	-0.0302262181810816	1.38279104483926e-13	TRUE	blue	11.8429119421911	1.07345850010119	41.3450585015496	10.0728197183312	0.673454370629852
cg22645776	cg22645776	16	Body;Body;Body;5'UTR;5'UTR;5'UTR	LOC101927817;ANKRD11	-0.0222340944294397	4.13494481008569e-11	TRUE	blue	11.8446640102035	1.07352274588747	29.2807087942553	4.59058907692676	0.774660730774982
cg16876712	cg16876712	20			-0.0142133110932591	4.2284105089054e-09	TRUE	blue	11.8460986628209	1.07357534543647	25.0812697020352	5.36816474644132	0.961433650473009
cg19759366	cg19759366	2	Body;Body	AGAP1	-0.0113608733112483	0.0186402277658934	FALSE	brown	11.846561630967	1.07359231816209	5.92928884254454	4.48418055311045	0.733016793854389
cg19505184	cg19505184	18			-0.0202174260710595	3.54640390896469e-07	FALSE	blue	11.8496629458319	1.07370599736324	22.6985805589446	9.22337010217811	0.757143452682452
cg05965745	cg05965745	1	Body;Body	PRDM16	-0.00876984530364894	0.0419990381548782	FALSE	brown	11.8502411122134	1.0737271868557	10.3232842363349	9.17160214758955	0.887108730784159
cg14143795	cg14143795	16	Body	DNAH3	-0.0176687411818753	3.29758608110909e-06	FALSE	brown	11.8502670946634	1.07372813907449	24.3037197302058	12.8110259546114	0.852728377480157
cg15768346	cg15768346	3			0.0101480632699361	1.59383576401287e-09	TRUE	turquoise	11.8508846727962	1.07375077179529	24.3897122428798	3.15105356088894	0.933818929465345
cg01457778	cg01457778	2			-0.00399798231968667	0.109658546354658	FALSE	brown	11.8510859664656	1.07375814845871	3.1621237841949	3.16212378419496	1.02257307322467
cg11902941	cg11902941	2			-0.0144193537456098	2.78052631429931e-05	FALSE	blue	11.8518432620667	1.07378589940018	11.9664739355254	3.00585495447024	0.749135174655112
cg17650255	cg17650255	1			-0.0133821988174186	4.00945019397071e-07	FALSE	blue	11.8527658780036	1.07381970607534	21.9465567990361	7.90624956960366	0.958798707938088
cg05555964	cg05555964	12	Body	FBXL14	-0.000751427959491454	0.344736407795953	FALSE	red	11.8537528497505	1.07385586797567	6.26502578954148	6.2588190336071	0.641365470879338
cg13857551	cg13857551	6			-0.0230540947013167	1.13932969649089e-11	TRUE	blue	11.8539639010793	1.0738636003464	30.1847960178357	4.8920500443181	0.806071262292697
cg20244327	cg20244327	10			-0.00563936898006067	0.0255090309443207	FALSE	brown	11.85545980486	1.0739184024172	5.84660436202361	4.88005395411929	0.55171430109825
cg16466810	cg16466810	10	Body	HTRA1	-0.035558539707374	2.79935662829666e-21	TRUE	blue	11.8567720400543	1.07396647014091	55.2992535365905	6.39222976573905	0.594689471996986
cg23712251	cg23712251	22	Body	MYH9	-0.0159956196302012	8.18851853423679e-10	TRUE	blue	11.8568685099754	1.07397000366452	21.5438279395784	2.34757012984602	0.901631463290975
cg05771184	cg05771184	14	Body	CCDC88C	-0.00956731320762544	0.000468798231334258	FALSE	brown	11.8597534785273	1.07407566170717	20.0774297919926	14.3138857528002	0.962400834798815
cg16478412	cg16478412	7	Body;Body	CPVL	-0.0254794892155476	8.5937227016007e-09	TRUE	blue	11.8601108106349	1.07408874671985	45.8965410609094	28.6632254282229	0.900262744067132
cg00604033	cg00604033	3	Body	ATP1B3	-0.0181847521397324	1.13034617426925e-06	FALSE	blue	11.8681201583646	1.07438193466625	18.4545540702065	5.5522446287639	0.755461063133081
cg26874367	cg26874367	2			-0.0207058163056554	1.88642288470438e-08	TRUE	blue	11.8691151194546	1.07441834211693	28.7620860423535	10.7995680962664	0.772446306398527
cg12149114	cg12149114	20	Body	CFAP61	-0.0383983018283865	1.32972386751595e-26	TRUE	green	11.8701552806526	1.07445640025952	70.9495770680635	8.68198733260184	0.808599762882768
cg02644405	cg02644405	5	Body;Body	ADAMTS2	-0.00699785913327785	0.000315432902633806	FALSE	brown	11.8715515206122	1.07450748161737	14.2494919930937	8.87488199824546	0.858859208963667
cg26200484	cg26200484	11			-0.016553762638709	2.35113647322907e-07	FALSE	blue	11.8716229121185	1.07451009331003	18.9826290436781	5.200908850769	0.772386746865506
cg25449183	cg25449183	3			0.00820823167368565	0.000423406444002454	FALSE	turquoise	11.8719005529281	1.07452025000575	15.6842936108713	8.29395812691013	0.645800057944695
cg19305680	cg19305680	8			-0.00511640810202872	0.0943569657387073	FALSE	brown	11.8741310137049	1.07460183642221	6.04425590340927	5.17793070256107	0.763080089610663
cg12120016	cg12120016	21	Body;Body;Body;Body	LSS	-0.0139696548688485	0.00119785774530703	FALSE	brown	11.8767124422402	1.07469624150511	15.434850375219	11.055153418774	0.860961288574062
cg23504775	cg23504775	4			-0.0153695521696024	2.85376040992609e-09	TRUE	blue	11.8772716201935	1.07471668842458	23.142408041515	3.33881164412762	0.910747266933893
cg03684054	cg03684054	2	Body;Body;Body	DNMT3A	-0.00974679525207071	0.0216404615622	FALSE	brown	11.8803305468661	1.07482852420434	6.7662272959828	5.20594302454684	0.721040862282356
cg27310092	cg27310092	1			-0.00386762548386041	0.0536260401729051	FALSE	brown	11.8820569607596	1.07489162998683	11.1283610717614	7.64702500468425	0.939152763153237
cg16912244	cg16912244	14			-0.00935369230336208	0.00553186678682177	FALSE	brown	11.8833886059086	1.07494029948381	5.45456110337119	4.35346380046693	0.577028958207213
cg05061672	cg05061672	5	Body	LOC101929710	-0.00532956596949429	0.0244485050456076	FALSE	brown	11.8836876644831	1.07495122884569	7.52146754337485	7.52146754337491	0.947552323565982
cg23695222	cg23695222	8			-0.00210191027602187	0.366864511062768	FALSE	grey	11.8843441165915	1.07497521850803	16.7602908401062	16.7602908401043	1.34173197666207
cg22935933	cg22935933	14			-0.0281324422792697	5.21394488140201e-10	TRUE	green	11.8848600676215	1.07499407270975	28.4106747022457	6.2117027326546	0.473475919452979
cg25853078	cg25853078	11	TSS1500	OPCML	-0.0230776370582638	1.81877870486552e-15	TRUE	blue	11.8851403332167	1.07500431400545	45.6822535872149	10.2121402055309	0.754182491700221
cg04848660	cg04848660	7			-0.0230647430610506	8.84096246598748e-17	TRUE	blue	11.8851846458671	1.07500593322939	48.4169784295073	8.54627122162165	0.789153033036066
cg00790384	cg00790384	6	Body;Body;Body;Body	KIF13A	-0.0218748709165531	3.56544608651221e-12	TRUE	blue	11.8860542289736	1.07503770735331	27.9926776023614	2.3741317761019	0.822822066059753
cg16641358	cg16641358	5	Body	FBXL7	-0.0217201093656815	1.32256109506219e-06	FALSE	blue	11.88605730412	1.07503781971347	19.3939142722526	7.81763081981391	0.685835849940276
cg02622000	cg02622000	1	Body	SDCCAG8	-0.0134357539509973	4.62967589535048e-08	TRUE	blue	11.8864157141168	1.07505091515236	17.6709233382319	2.95926493734578	0.916818837571249
cg01958181	cg01958181	2			-0.0133056479875629	7.87627786656622e-06	FALSE	blue	11.8869655328163	1.07507100343722	15.576608061901	3.58513143950202	0.747048072212045
cg18701351	cg18701351	16	TSS1500;TSS200	TUBB3	-0.0035165269818891	1.18569136979908e-05	FALSE	blue	11.8873943318833	1.07508666947994	12.9352887239939	4.20095062561086	0.628904627618694
cg09049420	cg09049420	14	Body;Body;Body;Body;Body;Body;Body;Body;Body	WDR20	-0.0221810044816136	1.51810511558244e-06	FALSE	blue	11.8874745847072	1.07508960142953	22.7218969604529	11.032233644717	0.700149034070548
cg16069003	cg16069003	3	Body;Body;Body	RSRC1	-0.0189809191076634	1.17239635825137e-08	TRUE	blue	11.8910845386947	1.07522146670367	21.8445300319253	3.87974790106483	0.748431888030422
cg15107286	cg15107286	17	Body;Body;Body	SSH2	-0.0118504585711017	1.92534733782993e-09	TRUE	blue	11.8911437451492	1.07522362907771	20.3732769410241	4.21343305305601	1.0559996983754
cg11020001	cg11020001	13			-0.00736337373289788	3.30810593847872e-08	TRUE	blue	11.8936100846069	1.07531369665869	42.047525640177	20.122554501127	1.04001057888402
cg22137270	cg22137270	8	Body;Body	TRAPPC9	-0.0211359172860916	4.49291876726919e-07	FALSE	blue	11.8955940198623	1.07538613389804	22.5476757754135	8.90082251104228	0.742852608639236
cg19954000	cg19954000	5	5'UTR;5'UTR;5'UTR;1stExon;Body;Body;TSS200	FGF1	-0.00859881976090112	0.000598997103960415	FALSE	brown	11.8964163733397	1.07541615604175	19.0240125722247	13.4701881994633	0.992524580932657
cg02363409	cg02363409	10			-0.00843431050087916	1.7848384453385e-05	FALSE	brown	11.897879208869	1.0754695555128	25.3648073519009	16.1004764999355	0.964607962854234
cg07816850	cg07816850	4	Body	LINC00504	-0.0142111728785064	0.000105101608914386	FALSE	brown	11.8997575093993	1.07553811152675	18.8268040204964	11.4329436567606	0.897359521773894
cg21614618	cg21614618	2	Body	LOC101927156	-0.0281736556360143	9.83805721298557e-18	TRUE	blue	11.9006790564345	1.07557174307727	50.3417316254496	9.68248896644815	0.818726886709301
cg27485596	cg27485596	13	Body;5'UTR;Body;Body	ARHGEF7	-0.0125940622662611	0.00597895853888162	FALSE	brown	11.9015866394806	1.07560486247136	7.88030731399876	5.38820950398572	0.763529368090474
cg10987347	cg10987347	1	Body;Body	VPS13D	-0.014010546095749	1.69518956536995e-07	FALSE	blue	11.9028950940315	1.07565260596759	20.5347395192389	6.09209628232253	0.7766850380871
cg08758734	cg08758734	20	Body	SYNDIG1	-0.033716422151019	1.2031267968511e-18	TRUE	blue	11.9035811767536	1.07567763797459	56.8570854091937	15.1839691487398	0.76097240429756
cg12114200	cg12114200	13			-0.019155471546998	0.000395976688644089	FALSE	brown	11.9039122665117	1.07568971740289	15.518766484615	10.0071193598938	0.770112752465547
cg09825734	cg09825734	7	TSS200	AMZ1	-0.0118235358961684	0.000292129017074204	FALSE	brown	11.9058685881063	1.07576108468514	16.6712234290982	10.8910921076566	0.756192675498658
cg24647820	cg24647820	6			-0.00845356914807118	0.0354172024813543	FALSE	brown	11.9064928914548	1.07578385701703	7.40512783956905	6.28761470183238	0.783226653899875
cg26542406	cg26542406	7			-0.0203820056951117	3.27534913423592e-12	TRUE	blue	11.9074013873844	1.07581699353512	30.1808962596448	4.14475770648221	0.855572416008618
cg01514538	cg01514538	1	Body	FLJ42875	0.0228604072464677	7.64428376991318e-08	TRUE	turquoise	11.9088026338329	1.07586809769937	27.7008506039073	9.04032365516403	0.748900445472578
cg09677090	cg09677090	1			-0.0147485523150692	2.83351113550136e-08	TRUE	blue	11.9114757391283	1.07596557052198	25.3176616116829	7.16214544888459	1.01331750619735
cg06350844	cg06350844	4	Body	MAML3	-0.00436706624336972	0.0153400154418704	FALSE	brown	11.9139062261824	1.07605417746404	5.74826980549545	4.36972371486189	0.65112317368566
cg06718139	cg06718139	2	Body	KIDINS220	-0.0044704983081443	0.0914364248690458	FALSE	brown	11.9142364534878	1.07606621498609	6.75594223161991	6.36523908532143	0.992901633035959
cg12349350	cg12349350	7	Body;Body;Body	CUX1	-0.00577269468846946	0.0745758322739638	FALSE	brown	11.9142551538907	1.07606689664751	6.2865305559547	5.48353671672621	0.756347395476178
cg21516930	cg21516930	7	Body	PKD1L1	-0.0107175462927515	0.00521434734021356	FALSE	brown	11.9152781165251	1.07610418374186	9.96802013428842	6.89175454196814	0.781191425787287
cg26577801	cg26577801	6			-0.020185194071975	3.1306036872161e-08	TRUE	blue	11.9167564117136	1.07615806209983	20.7898784223266	4.36140127115334	0.752720349433297
cg07139728	cg07139728	8	Body;Body;Body	ARHGEF10	-0.00646406488551898	0.00878449584200174	FALSE	brown	11.9178646899658	1.07619845033405	14.5669293222574	11.4772901905147	0.886490932174786
cg15160664	cg15160664	2	Body;Body;Body;Body	LINC01158	-0.00126309542858001	0.303184334795817	FALSE	red	11.9178936442114	1.07619950544367	10.191678473908	10.1916784739078	0.488496850423445
cg14269510	cg14269510	13	Body;Body;Body	LRCH1	-0.0100401639902886	1.16410533883786e-05	FALSE	blue	11.9179355615951	1.07620103293309	12.8219531946179	2.06464312158423	0.839799903630057
cg05543296	cg05543296	1			-0.0137729397893131	1.75775438556625e-09	TRUE	blue	11.9179804623539	1.07620266913216	21.8720366051202	3.21758380347271	0.926620383620087
cg00408285	cg00408285	16	5'UTR;Body	KIAA0182	0.00392293533212181	0.0608927114709169	FALSE	turquoise	11.9184981468201	1.07622153328662	13.8183623590402	13.532108796866	1.41148611630253
cg04368942	cg04368942	7	Body;Body;Body	CALD1	-0.0121482182701986	0.0027414699148894	FALSE	brown	11.9193939195646	1.07625417284712	9.0774282036997	5.80697528186204	0.794844075440389
cg23965235	cg23965235	2	Body	SH3RF3	-0.00659513461813585	2.80954090978745e-06	FALSE	blue	11.9200025408353	1.07627634797726	28.3085151545256	16.6111978624771	0.817135964618411
cg25694790	cg25694790	20	Body;Body	DSTN	-0.00461697143723571	0.0183979234743111	FALSE	brown	11.9206668576157	1.07630055108223	3.31415336026197	2.06282459721797	0.757451544734454
cg00845602	cg00845602	10	Body;5'UTR;5'UTR;5'UTR;5'UTR;5'UTR;5'UTR;5'UTR	ZNF438	-0.0143176101471024	0.00149482901484967	FALSE	brown	11.9208992179957	1.07630901636765	10.8909282273874	6.98665399598644	0.787207057150067
cg06435998	cg06435998	5	Body	RAB3C	-0.0161878092737978	2.57237404868642e-07	FALSE	blue	11.9209088993472	1.07630936907224	16.2899030044269	3.32840053700477	0.755498787862305
cg01392243	cg01392243	9			-0.0158769721345982	8.4819576780418e-09	TRUE	blue	11.9217184139756	1.07633885975979	21.6980451518506	4.41541942370867	0.874591008063133
cg02066364	cg02066364	1			-0.00705316667044697	0.00137822132286052	FALSE	brown	11.9218866359246	1.07634498784856	13.3049050331534	9.21464588292181	0.960050941434175
cg04617936	cg04617936	2			-0.00937137587983637	0.00186571104775419	FALSE	blue	11.9231583241094	1.0763913108614	12.1500733811889	8.99682098209217	0.863886531316102
cg01605367	cg01605367	6			-0.0162653882223765	2.91775546997092e-08	TRUE	blue	11.9236161087841	1.07640798509621	21.3932012650534	4.22695901049838	0.762681649873545
cg02215038	cg02215038	1			0.0111571527191663	3.67763416449066e-07	FALSE	brown	11.9244572649121	1.07643862148844	19.9456390746388	5.3759910965297	0.883861506774316
cg23823424	cg23823424	1	5'UTR	CHRM3	-0.0256470445959449	5.04282800205921e-14	TRUE	blue	11.9252136526523	1.07646616862089	34.0798144307117	4.29453041656319	0.72841369055021
cg05030980	cg05030980	1	5'UTR;5'UTR;Body	SLC35A3	-0.00361504728151772	0.034724297665368	FALSE	yellow	11.9268166601098	1.07652454329887	15.7871374428337	14.9408332424722	1.12323879779997
cg24789231	cg24789231	2			-0.00637403037122663	0.000719441778770994	FALSE	blue	11.9288816813976	1.07659973098273	15.472650956518	10.9845353608353	0.781369540935268
cg18911718	cg18911718	5			-0.0086305906928172	0.0363072536779547	FALSE	brown	11.9295077589835	1.07662252397481	5.98661349268789	5.02437715018198	0.686305752281842
cg11931826	cg11931826	9	TSS200;5'UTR;1stExon;5'UTR;Body;Body;Body	TJP2	-0.0178308657306546	1.47175381042304e-07	FALSE	blue	11.9302206618962	1.07664847647484	21.0265427210063	5.95058336502314	0.697956325855745
cg05103044	cg05103044	6	Body	MOXD1	-0.000309543565708659	0.814793514912711	FALSE	grey	11.931574393251	1.07669775340951	7.24484231621108	7.24484231621111	1.09968784974814
cg00942007	cg00942007	18	TSS1500;Body;Body;Body;Body;Body;Body;Body;Body	TCF4	-0.00735381245281959	0.041113407257629	FALSE	brown	11.9398024791169	1.07699714229258	4.60270156368173	4.21599906754952	0.840351433692429
cg18759809	cg18759809	10			-0.0129815721315401	0.000565068152500053	FALSE	blue	11.9400641211515	1.07700665907036	23.4204453612982	18.5643688940543	0.821490806241056
cg03331259	cg03331259	15			-0.0254507311684203	4.32302849248722e-17	TRUE	blue	11.9401943728476	1.07701139667342	40.4876952053648	2.560555660441	0.832558694176748
cg21269859	cg21269859	2	5'UTR	SCG2	-0.0142814206112969	7.51110000646845e-07	FALSE	blue	11.9409459590549	1.07703873286743	16.9644844005469	3.67092748813761	0.813492327639574
cg11216487	cg11216487	9	Body;Body;Body;Body	FRMD3	-0.0331313699524099	1.07056993807346e-16	TRUE	blue	11.9419065532	1.07707366845451	71.9554797399501	33.4706705720151	0.922781682372474
cg01335127	cg01335127	3	5'UTR;5'UTR	ACPL2	-0.0133379017346054	0.00197919638590722	FALSE	brown	11.9419372115337	1.07707478341282	12.2842455504637	8.79124275963019	0.766370710782734
cg22168671	cg22168671	16			-0.0179605327523439	1.55561884571519e-07	FALSE	blue	11.9464891803645	1.07724029410294	21.371511091514	6.86036808248159	0.775566150548551
cg14927126	cg14927126	11	Body	SIK3	-0.0129696129665982	0.000119426676099891	FALSE	brown	11.9468873936571	1.07725477023486	22.5192816872838	14.5473113385154	0.916895633985468
cg20486985	cg20486985	18	TSS1500	LOC102724651	-0.0128859959083706	1.41462859060319e-06	FALSE	blue	11.9473674986612	1.07727222271078	15.432483632662	3.0157299942291	0.699560777043545
cg14198560	cg14198560	12	Body;Body;Body;Body;Body;Body;Body	TXNRD1	-0.0155853651952543	6.4643871164476e-08	TRUE	blue	11.947620466847	1.07728141816945	21.6557049598421	6.2763748776502	0.800239810579112
cg03829194	cg03829194	16			-0.0110041022219758	0.000364474966110831	FALSE	brown	11.9486483775617	1.07731878098575	13.4158062986899	8.38669314566746	0.737949892687363
cg13861461	cg13861461	10	Body;Body;Body;Body	HPSE2	-0.0212941753375843	9.59060309596634e-11	TRUE	blue	11.9495260103533	1.07735067891005	23.7290123283165	3.38693589590559	0.759249229550592
cg10332039	cg10332039	11			-0.0108490636698028	0.00194780895404823	FALSE	brown	11.9497566255901	1.07735906032687	13.4794089862759	9.76845153664888	0.898969736546614
cg02729866	cg02729866	20			0.00139462602153746	0.218459940299256	FALSE	grey	11.9497778852849	1.07735983297524	4.35226553146248	4.29931241867678	1.10539395548955
cg01654990	cg01654990	18			-0.0193024953239535	9.5136995467972e-10	TRUE	green	11.9521554681398	1.07744623361089	24.2920229200008	3.37937490327394	0.752427056227111
cg14153852	cg14153852	19	Body;Body;Body;Body;Body	DNM2	-0.0182115282851768	1.21373472934016e-07	FALSE	brown	11.9523545673567	1.07745346803579	35.3370560650646	20.5791231909421	0.941368204016911
cg24284351	cg24284351	4	Body;Body;Body;Body;Body;Body;Body	PROM1	-0.0133410946244057	0.000333126409752705	FALSE	brown	11.9524613513882	1.07745734806697	18.4517641932985	12.2032267339241	0.848890077648804
cg00161114	cg00161114	9			-0.00631503016583615	1.23164804246751e-13	TRUE	green	11.9530719642709	1.07747953421125	38.0283365196535	5.83541649501677	0.68821729747078
cg05165263	cg05165263	4	Body	IRF2	-0.0246816292407866	1.60937269409182e-17	TRUE	blue	11.9537385299223	1.07750375206201	45.8963040735523	5.25712270957308	0.888782530888894
cg03904891	cg03904891	6			-0.0229578727016608	1.779336518084e-07	FALSE	blue	11.9554378349121	1.07756548557973	22.1442388601198	7.41775147782474	0.696882419752231
cg14459668	cg14459668	10	TSS200	C10orf11	-0.0190342740702157	8.73260762277655e-12	TRUE	blue	11.9554404897002	1.07756558201782	26.4319736136043	2.21544526006321	0.739348394874082
cg02338840	cg02338840	2			-0.00493115321523201	0.18344572402826	FALSE	brown	11.9570033860571	1.0776223522307	2.12016969769087	2.08196942053803	0.655970871844224
cg05501426	cg05501426	16			-0.00852343883362962	0.00717477833658044	FALSE	brown	11.9598633742452	1.07772621843581	5.36892376785198	3.35013697802222	0.487437319755007
cg05576619	cg05576619	10	Body	ST8SIA6	-0.00475860692169429	0.0150898841435588	FALSE	brown	11.9599941559905	1.07773096744322	6.09529035235354	4.84179265555571	0.921110222438179
cg27586693	cg27586693	9			-0.00503924307240288	0.142254575925323	FALSE	brown	11.9601321906719	1.07773597976628	3.19990845251868	3.19990845250544	0.666855895931208
cg18220719	cg18220719	18	TSS1500;TSS1500	DSC3	0.00252380837261043	0.293962215122627	FALSE	grey	11.9606984811189	1.07775654233116	5.18430584029068	4.32886937790531	0.954774403004551
cg25828741	cg25828741	8	Body	ARHGEF10	-0.0141757711277912	1.90574429704842e-05	FALSE	blue	11.9607236562962	1.07775745644408	13.1744241923612	2.95099754459633	0.77393367271926
cg02166450	cg02166450	13			0.0104960619199034	0.0085178294578021	FALSE	turquoise	11.9612781814039	1.07777759081211	23.1834496807369	20.4240061864877	0.785562555230347
cg01940181	cg01940181	1	Body;Body	PRDM16	-0.000247183471277459	0.90106708687299	FALSE	brown	11.9631011964602	1.07784377646887	8.49226826500286	8.37238325643163	1.01578222291515
cg10828487	cg10828487	6	Body	TINAG	-0.0199530847940147	2.82344584210426e-08	TRUE	blue	11.9650545508882	1.07791468298253	22.4211151485788	5.74369877934166	0.753420787925231
cg16970596	cg16970596	17	Body;Body	NF1	-0.0237127870654369	5.82658636585124e-07	FALSE	blue	11.9674101989723	1.07800017730819	22.4212094770247	11.056028771501	0.679128071962622
cg02937343	cg02937343	18	5'UTR	ZNF532	-0.025542876145363	1.27199856191418e-07	FALSE	blue	11.9690160361468	1.07805844884947	34.2653847022357	20.2033300244009	0.839844496423583
cg25795689	cg25795689	22			-0.00747648256051028	0.00178473159421627	FALSE	brown	11.9691602616349	1.07806368202453	12.040668433063	8.08729717511889	0.851868311691279
cg17176886	cg17176886	3			-0.00305386721379668	0.0526033641263531	FALSE	brown	11.9693555409245	1.07807076756974	5.46050606655854	3.20174897865866	0.968176589150602
cg07403981	cg07403981	1			-0.0100272620527995	1.95540723541468e-10	TRUE	green	11.9697009451531	1.07808329998935	25.6032324387993	2.58407560024443	0.463639520975533
cg03069267	cg03069267	9			-0.000249308563871628	0.77838111229862	FALSE	blue	11.971517438897	1.07814920250093	4.27688361364483	3.46565394430468	1.10258700513941
cg02621481	cg02621481	13			-0.00803397901240469	0.0304906263634146	FALSE	brown	11.9718013659297	1.07815950248854	9.74054999232129	7.98098290022375	0.833905935647534
cg02711872	cg02711872	7	5'UTR;Body;Body;1stExon	KCNH2	-0.0036791389862477	0.0822210686319643	FALSE	brown	11.9724457922211	1.07818287935903	3.69774094710399	3.11975473650497	0.785645882824504
cg14219337	cg14219337	20			-0.0099081221632437	0.00219412708639397	FALSE	brown	11.9741493457778	1.07824467051609	6.90813726726176	4.44852249230914	0.570275841445892
cg24684807	cg24684807	6			0.0123627992151841	0.000260173238972834	FALSE	turquoise	11.9745079732187	1.07825767750154	29.9680313759128	21.881908430365	0.736371893922998
cg01962911	cg01962911	4	TSS1500;TSS1500;TSS1500;TSS1500;TSS200	LIMCH1	0.0124224172425723	2.16235983555743e-09	TRUE	turquoise	11.9747752184657	1.07826736991155	27.1877931153872	6.85336983574626	0.894894372792215
cg01545996	cg01545996	8			-0.0103200685455634	0.0140747162671642	FALSE	brown	11.9751134951076	1.07827963816722	9.10438106107179	7.361558585124	0.829033964917001
cg03361304	cg03361304	10	5'UTR	PTPRE	-0.00287725446522285	0.43750101267297	FALSE	brown	11.9764414714115	1.07832779644189	4.67037379270039	4.67037379270047	0.914278872821056
cg04362790	cg04362790	14			-0.0227256029887194	8.76671101803614e-09	TRUE	blue	11.979657301754	1.07844439450689	25.4369841714161	7.91584984115059	0.786696807758339
cg24640227	cg24640227	14	3'UTR;Body;Body;Body;Body;Body;Body;Body;Body	WDR20	-0.0344119314151336	1.79582570208149e-22	TRUE	blue	11.9800637177001	1.0784591279174	59.1747561803232	6.23496769389976	0.676089204737734
cg05332446	cg05332446	17	Body;Body;Body;Body	SSH2	-0.0199337566389888	4.14016610017614e-06	FALSE	brown	11.9806620814992	1.07848081892111	21.9122571071929	10.5842757139635	0.816030633527387
cg06704974	cg06704974	10	Body;Body;Body;Body;Body;5'UTR;5'UTR;5'UTR	ZNF438	-0.0150480951649758	3.17030929766532e-06	FALSE	brown	11.9809763243804	1.07849220995765	23.6536023795518	13.2507730918259	0.813641666953588
cg11710710	cg11710710	10	Body;Body	DNA2	-0.0224768071716084	1.02926016166042e-08	TRUE	blue	11.9817448211729	1.07852006605249	21.9129585012143	4.10046435669608	0.741083413703723
cg12313947	cg12313947	8			0.0045342399796741	0.0822632688384405	FALSE	brown	11.9817776080786	1.07852125445643	7.99627538107049	7.21823100601617	0.985444892091359
cg24430057	cg24430057	1			-0.0223746682968373	2.64095268729668e-10	TRUE	blue	11.9826883912001	1.07855426567263	29.5571357254276	9.06958834393492	0.776470169723164
cg16348158	cg16348158	1	Body;Body	PRDM16	-0.00124262544721882	0.607582214629379	FALSE	grey	11.9830059470881	1.0785657748547	3.68635065324406	3.42158950078436	0.812071864424344
cg26426448	cg26426448	7	TSS1500	CREB5	-0.0214920203295098	3.33527903345175e-07	FALSE	blue	11.9838292256786	1.0785956115308	22.0919731185829	9.54701958814579	0.742785311113428
cg16411103	cg16411103	13	5'UTR;Body;Body	STARD13	-0.0179489283314972	3.01847158186878e-07	FALSE	blue	11.9868310916642	1.07870438565905	17.26379913146	4.20835355391077	0.749466331915676
cg18421318	cg18421318	12	TSS1500;Body;5'UTR;5'UTR	TAS2R30;PRH1-PRR4;PRH1	-0.0278962235372934	7.68178731025581e-17	TRUE	blue	11.9879905754648	1.07874639284674	44.0608050448521	6.3797839467461	0.794207723614575
cg06335054	cg06335054	22	5'UTR;5'UTR;5'UTR;Body	ARHGAP8;PRR5-ARHGAP8	-0.00379243809857052	0.259001571526201	FALSE	brown	11.9901699955758	1.07882534053147	6.31517236061339	6.29227870637482	0.835964331434016
cg08536999	cg08536999	2			0.00145108503601505	0.613046829852862	FALSE	turquoise	11.9933128808766	1.0789391636787	3.13072211174347	3.12844254264633	0.704510409889699
cg16688467	cg16688467	17	Body	VMP1	-0.0245379570322266	1.30577200831276e-09	TRUE	blue	11.9935345345129	1.07894718998991	27.3662425426953	8.02348612652426	0.748087422167051
cg23021638	cg23021638	3	Body;Body	PPP2R3A	-0.00530489582643006	0.179516703763634	FALSE	brown	11.9947088099126	1.07898970926232	12.0940683823266	11.5936980281718	0.897412765155303
cg07078154	cg07078154	1	Body	PIGK	-0.0202986992733834	1.55831374779189e-10	TRUE	blue	11.9966301133899	1.07905926865646	26.7737792657152	4.73241186777102	0.843387298002909
cg21021065	cg21021065	11			-0.0271866769830358	1.72540209366168e-21	TRUE	green	11.9975895608888	1.07909400058442	58.6456034979102	8.81646905232293	0.879989185616666
cg10327067	cg10327067	8			-1.18080308835393e-05	0.997525403098085	FALSE	brown	12.0012188194252	1.07922535435356	3.921869269848	3.92186926984812	0.71488976770288
cg13182756	cg13182756	1	Body;5'UTR;5'UTR;5'UTR;5'UTR	EYA3	-0.0101929919248373	0.0177005533658629	FALSE	brown	12.0021800103567	1.07926013608766	6.29109224719004	4.77859516083711	0.671612641436681
cg07892276	cg07892276	2	Body;Body	OTOF	-0.00292778799559772	0.162338484910425	FALSE	brown	12.0026380212899	1.0792767087291	16.4454158837249	15.6265774052821	0.922237822698792
cg09153462	cg09153462	8	Body;Body;Body;Body;TSS1500;TSS1500;TSS1500;TSS1500;TSS1500;TSS1500;TSS1500;Body	ASPH	-0.011024056720807	0.00785635573093349	FALSE	brown	12.00320794087	1.07929732978359	10.6643688794602	8.17549688337934	0.745796610797546
cg24309944	cg24309944	10	5'UTR	PTPRE	-0.0205345362397836	3.40883476550008e-07	FALSE	blue	12.0032817245384	1.07929999938172	20.4235658955053	7.81560950154309	0.691095486701591
cg07749951	cg07749951	16			-0.0205546949296839	9.33592705121563e-06	FALSE	blue	12.003854216074	1.07932071238268	22.0247602440921	13.1361954060137	0.706612700743805
cg07015638	cg07015638	11	Body;Body;Body	BBOX1-AS1	-0.0063567177803016	0.000634834847927987	FALSE	brown	12.0038586713878	1.07932087357407	11.2242858731308	5.66962320995486	0.976926683460671
cg18920088	cg18920088	6	Body	MTHFD1L	-0.00814837062647153	0.0174772970090912	FALSE	brown	12.0045722298741	1.07934668904818	9.11066972628868	7.45407184069774	0.819976445141899
cg05807602	cg05807602	3	5'UTR;Body	MAP3K13	-0.0184377098633575	4.08831046916658e-12	TRUE	blue	12.0059551658451	1.07939671722555	29.473746575663	3.39233189480544	0.795589745078208
cg20100545	cg20100545	19	3'UTR	NCAN	-0.0302606246023743	3.74889356120382e-16	TRUE	blue	12.006328094923	1.0794102070748	55.8811553776485	19.199914979277	0.840544801179318
cg26580247	cg26580247	1			-0.0110936518261343	1.10589692515589e-05	FALSE	brown	12.007436032196	1.07945028167883	21.2021739591181	12.8662537540305	0.821282951712142
cg08657182	cg08657182	3	Body;Body	FAM19A1	-0.0117235423891104	5.42000045709367e-06	FALSE	blue	12.0099283515166	1.07954041650917	19.7901661629939	7.93275030998279	0.671717675384082
cg02980621	cg02980621	8			0.012136359522715	0.0155688797522941	FALSE	turquoise	12.0115310619568	1.07959836871676	13.5550293220621	10.8201734787163	0.745813087234973
cg06784305	cg06784305	5			-0.0106852288321291	0.0225729362893867	FALSE	brown	12.0121623199914	1.07962119217499	5.77513307244372	4.34017842054837	0.688008749093882
cg16455471	cg16455471	3	Body;Body;Body;Body;Body;Body	SCN5A	-0.00601180439559677	0.13802203457391	FALSE	brown	12.017290686277	1.07980656644982	14.3848713039671	13.9866666482499	0.950214130919411
cg04697598	cg04697598	15	Body;Body;Body	C15orf41	-0.00851245503773701	0.0653734379385228	FALSE	brown	12.0201079441034	1.07990836777637	3.91870482788569	3.3030895141945	0.518072914972376
cg15387780	cg15387780	7			-0.0200088693264327	5.64960712369452e-08	TRUE	blue	12.0206487188013	1.0799279058858	22.4613766571788	5.57672134501092	0.749645296419171
cg00519063	cg00519063	1	Body	GCLM	-0.00929191965092553	0.00109979288441072	FALSE	brown	12.0208619629728	1.07993561012438	14.7066579258929	9.83594051716864	0.89415228457109
cg09084106	cg09084106	17	3'UTR	USP22	-0.0138784488625101	8.64006285812587e-06	FALSE	blue	12.0213709208174	1.07995399756655	12.4157679075973	2.72982649755181	0.813110418148231
cg25401612	cg25401612	12			0.000898324315534143	0.634643691044505	FALSE	grey	12.0223786439937	1.07999040192302	4.81793762294717	4.5357331931059	1.0432600139832
cg00036570	cg00036570	2	3'UTR	USP40	-0.00940678662995085	0.000555280016008998	FALSE	green	12.0226522984483	1.08000028726023	8.56679982469507	3.22571483416854	0.819192965120238
cg00800606	cg00800606	12	3'UTR;3'UTR	ST8SIA1	-0.0159260287214043	6.60445467119829e-09	TRUE	blue	12.0228651676398	1.08000797666974	23.097823069321	4.19005062048515	0.75937573522332
cg19241954	cg19241954	1			-0.00676154073931308	0.0747302277402754	FALSE	brown	12.0229116488832	1.08000965567954	5.90151954237393	5.08228920486866	0.881011636851322
cg05679709	cg05679709	11			-0.0126074517423923	0.000290407175880277	FALSE	green	12.0237232760486	1.08003897248004	10.1614617388812	3.46514529275069	0.618355560056527
cg26186331	cg26186331	5	5'UTR	DAB2	-0.0144768425163331	1.11656265488924e-06	FALSE	blue	12.0240897309421	1.08005220855587	16.6060127656928	4.3618294452092	0.817992907824233
cg13655803	cg13655803	17	1stExon;5'UTR	WFIKKN2	0.00551573280849399	0.000152547941131879	FALSE	turquoise	12.0287285803021	1.08021972544959	21.6347791058913	12.5411223874902	0.943608746112794
cg11222672	cg11222672	18	TSS200;Body;Body	LOC100192426;PTPRM	0.0022792619005944	0.343341327564003	FALSE	turquoise	12.028870591731	1.08022485270934	6.4835759334382	6.31283502857534	0.837906594738711
cg22697420	cg22697420	6			-0.026849011430099	1.0148379951701e-14	TRUE	blue	12.0302048309765	1.08027302187064	63.2979882105929	29.6139983789619	1.0515142854362
cg06507244	cg06507244	10	5'UTR;1stExon	DHX32	-0.00287138439735882	0.0277720826444197	FALSE	green	12.0322082524029	1.08034534004334	12.4573712842352	7.43425205371739	0.679715568694981
cg22098672	cg22098672	4			-0.0149545025405919	3.67089305551345e-07	FALSE	blue	12.0330878238113	1.0803770864227	36.8260372301658	22.8719245612693	1.07025147337308
cg02400139	cg02400139	5	3'UTR;3'UTR	TCERG1	-0.0172971095413375	2.09655673591619e-08	TRUE	blue	12.0350923600883	1.08044942750035	23.0237827465686	5.96620104331535	0.889696555399239
cg14609862	cg14609862	5	Body	MSH3	-0.0118694521187841	0.00902665055681634	FALSE	brown	12.0372550239206	1.08052746168257	8.35513052744626	6.12900681702551	0.752432699090621
cg02453812	cg02453812	12	Body;Body;Body	ANO6	0.00189718340564992	0.229728993482612	FALSE	turquoise	12.0390807150767	1.08059332615671	4.6985994528934	4.69859945285049	0.933174665530845
cg19497082	cg19497082	2			-0.00885759998751522	0.0026842500483783	FALSE	brown	12.0400163467825	1.08062707656571	9.27591257499353	4.34595656992312	0.930495138276893
cg00948513	cg00948513	2	Body;Body;Body;Body	CLASP1	-0.0141452321472481	0.000223346601346717	FALSE	blue	12.0402143488464	1.08063421862385	16.1177852173862	8.88139186184608	0.726078434168308
cg03036214	cg03036214	15	Body;Body	CA12	-0.00388333287479349	0.0700054917597167	FALSE	brown	12.0403184343863	1.08063797300719	3.45960139801079	2.98790037227539	0.736137981517821
cg04764812	cg04764812	10			-0.0111709831936384	7.22030482518789e-06	FALSE	blue	12.0462829307702	1.08085305921886	13.3063200908601	3.12044780614099	0.909730055890455
cg02742281	cg02742281	16	Body;Body	PKMYT1	-0.0117031249219471	0.0106301054421045	FALSE	brown	12.0467075825642	1.08086836856211	7.55379764391053	5.26362539368185	0.739393250628894
cg23509724	cg23509724	2	5'UTR	MAP2	0.00461147011614329	0.0392987850032505	FALSE	brown	12.0468477026555	1.08087341998618	6.21055916004008	3.4995328131412	0.953956550136782
cg12295737	cg12295737	4	Body	MAML3	0.000942852635228627	0.668587040808872	FALSE	grey	12.0474009698387	1.08089336506834	4.87273848570666	4.87273848570672	0.873391533121128
cg18180096	cg18180096	14			0.0035946744910227	0.0277619211833122	FALSE	grey	12.0485438541031	1.08093456273322	7.24358178535368	6.64069822903062	1.08440928772941
cg13166532	cg13166532	14			-0.0152372662865977	4.75052075997836e-05	FALSE	blue	12.0485881874469	1.08093616074302	15.7083135250798	7.97558928209824	0.749116690509918
cg05190897	cg05190897	1	Body	PLXNA2	0.00408546797652323	0.0496130665433478	FALSE	grey	12.053082272802	1.08109812101019	21.0076679031515	18.4379806933582	1.05729632981171
cg05109600	cg05109600	1	Body;Body	MAGI3	0.0100554960828698	2.06482300735511e-05	FALSE	brown	12.0532624163487	1.0811046118614	16.7429064913318	9.07111461029143	1.168183788471
cg13289884	cg13289884	12	3'UTR	CDKN1B	-0.00570587075463448	0.00261543509064554	FALSE	brown	12.0543167903944	1.0811426006471	17.7369219396028	9.81739978871772	0.816798136452834
cg13614395	cg13614395	2			-0.0189120673028407	1.52896930009775e-11	TRUE	blue	12.0554404543538	1.08118308227058	29.8636131620952	5.19099743235736	0.865800752735466
cg22692507	cg22692507	5	Body;Body	ATG10	-0.00473444731506504	0.00463508116310201	FALSE	brown	12.0584989347528	1.08129324935245	11.6056420759185	8.01725776882711	0.800940134430934
cg03435498	cg03435498	2	Body	XRCC5	-0.00663842030451194	0.0726181558314153	FALSE	brown	12.0587172535615	1.08130111217154	2.70000074389085	2.14293146923879	0.716910239545827
cg22355811	cg22355811	15	Body	PRTG	0.0194939734664832	5.99282565416025e-12	TRUE	turquoise	12.0598873515027	1.08134325118313	43.5568835294514	13.0322285944254	0.790026133408648
cg23918287	cg23918287	4			-0.0169267987191943	1.15374731289729e-08	TRUE	blue	12.0621844088565	1.08142596375826	23.1553895140006	4.94002718579267	0.850654608057099
cg05401069	cg05401069	18	TSS200	TTC39C	0.00222855668184624	0.540033149617845	FALSE	grey	12.0623892786271	1.08143333995583	7.39226584868879	7.39226584868891	0.965178429231134
cg11013714	cg11013714	3			-0.00567769484702249	0.148897260049653	FALSE	brown	12.0632254488333	1.08146344439965	3.94239769756781	3.72678523484733	0.676590257583545
cg05879394	cg05879394	8			-0.00125302802279657	0.309700420384444	FALSE	blue	12.0645543646238	1.08151128475627	6.81186271276226	6.72855278295646	0.936987809408875
cg05336268	cg05336268	16	Body	KIAA0556	-0.00697954508660996	0.0616055584080752	FALSE	brown	12.0657813679282	1.08155545163159	5.84474352982866	4.51497760055696	0.83755448975598
cg12444736	cg12444736	13			-0.0120638914264552	0.00177019527166314	FALSE	brown	12.0664251532432	1.08157862335521	7.40062472974168	3.52411124842082	0.801667014769471
cg22021882	cg22021882	8	Body;Body;5'UTR	PCMTD1	-0.00387045886498906	0.107444490227632	FALSE	yellow	12.0664736266369	1.08158036800491	16.2629757080199	16.0546551330806	0.922426559165285
cg26344513	cg26344513	15	Body	CYFIP1	-0.0218094552968851	2.38804409108643e-12	TRUE	blue	12.0665864735362	1.08158442955247	35.7086709957332	7.12684372023421	0.789284656613768
cg25707722	cg25707722	12			-0.00229279480429859	0.000281856076055536	FALSE	blue	12.0666860858355	1.08158801473321	16.5278830991228	2.48948096081779	0.694966889894979
cg04867484	cg04867484	4	Body;Body	NR3C2	-0.0172752550351095	0.000282179058394819	FALSE	brown	12.0668969478988	1.08159560384506	13.731956401707	8.12049869173354	0.767406442950977
cg18450163	cg18450163	3			-0.0351020770952269	3.56393770320438e-26	TRUE	green	12.0673505451345	1.08161192876064	66.4366765179347	6.19150972933383	0.834756416015627
cg11795824	cg11795824	20			-0.00898943320650795	3.92150036322371e-06	FALSE	brown	12.0680775961071	1.08163809396672	25.9345846226402	15.0298356955409	0.945902788350257
cg16287469	cg16287469	11	5'UTR	GDPD5	-0.0290836836645294	1.88536090232067e-15	TRUE	blue	12.0683928599403	1.08164943923308	46.1758518976809	12.7629917337721	0.749189978444157
cg20561213	cg20561213	10	Body	DOCK1	-0.0197643847996412	3.55948515640157e-09	TRUE	blue	12.0689322255531	1.08166884846824	22.7727482168783	6.82507158035449	0.808042786621452
cg14391437	cg14391437	9	Body	TRPM3	-0.00959771790546292	0.0159267170044385	FALSE	brown	12.0689502424561	1.08166949679699	6.9507239809183	5.29736337313477	0.664555514104605
cg14737571	cg14737571	13	Body;Body	ATP11A	-0.00985702558167303	0.00177775351811971	FALSE	brown	12.0735214867914	1.0818339593455	12.6184531675527	8.10646925647126	0.876935883292249
cg26347509	cg26347509	10	Body	LOC101927964	-0.0160658187969969	7.91636951618417e-09	TRUE	blue	12.073588945459	1.08183638588239	22.937759736985	6.17234268947161	0.831610807970015
cg00113074	cg00113074	3	Body	CMTM8	-0.0180352313699185	2.41644652767777e-08	TRUE	blue	12.0749713660518	1.08188610956181	20.1858186885422	4.28970598839973	0.816655601272306
cg05033220	cg05033220	20	ExonBnd;ExonBnd;Body;Body	LINC00658	-0.0282197086915342	4.02242244196573e-17	TRUE	blue	12.0763417531403	1.08193539479515	45.4448393550495	5.49721233317587	0.745643307218832
cg25214310	cg25214310	3			-0.00436784154714123	0.00501599961999244	FALSE	brown	12.0772096884122	1.08196660672689	17.617601167301	10.6258934476407	0.912330996598396
cg26144749	cg26144749	20	Body;5'UTR;5'UTR	TOX2	-0.0106576707196571	0.0125551615593014	FALSE	brown	12.080875087508	1.08209839388041	9.00475619696832	6.86058895886936	0.787992120494846
cg14189678	cg14189678	7	Body;Body;Body	PTPRN2	-0.00271013616522616	0.227887724247481	FALSE	brown	12.0813304518792	1.08211476343188	4.56678399520143	4.56678399520121	0.542506842018929
cg04255947	cg04255947	6	Body	UHRF1BP1	-0.0182962212618602	2.54304616989451e-10	TRUE	blue	12.0814040016991	1.08211740736119	23.6324433935277	2.68003914110207	0.83226328734088
cg07658637	cg07658637	2	Body	LOC101927619	-0.0159392452041973	1.39678374076407e-08	TRUE	blue	12.0840873713539	1.08221385668397	20.5569627777728	3.19447279441931	0.888330656546859
cg03124139	cg03124139	2			-0.00164806391041725	0.268782103337216	FALSE	green	12.0849365274855	1.08224437374779	15.2140173914256	15.1826121088433	0.628063255916774
cg17411689	cg17411689	10			-0.00794129639017441	0.0180085092088239	FALSE	brown	12.086596583862	1.08230402683821	6.11575295866092	4.51532721199993	0.721299918873797
cg15735313	cg15735313	17	Body	GAS7	-0.0125768200821726	1.01919969864778e-05	FALSE	blue	12.0872165858095	1.08232630412005	14.6580789780421	6.86569630507969	0.796905874432309
cg20702527	cg20702527	2	Body	HDAC4	-0.000581451309353025	0.805392439764578	FALSE	brown	12.0878241793262	1.08234813444614	2.95129519224298	2.95129519224312	0.971896937176236
cg15118606	cg15118606	1	Body;Body	KIAA1026	0.0103309241385608	1.08555388401032e-07	FALSE	turquoise	12.0879409134834	1.08235232848097	19.8906602803079	3.13844414940598	0.950511800547089
cg14965368	cg14965368	8	5'UTR	ST18	-0.0129519882959535	3.47927403612306e-06	FALSE	blue	12.0879529832081	1.08235276212076	12.1510709441056	2.36536935902683	0.729684312693903
cg20940424	cg20940424	7			-0.0100353150407648	0.0142931550525251	FALSE	brown	12.0892028320649	1.08239766421482	7.0798147325049	5.09283570160882	0.771246003664513
cg14038442	cg14038442	17	Body;Body;Body;Body;Body;Body;Body;Body	AIPL1	0.00981945741529418	3.17890261020625e-08	TRUE	turquoise	12.0897249609004	1.08241642085068	34.9115054835373	17.5095244392274	0.917268132921922
cg25855315	cg25855315	17	Body;Body	DNAH9	0.000982236539404878	0.504067359539523	FALSE	grey	12.0923323038362	1.08251007331718	3.12137271006719	2.9607379279895	0.900834969965333
cg03176698	cg03176698	4	Body;Body;Body;Body	ARHGAP24	0.00559072135616895	0.0043269792566202	FALSE	grey	12.0931911134077	1.08254091625174	19.5639555484154	17.5737012698777	1.16824731021958
cg13192880	cg13192880	2	1stExon;5'UTR	CRYGC	0.00707003805768893	0.00244223376717758	FALSE	brown	12.0944864602927	1.08258743266516	8.49921891217582	3.81140787345282	1.01274174712252
cg18760360	cg18760360	15	Body	RORA	-0.0230075321013545	3.1900065402927e-08	TRUE	blue	12.0959424690159	1.0826397125612	36.6514340721588	20.6521420978613	0.822257831061832
cg04250055	cg04250055	11			-0.00675600913726943	0.00755241544077442	FALSE	brown	12.0963663990084	1.08265493313874	11.4561046391062	8.83111141763001	0.854260144202876
cg10691109	cg10691109	7	Body	PRKAR2B	-0.00917839522492942	0.00420434390344853	FALSE	brown	12.0979003068431	1.0827100013677	10.8768109840771	7.59362837895034	0.825349345746839
cg00527659	cg00527659	14	1stExon;Body;5'UTR	AJUBA	-0.00494893649639848	0.0184706119803053	FALSE	brown	12.1008233740414	1.08281492193933	6.61217792276744	5.00772137009926	0.860723369250575
cg01496696	cg01496696	7	Body;Body;Body	PTPRN2	-0.00452348833962139	0.187535443760936	FALSE	brown	12.1019340661441	1.08285478247611	4.14989862263133	4.02353750978932	0.851476719263604
cg12944704	cg12944704	3	TSS1500;TSS1500;Body	ADAMTS9-AS1;ADAMTS9	-0.0113795211658256	0.000112132817746205	FALSE	blue	12.1025717873376	1.08287766737177	12.7996836372685	5.33388030927378	0.810336184799236
cg20046808	cg20046808	2			-0.0103663914800098	2.00349983882318e-05	FALSE	blue	12.1037360858301	1.0829194456069	10.9728224471976	2.04904665191623	0.874061846538703
cg06116549	cg06116549	20	5'UTR;5'UTR;Body;Body;Body;Body;Body;Body;Body;Body;Body;Body;Body;Body;Body;Body;Body;Body	ZMYND8	-0.0230155328373367	5.66680359253881e-09	TRUE	blue	12.1040543611403	1.08293086550177	27.3667134277452	10.1451760626895	0.743436211829055
cg24918386	cg24918386	22	5'UTR;5'UTR	LARGE	0.00210543516979292	0.0512734221612745	FALSE	brown	12.1045763356783	1.082949593588	4.32371905702252	3.78995139169768	0.950930715575031
cg16312972	cg16312972	1	Body;Body	SFRS13A	-0.00275470440769238	0.173194727193836	FALSE	brown	12.1074566014158	1.0830529210141	2.54769942073631	2.54769942073642	0.941978720215069
cg04479203	cg04479203	8			-0.00105798653925947	0.652983572207907	FALSE	turquoise	12.1107812125287	1.08317215844838	8.38841061589966	8.38841061589972	0.731930527117911
cg04586689	cg04586689	16	Body;Body;Body	ABCC11	-0.0144967746417315	5.24793927317217e-06	FALSE	blue	12.1114538839092	1.08319627987794	23.3831089016543	12.4256176124571	0.979952384172467
cg18391344	cg18391344	1	Body	MIR181A1HG	-0.015624714264041	1.0460267659072e-05	FALSE	brown	12.111762003761	1.08320732834913	18.3416362109067	8.19504486135725	0.888112825629023
cg20760771	cg20760771	5	Body	MAP1B	-0.0224197072873671	1.24840990910074e-07	FALSE	blue	12.1129298544025	1.08324920224314	27.5171307975979	11.8271625973308	0.712636849889149
cg24598141	cg24598141	7			-0.007146076532004	0.0316411333648983	FALSE	brown	12.1139762535372	1.08328671800089	11.4207070177966	10.6915226554899	1.05608615328271
cg18973863	cg18973863	13			-0.00796604902592766	9.21307650525879e-07	FALSE	blue	12.1141558757469	1.08329315753442	15.1064931167024	2.700069765028	0.858185175258854
cg15925801	cg15925801	21	Body;Body;Body	HLCS	-0.0155153485013595	1.43588237799783e-07	FALSE	brown	12.1142569236376	1.08329678010282	35.3621711079115	20.9302117379056	0.985358364505671
cg11310863	cg11310863	2	Body	ARHGAP15	-0.00586081193774163	0.0196495436298365	FALSE	brown	12.1144239602618	1.08330276830205	5.21448138811283	3.95143268595226	0.744289661851585
cg26020164	cg26020164	14			0.00864884961648765	9.86287734255103e-05	FALSE	turquoise	12.1148172661712	1.08331686784273	18.9266140890915	7.14682037971048	0.721268279694559
cg04214961	cg04214961	5	Body;Body;Body;Body	CYFIP2	-0.0159645995067794	5.28734321901277e-07	FALSE	blue	12.115407170276	1.08333801433259	19.5411006639459	6.53774055879549	0.785821563544808
cg16405960	cg16405960	8			-0.0191469104599445	1.13270789698047e-05	FALSE	brown	12.1162441345828	1.08336801550549	19.9887624546166	10.6374552902661	0.817627032608235
cg03179422	cg03179422	8	Body	ERICH1	-0.0242643825346452	1.11007743292548e-08	TRUE	blue	12.1165394102892	1.08337859923473	27.0892676262316	10.2950446118195	0.707859950854407
cg08665528	cg08665528	6	Body;Body;Body;Body;Body	NEDD9	-0.0120663955186178	0.00449326246450149	FALSE	brown	12.1196421599582	1.0834897972024	11.2182233065884	8.51597331573859	0.800682401080379
cg06285475	cg06285475	10	Body	ASCC1	-0.00533284334671978	0.0839590032115802	FALSE	brown	12.1207327710516	1.08352887633227	3.94688769587762	3.78788280525271	0.788367207673955
cg21845226	cg21845226	14	Body	C14orf143	-0.0224321240087315	6.6296483406223e-14	TRUE	blue	12.1208663307079	1.08353366184345	35.6147963198355	4.89225862621913	0.789144970191078
cg05757757	cg05757757	10			-0.00491247102052191	0.0221266877632099	FALSE	blue	12.1210864041142	1.08354154707176	11.0623671107618	9.74161175051796	0.794738794422467
cg04403415	cg04403415	12	5'UTR;5'UTR	NCOR2	0.00393487644143585	0.0145367234047232	FALSE	brown	12.1213896914037	1.08355241361821	6.69644315277702	4.37604018012127	1.00079282177563
cg15978937	cg15978937	18			-0.0107327559740769	0.00112694067240552	FALSE	blue	12.1218213324423	1.0835678785103	5.98497936078948	2.62202975880732	0.640059157847784
cg18183624	cg18183624	17	Body;Body	IGF2BP1	0.0178740348945531	1.24281953109755e-22	TRUE	grey	12.1225860221589	1.08359527456247	68.2075870226766	14.8656317368048	0.716522050970014
cg26123647	cg26123647	2	5'UTR	MYT1L	-0.0295229109353908	2.7879975136265e-15	TRUE	blue	12.1230827320848	1.08361306894729	39.2763838510211	5.85981875465657	0.673334182718512
cg14040602	cg14040602	2			-0.00141986517999906	0.549339826151674	FALSE	brown	12.1232614693091	1.08361947194063	5.10740928585884	5.10740928585895	1.12861563317714
cg00510805	cg00510805	10	Body	JMJD1C	-0.0135817355689718	1.06117510647626e-05	FALSE	blue	12.1268473194954	1.08374790971167	17.0845938507837	7.92478744068404	0.694942115754258
cg11187454	cg11187454	9			-0.0104544626911361	0.0171363676826935	FALSE	brown	12.1289751548743	1.08382410644067	6.57275736456199	4.95347105895684	0.717018534513914
cg09915396	cg09915396	17	Body;Body	RAP1GAP2	-0.0172135196301767	2.83575947330889e-07	FALSE	brown	12.1296042055676	1.0838466298738	27.1736513051027	12.1919177112708	0.94842428386154
cg02531934	cg02531934	17	Body	PRKCA	0.000642177494223852	0.760025428406931	FALSE	grey	12.1296075571679	1.08384674987617	5.49898061305998	5.49898061305998	1.06841114896862
cg01871077	cg01871077	5	Body;Body	RNF130	-0.017195332893034	4.52467609495371e-05	FALSE	blue	12.1362333372204	1.0840839178193	17.2244494095717	9.14152918713859	0.664446233532913
cg09383907	cg09383907	8			0.00454538118085149	0.276568513839115	FALSE	turquoise	12.1364931125187	1.08409321376542	7.59188853766737	7.40185139078787	0.718017069265661
cg15294275	cg15294275	6	Body;Body	AIG1	-0.00950854093133692	0.0122045414210916	FALSE	brown	12.1371095839578	1.08411527313153	8.73467995477723	6.80608543487477	0.824008695893567
cg04905719	cg04905719	6	Body	SGK1	-0.0204011614452866	7.54318745381711e-09	TRUE	blue	12.1375010919267	1.08412928198652	23.0800464137932	7.12427110117898	0.746792414694491
cg03550208	cg03550208	5	TSS1500;TSS200	LOC255167	-0.0230746167786083	1.38066389393972e-08	TRUE	blue	12.1387414375591	1.08417366078721	23.6520280917334	8.68062944116784	0.693996394720359
cg01887801	cg01887801	12			-0.00448332277859591	0.00301907727905058	FALSE	brown	12.1387986124057	1.08417570635857	11.7374844215355	8.65633952649017	0.868212879412953
cg23236270	cg23236270	11	TSS200	OPCML	-0.00285681541264062	6.78662587223661e-07	FALSE	blue	12.1404263043258	1.08423393701648	18.0305159328766	4.32890545913335	0.696432961791817
cg11847956	cg11847956	5			-0.000275006537524765	0.715166668434973	FALSE	grey	12.1411773646412	1.08426080355751	4.33662365186797	3.77926890111246	1.03467005143969
cg21831174	cg21831174	3	TSS1500;TSS1500;TSS1500	MASP1	-0.00716531572385035	0.00635643453208776	FALSE	brown	12.1412747335746	1.08426428646692	12.3228262315074	9.49979391794744	0.876310364865774
cg08160085	cg08160085	12			-0.0151144502569954	3.29717697160977e-06	FALSE	brown	12.1431903288933	1.08433280207771	27.3516793472837	16.0297441816093	0.978444260409788
cg18942222	cg18942222	2	Body	C2orf86	-0.0303193760027222	1.1545284057848e-12	TRUE	blue	12.1432692670895	1.08433562524944	35.7399661218093	9.06079810474958	0.711814258456006
cg21210409	cg21210409	7			-0.0216558923487432	2.72279811237497e-08	TRUE	blue	12.1433586692444	1.08433882263547	34.981457439542	18.9066294895205	0.901964489914041
cg04306992	cg04306992	1			-0.0124120637309349	2.86083778208465e-07	FALSE	blue	12.1454484357009	1.08441355451003	43.1806591616862	29.0634227575056	1.10968136950659
cg10974980	cg10974980	15	Body	LOXL1	-0.00172401159987887	0.212715194811124	FALSE	red	12.1471563603554	1.08447462183981	8.49802546230325	8.22610912134871	0.603926739987632
cg22016234	cg22016234	1	5'UTR;1stExon;Body;Body	TMCC2	-0.0237034297037155	3.80730758538582e-08	TRUE	blue	12.1478428742756	1.08449916592022	23.3913144241434	7.51715900655796	0.674639843680281
cg03930153	cg03930153	3	5'UTR	TBL1XR1	-0.0118432253259428	0.00178883991008981	FALSE	brown	12.1480356950155	1.08450605935139	13.3217541806073	9.4758647844705	0.886672024937469
cg02447451	cg02447451	2			-0.0112010224540941	0.00179545629050459	FALSE	brown	12.148431949084	1.08452022527525	11.6183064660949	7.90070678129695	0.812856739821902
cg16012203	cg16012203	6			-0.0169628193320465	2.93607431798079e-06	FALSE	brown	12.1487265236953	1.08453075589992	24.8119335808536	13.8624236572559	0.908489979472709
cg25593834	cg25593834	4	Body;Body;Body;Body;Body;Body;Body	APBB2	-0.0211575082730836	5.29891192457712e-09	TRUE	blue	12.1495739580381	1.08456104905226	22.686136896556	4.46912022516244	0.771353016779363
cg12571570	cg12571570	2	Body;Body	ZEB2	0.00220097799198946	0.29968438162607	FALSE	turquoise	12.1496231141589	1.08456280616645	8.15687342967101	8.12181022886122	0.396358605204154
cg09247657	cg09247657	14	Body;Body	EML1	-0.0248762961309222	1.87018746883546e-09	TRUE	blue	12.1498517076573	1.0845709772809	24.0062153311545	5.32182521733569	0.62633988171815
cg11779949	cg11779949	6	Body;5'UTR	JARID2	-0.0242816591973196	3.46152459904301e-09	TRUE	blue	12.1521945084092	1.08465471224156	26.7868020340971	10.7226154674669	0.67332868144969
cg22851977	cg22851977	6	Body	GMDS	-0.00631612261145559	0.089979531715143	FALSE	brown	12.1527269412187	1.08467373988019	9.56432597527876	9.11768519650792	0.728519221203217
cg01107920	cg01107920	12			-0.0134722032914349	1.45476997495498e-10	TRUE	green	12.1545208584719	1.08473784325972	24.6348542705302	2.89914867361537	0.556255543925594
cg26180255	cg26180255	22	Body	CELSR1	0.00346831023390929	0.0421835901054304	FALSE	grey	12.1545853452461	1.08474014743742	2.98436479208164	2.80837251828399	0.870102606940739
cg09016968	cg09016968	6			-0.00742037120072127	0.00124617779470046	FALSE	green	12.1555644027291	1.08477512865036	14.7821305537196	10.7972967233976	0.681204097492966
cg14628072	cg14628072	1	TSS200	TNFSF18	-0.0075752967142735	0.000716028584611797	FALSE	brown	12.1559473192491	1.08478880929134	12.1345053014865	8.17377862474677	0.916411515673904
cg14432857	cg14432857	3	1stExon;5'UTR;Body;Body;Body	ARHGEF3	-0.0219280555530145	4.41416233553409e-08	TRUE	blue	12.1570182586343	1.08482706896511	20.2184417992338	3.66089703236881	0.660521082098539
cg24670537	cg24670537	2	Body;Body;Body;Body	AGFG1	-0.0388387383635276	2.32919528591941e-21	TRUE	blue	12.1583970392727	1.08487632140981	56.9829663859882	6.75919719224203	0.711416587620008
cg08011218	cg08011218	3	Body;Body;Body	KALRN	-0.0216795122377213	3.22746570284702e-15	TRUE	blue	12.1597607382066	1.08492502961608	38.372211700653	5.65354486494758	0.864992171389952
cg16371397	cg16371397	17	Body	SDK2	0.00197517980623334	0.000135602358026962	FALSE	turquoise	12.1597761472426	1.08492557996039	16.2448241940214	8.17475784899869	0.783030269550011
cg11157260	cg11157260	4			-0.0198074214291943	3.96698037598443e-08	TRUE	blue	12.1610655262399	1.08497162854634	19.7095627467528	3.99043621307348	0.737083114379849
cg24025644	cg24025644	21	Body	CRYAA	0.00650393279979391	0.00940725720295774	FALSE	turquoise	12.1625173991794	1.08502347456004	7.35893490709032	5.43552729222799	1.19504074079605
cg00795205	cg00795205	16	Body;Body	PRKCB	0.00308566731630862	0.0273346019290926	FALSE	turquoise	12.1625772706758	1.08502561242309	6.6465798673882	5.14256401464706	0.790097914279321
cg22405602	cg22405602	6	Body;Body;Body	PARK2	-0.0129351871116774	1.6588958766127e-06	FALSE	blue	12.1627447042667	1.08503159100661	14.9799886940175	2.42728839520245	0.863595134545087
cg09313482	cg09313482	8			-0.00170406117270505	0.133957292806212	FALSE	red	12.1648494698607	1.08510673925834	2.36322017221772	2.36322017221374	0.712036042746913
cg08489942	cg08489942	10	Body	WDFY4	-0.00298186231544418	0.200613118189096	FALSE	brown	12.1688084748358	1.08524805578655	5.60179466373813	5.56361434912691	0.904824579776514
cg24431734	cg24431734	2	Body;Body	AGAP1	-0.00302281852154922	0.253673040372173	FALSE	blue	12.1695163974067	1.08527332020946	2.05968274250853	2.05968274250853	0.581987678802932
cg06841033	cg06841033	16			-0.0163951135351362	5.72765499904745e-05	FALSE	brown	12.1718309734626	1.08535591281181	22.8651590055808	15.1990868646026	0.805200498862784
cg08094924	cg08094924	14	5'UTR	FOXN3	-0.04069614138985	2.17807818715145e-21	TRUE	blue	12.1720307138274	1.08536303954786	63.5699138294065	13.6233794543771	0.77258253234181
cg05738240	cg05738240	12	Body;Body;Body	RBM19	-0.000777119582602496	0.60405166153278	FALSE	blue	12.1735303516266	1.08541654288837	17.1567783407864	15.0692893842227	1.05480904626252
cg25261703	cg25261703	6	Body	TIAM2	-0.00471484586222668	0.0526360274682676	FALSE	brown	12.1736023381764	1.08541911102334	2.70504606527714	2.51655687477356	0.747774270074476
cg15590292	cg15590292	18	Body;Body;Body;Body	CELF4	-0.00260221111138881	0.469128803450134	FALSE	grey	12.1747849955927	1.08546130039573	5.67430778300729	5.67430778300729	0.890129807483941
cg06463221	cg06463221	17	3'UTR;3'UTR;3'UTR;3'UTR;3'UTR	SEC14L1	-0.0165431474401587	5.84917376254751e-12	TRUE	blue	12.1755463767605	1.08548845925734	29.5888463186154	3.42950298754539	0.840595605725086
cg11342429	cg11342429	5	Body;TSS1500	PIK3R1	-0.00421650626649121	1.14866887942925e-11	TRUE	blue	12.1764822317433	1.08552183936391	29.5747950230751	4.20035912725325	0.667971942264459
cg00831182	cg00831182	11	5'UTR	GDPD5	-0.0198172265963238	5.25478792479159e-14	TRUE	blue	12.1773307936585	1.0855521036808	34.4762866413252	4.1220030409539	0.726013075282964
cg09451427	cg09451427	3	Body;Body	CACNA2D2	-0.000389687277268888	0.765330585104799	FALSE	brown	12.178030997478	1.08557707515589	3.5690249779438	3.37819736041183	0.758287780259386
cg09853702	cg09853702	12			-0.0348476556794639	5.99428953058174e-27	TRUE	green	12.1793517550022	1.08562417362382	69.6607737751613	6.14089735472115	0.83944481364228
cg25462845	cg25462845	8	Body	FABP5	-0.00383187944214504	0.0794386068273576	FALSE	brown	12.1799382341349	1.08564508594527	8.71786745800642	8.66055494006409	0.995213584966569
cg17314894	cg17314894	10			-0.0209857840620007	1.55829009868793e-10	TRUE	blue	12.1802209935834	1.08565516805245	27.333709694866	5.00188261976888	0.792040132178352
cg04134460	cg04134460	7			-0.00943438795591733	0.0227601752618376	FALSE	brown	12.1819750881308	1.08571770704372	5.75540480383262	4.45038963029047	0.686077850393331
cg08587444	cg08587444	2	Body	PRKCE	-0.0187752963726977	1.68272662082631e-09	TRUE	blue	12.1825719095547	1.08573898355266	24.0709586700992	5.33246869016799	0.766989915772435
cg18011099	cg18011099	6	Body	C6orf129	-0.00162884286447767	0.611317562680434	FALSE	grey	12.1836225219966	1.08577643504618	2.45096193646111	2.45096193646117	0.594386243955511
cg11885226	cg11885226	16			-0.0174083376336419	6.3311655162688e-08	TRUE	brown	12.1842038714989	1.08579715719652	26.4601136917056	10.3922115487638	0.962745083557761
cg17391647	cg17391647	3	Body;Body;Body;Body	IQCJ;IQCJ-SCHIP1	-0.020653067816434	4.67356025529724e-15	TRUE	blue	12.1853482230872	1.08583794461671	37.0735130620422	2.86261921737565	0.929273487757706
cg20468415	cg20468415	8	Body;Body;Body;Body;Body	ANK1	-0.00236488747486657	0.442438706932015	FALSE	brown	12.1860579005441	1.08586323728977	2.85553178336306	2.85553178336312	0.762445420817865
cg07273299	cg07273299	2			-0.00505468695466256	0.000439611392035915	FALSE	brown	12.1870012211142	1.08589685464707	16.9470150426071	11.4642058884595	0.964056906057911
cg05528339	cg05528339	2			-0.017717648297521	1.60857605485855e-07	FALSE	brown	12.1872399967383	1.08590536354259	35.7454177760183	20.5698894252145	0.90337833991179
cg08673857	cg08673857	8	Body;Body	PINX1	-0.00759959284780003	0.0011392873610522	FALSE	blue	12.1888498310529	1.08596272648845	7.07023836628079	2.70239723919863	0.953050876703745
cg02881186	cg02881186	8	Body;Body	TRAPPC9	-0.0295007203544684	2.77379600833305e-10	TRUE	blue	12.1898735596605	1.08599920089102	48.4086461952807	26.5924064196866	0.86572396936494
cg27452159	cg27452159	7	Body;Body;Body;Body;5'UTR;5'UTR;Body;Body;Body	HDAC9	-0.0136457151425442	0.00452434434807664	FALSE	brown	12.1947434230618	1.08617266720648	10.4331508641358	7.52896032794254	0.740662302318723
cg22895640	cg22895640	1	ExonBnd;ExonBnd;ExonBnd;Body;Body;Body	FNBP1L	-0.0270338973839653	1.52892090986788e-09	TRUE	blue	12.1960682132663	1.08621984473256	26.7708017496886	7.86794310788329	0.701777948462478
cg17090891	cg17090891	1			0.0125859710334819	0.000130062852248323	FALSE	turquoise	12.1963170049827	1.08622870396208	21.4587990065577	13.1275968557754	0.847301418497623
cg26370693	cg26370693	4	Body	C4orf51	0.00567233107477837	0.0171964181420547	FALSE	turquoise	12.1965337770686	1.08623642285657	8.34704546058242	7.10542529903756	1.17161778250259
cg07673127	cg07673127	12	Body;Body	TMTC1	-0.0162593344683532	1.8749097575778e-11	TRUE	blue	12.1965992803904	1.08623875529424	32.6712568763015	8.60698037892922	0.730261146516568
cg22999892	cg22999892	8			-0.000182857200866657	0.93866424900213	FALSE	brown	12.1982428437777	1.08629727508356	8.96243671571528	8.96243671571546	0.94232968474976
cg11932158	cg11932158	3	TSS200	PLCH1	-0.00912423644264869	0.00839015907467403	FALSE	brown	12.1985961481187	1.08630985360866	12.1840355987439	9.22515636628725	0.91472367030235
cg05121013	cg05121013	8	Body	PSD3	-0.00286528089860879	4.51791463242175e-06	FALSE	blue	12.2012890887549	1.0864057171139	15.3540781506974	2.18470220499734	0.622862176086653
cg16738378	cg16738378	2	Body	ARHGAP15	-0.018954210745396	8.50463118735044e-07	FALSE	blue	12.2015132887626	1.08641369724869	18.755625702102	5.66727973921036	0.739332070824993
cg23852422	cg23852422	2	Body;Body;Body;Body;Body	MYO3B	-0.00419091561588153	0.055175296847693	FALSE	brown	12.2015566729256	1.08641524143986	11.7930044872258	7.71034487742969	0.954827216786605
cg19175949	cg19175949	X	Body	PRKX	0.000830010268326595	0.736318510515386	FALSE	Untested	12.2022447371778	1.08643973127266	2.28667021282973	2.2866702128297	0.921317322267231
cg22764925	cg22764925	22	5'UTR	GGT1	-0.0108502200946674	7.89840327477501e-05	FALSE	brown	12.2023239008057	1.08644254880467	19.6754015920437	12.0720461371205	0.954762793433263
cg17817256	cg17817256	7	Body;Body	RNF216	-0.00181661517397368	0.276692478343752	FALSE	brown	12.2028548347065	1.08646144493044	11.569619294471	11.5347617644912	1.12289764357824
cg27177308	cg27177308	16	Body;Body	PHKB	-0.0110767203620881	0.000113146882579559	FALSE	blue	12.203297155652	1.08647718666195	12.459518390614	4.86733955797328	0.78763001015868
cg02200809	cg02200809	7			-0.0289429166638498	4.31265647509754e-19	TRUE	blue	12.2058065337261	1.08656648195671	49.4078185140779	6.58657242015337	0.848028187926116
cg18744982	cg18744982	4	Body	PPARGC1A	-0.00964053467861361	0.0187590825595981	FALSE	brown	12.2074859677834	1.08662623374521	6.51246427209072	4.93040672511744	0.579911213220668
cg00222842	cg00222842	6			-0.00965824850929395	0.000100269600446831	FALSE	brown	12.2088688241004	1.08667542756415	17.3385121740152	9.0059352122903	0.999041829708128
cg17930272	cg17930272	13	Body;Body	THSD1	-0.0126856588859714	0.00132525069853249	FALSE	brown	12.2090814461449	1.0866829909001	9.45940327741329	5.62389119248206	0.778105701435293
cg01604459	cg01604459	1	TSS200;Body;Body	LAX1	-0.00754052822875149	0.0151847525459069	FALSE	brown	12.2095700621605	1.08670037132255	3.35630169139745	2.67461411610103	0.405747453945102
cg21505925	cg21505925	21	Body;Body;Body;Body;Body	DYRK1A	-0.00490750681932954	0.000640826308669717	FALSE	brown	12.2116104277139	1.08677294107431	15.9806866038188	11.421547856175	1.01147903703194
cg12894431	cg12894431	2	TSS200;TSS200;5'UTR;5'UTR	R3HDM1	-0.0181015503074632	1.81289858230586e-07	FALSE	blue	12.2141989408761	1.08686498936388	17.7967320877597	3.39332529658864	0.688073066512077
cg13748657	cg13748657	17	Body	B3GNTL1	-0.0173362826356679	1.71388658748307e-07	FALSE	blue	12.2151664101676	1.08689938784856	22.9588771683096	7.60811977219413	0.777794549334921
cg11405439	cg11405439	12	Body;Body	POLR3B	-0.0320815436298457	4.92543083602221e-17	TRUE	blue	12.2170142907984	1.0869650818914	43.3619199389762	5.07414664998529	0.766179163191347
cg17360848	cg17360848	12			-0.0229318214614919	4.75764353966622e-10	TRUE	blue	12.2177087813714	1.08698976917128	25.3242148178573	5.29928578858247	0.761499658897798
cg22152576	cg22152576	1			-0.0110691821223628	0.000196910349876223	FALSE	brown	12.2200611926944	1.08707338066782	14.0921753947452	7.31041287367532	0.903228269166471
cg19601236	cg19601236	18			-0.026378575401685	2.27430245880683e-16	TRUE	blue	12.2221001410253	1.08714583776349	40.7091075472148	4.73801348779438	0.809924729911892
cg10374564	cg10374564	4	5'UTR	FRYL	-0.00796171410288121	1.75181191328273e-06	FALSE	blue	12.2232021681934	1.08718499492443	27.8558379938919	15.7625643864689	0.944124533846279
cg06071286	cg06071286	7	Body	THSD7A	-0.0276529402725249	5.19540737167394e-12	TRUE	blue	12.2246720719489	1.08723721795899	37.4419816986068	12.4399000191114	0.742294427984261
cg15285786	cg15285786	1	Body	ABCA4	-0.0238643669474431	1.033509355327e-14	TRUE	blue	12.2256657133726	1.08727251669321	39.6374117941024	7.59698083258297	0.722255714138222
cg00297351	cg00297351	15	Body	ZNF609	0.00209060980534817	0.134367037145949	FALSE	brown	12.2261442607157	1.08728951588229	5.40398910354281	5.40398910354298	1.00963987886681
cg00335286	cg00335286	18	TSS1500	MC2R	-0.0164280388038282	1.1444410225671e-06	FALSE	brown	12.2267972046611	1.08731270899817	28.2146428706257	16.1596440534462	0.863646628299481
cg19594258	cg19594258	6			-0.00540479285055002	0.0177383314837521	FALSE	brown	12.2294621777232	1.08740735823146	5.78798692094509	3.15066983668905	0.79667659067234
cg13924974	cg13924974	18	TSS200;Body;Body	SPIRE1	-0.00354033175025866	8.26578981436537e-07	FALSE	blue	12.2296183211683	1.08741290318534	29.0331273070612	16.534181967325	1.09404684675717
cg18661463	cg18661463	13			-0.0143743785951156	0.000731512231237431	FALSE	brown	12.2307639150913	1.0874535832626	9.92453021191776	5.79337185363055	0.763949703911787
cg05671603	cg05671603	12			-0.0121451512257809	0.00068063782147104	FALSE	brown	12.2314751186733	1.08747883620783	11.2619571260853	6.91061893840171	0.824100815097255
cg00293796	cg00293796	8	TSS1500;Body;Body	MIR3151;BAALC	-0.000570744283996272	0.75868319345656	FALSE	brown	12.2319974707945	1.08749738260537	3.32647669329808	3.32647669329816	0.99547309502073
cg01219010	cg01219010	5			-0.00842924937812794	0.0750731488511662	FALSE	brown	12.232088597598	1.08750061803119	5.25936064867767	4.86741436705405	0.690195963027132
cg16675163	cg16675163	17	Body	UBE2O	-0.013402451625007	6.41888064839625e-05	FALSE	blue	12.2332796129694	1.08754290240636	17.0811751285898	9.50044796531014	0.803711270949949
cg14686465	cg14686465	2			-0.0176852006850749	4.161560702203e-09	TRUE	blue	12.2337519778746	1.08755967154086	23.4216911888983	4.82240351055543	0.829713653879837
cg09370849	cg09370849	6	Body	MYLK4	-0.0106807491357843	1.05201575677295e-07	FALSE	brown	12.2369995509479	1.08767494409977	29.4748917306962	13.8570197725948	1.00027836514292
cg07608053	cg07608053	8	Body;5'UTR	CSGALNACT1	-0.0201878876330272	4.25366967048212e-07	FALSE	blue	12.2382117888919	1.08771796462719	21.8398143877161	7.60068722722787	0.745548870499526
cg08326647	cg08326647	1			-0.00817068303894577	0.0304340709362931	FALSE	brown	12.2392625441498	1.08775525092597	5.60571377088331	4.68364394087209	0.711394589222832
cg15016062	cg15016062	5	Body	C5orf36	-0.00581602300954144	0.0414537681392214	FALSE	brown	12.2399792121659	1.08778068022382	7.36650281609184	6.06680789485523	0.73162218556976
cg22015766	cg22015766	6	Body;Body	C6orf106	-0.00837941932361817	0.0376171989110878	FALSE	brown	12.2423503522338	1.0878648040036	5.67872302840382	4.63671944600256	0.688019071361063
cg11751606	cg11751606	14	TSS1500;TSS1500;TSS1500;TSS1500;TSS1500	SLC8A3	-0.0026271939047299	0.00235655780863568	FALSE	blue	12.2427073971672	1.08787746990343	6.8159308746491	2.05474129953552	0.72312277665323
cg18217480	cg18217480	17	Body	MAP2K6	-0.0111497779879656	8.99483926369168e-05	FALSE	brown	12.2458618154729	1.08798935446962	29.2482833042715	21.9568575994996	1.11171896571765
cg00901138	cg00901138	7	Body	CHN2	-0.017054261496259	5.72251966646364e-09	TRUE	blue	12.2462548067436	1.0880032915207	21.8992975882256	4.49006596741299	0.757271370795238
cg06620193	cg06620193	3	Body;Body;Body	ROBO1	-0.0231970595167373	2.4805596466172e-08	TRUE	blue	12.2475914870967	1.08805069223475	41.0024485488894	23.997905203709	0.8497882955088
cg26721759	cg26721759	11			-0.0189582598111095	1.80650123576416e-08	TRUE	blue	12.2479190994472	1.08806230907658	24.1543357553123	8.18591188219489	0.789212556815248
cg10557552	cg10557552	14	Body	WDR20	-0.015896472974218	4.93554315575142e-08	TRUE	blue	12.2530898577556	1.08824561841195	39.1606054920269	22.361595795347	0.813320780862901
cg13302425	cg13302425	16	Body;Body;Body;Body;Body	NPRL3	-0.0101142503448443	0.0196703587972751	FALSE	brown	12.254065405364	1.08828019402375	6.53682618054317	4.92338562857019	0.712406613195962
cg15486353	cg15486353	2			-0.00675930644291149	0.0180077289369491	FALSE	brown	12.2548479943139	1.08830792875496	7.70481575319317	5.62682047699303	0.756028242557617
cg01323104	cg01323104	4	Body;Body	AFF1	0.0039735182068438	0.00585493402200934	FALSE	turquoise	12.2566945961438	1.08837336478238	6.940242440134	3.09698353357845	0.622497528908218
cg12308279	cg12308279	11	Body;Body;Body	ST5	-0.00721248336984016	0.0200394967926688	FALSE	brown	12.2567151656867	1.08837409362745	7.68608925196438	5.62758966442524	0.898855019995205
cg06767314	cg06767314	17	5'UTR	ABR	-0.0157564388750409	2.79492263415426e-07	FALSE	blue	12.2577862901537	1.08841204532282	20.5941373823458	6.03049250610096	0.768162177016308
cg15578842	cg15578842	1			-0.0311374573403056	1.63907390340226e-14	TRUE	blue	12.2599781272995	1.08848969536987	68.3587854823404	34.8068128500204	0.914775417362332
cg06481807	cg06481807	8	Body	NCOA2	-0.0123663792274867	0.00192878550072008	FALSE	blue	12.260546624708	1.08850983321684	7.93158288368399	4.39365561324585	0.618215913835319
cg09281220	cg09281220	2			-0.00563457018683012	0.0104820065844104	FALSE	brown	12.2643578189976	1.08864481279782	8.52517881430057	6.0248685618316	0.859780456276085
cg20868485	cg20868485	10			-0.0190357818618022	3.2045129903765e-13	TRUE	blue	12.2646418538608	1.08865487067017	57.6069589778997	27.8618528536341	0.901744053255694
cg20222843	cg20222843	17			-0.0120289865842541	0.00171962802451147	FALSE	brown	12.2648019379875	1.08866053925796	9.56995653150864	6.1491803952342	0.748264791449299
cg01014224	cg01014224	13			-0.0248376438476717	5.0263816358858e-13	TRUE	blue	12.2651173345407	1.08867170725091	35.5445100858343	7.03260073853423	0.75447346177531
cg01422683	cg01422683	12	TSS1500;TSS1500;TSS1500;Body;Body;Body;Body	LOC100129940;HMGA2	-0.0152198215424203	0.000780290011130184	FALSE	brown	12.265279568663	1.08867745174696	11.2653834160043	6.69567772753346	0.725352991291764
cg08740901	cg08740901	2	Body	HDAC4	-0.0187339316439132	1.99515741175124e-08	TRUE	blue	12.2658027534221	1.08869597651085	19.7400673019576	3.32622029969878	0.612209508764822
cg01918001	cg01918001	12			-0.00983903505676879	1.08209256711907e-05	FALSE	blue	12.2658230470129	1.08869669504411	36.1449284800932	23.9083194183757	0.950000829523514
cg03278299	cg03278299	11	Body	AP2A2	-0.0133606438938624	7.55034646728962e-07	FALSE	blue	12.2662616973777	1.08871222600569	19.4850268804227	5.86133632575363	0.775657517739989
cg19489503	cg19489503	10			0.0154368394504107	3.61984690229253e-09	TRUE	turquoise	12.2670798450923	1.08874119205888	31.1963770809481	10.7354410809645	0.807965406104233
cg02657046	cg02657046	6	Body	ARFGEF3	-0.030201255647655	7.06157178010698e-11	TRUE	blue	12.2672116387036	1.08874585795585	27.5422011334858	6.18871202768591	0.682150405705507
cg14003693	cg14003693	9	Body	NFIB	-0.0069415104905452	0.0565494016849488	FALSE	brown	12.2679918012038	1.0887734770681	6.98933932842183	6.0095525399087	0.830438841366453
cg24299541	cg24299541	5	Body	LOC101929710	-0.00314343702025789	0.204600806924241	FALSE	brown	12.2684179682311	1.08878856338187	2.48917197060001	2.46630433519428	0.780281359797171
cg22748815	cg22748815	7	3'UTR;3'UTR;3'UTR	PILRB	-0.0128559482639078	1.32903566566719e-05	FALSE	blue	12.2718708264729	1.0889107752518	17.5472542674028	7.11584586360655	0.870130172061377
cg12639429	cg12639429	18	TSS200	TTC39C	0.00335390297737199	0.221267631089322	FALSE	grey	12.2732732622954	1.08896040381682	3.83942122688532	3.61870846456617	0.885183158053008
cg16587725	cg16587725	11			-0.0150426176515884	3.15235206675779e-08	TRUE	blue	12.273282209624	1.08896072042136	22.1190269648015	6.8687522155991	0.692856539185656
cg24053168	cg24053168	8			-0.00722012759823041	0.0101645099339917	FALSE	turquoise	12.2735748952591	1.08897107708378	11.685208793092	10.131371166983	0.569545214432528
cg12392126	cg12392126	12	Body;Body;Body	BCL2L14	-0.00716029209567016	0.0240067584517693	FALSE	brown	12.275511587817	1.08903960060243	7.15816660001693	5.62143493361788	0.786709839973371
cg08984772	cg08984772	3			-0.0273052966056923	3.79947181274161e-08	TRUE	blue	12.2763749382725	1.08907014394488	34.9519165015264	17.6961667425434	0.812674083832304
cg16364632	cg16364632	1			-0.0205756300489766	2.29813871133938e-13	TRUE	blue	12.2771366302941	1.08909708906359	64.1677007472788	32.778126050975	0.920041290375095
cg10034028	cg10034028	2			-0.0198567255858697	3.55780914036141e-08	TRUE	blue	12.2773221046496	1.08910365002997	21.5732510372293	4.68815538637392	0.75316766516758
cg08221741	cg08221741	7	Body	WBSCR17	-0.00986899971092525	1.01783886691769e-05	FALSE	blue	12.2783557044326	1.08914021075421	13.3436252208348	2.54154044500245	0.892755741751027
cg19903071	cg19903071	2	TSS200	BAZ2B	0.00134090584458113	0.187745539714947	FALSE	turquoise	12.2787776693066	1.08915513570604	7.87898342716284	7.37662107810229	0.549767498122136
cg27302054	cg27302054	7	Body	IGF2BP3	-0.0253787514141808	2.0135005668121e-09	TRUE	blue	12.2805170661441	1.0892166529815	29.7087816933892	11.930708524747	0.730877590706756
cg00962903	cg00962903	3	5'UTR;Body;5'UTR;5'UTR;5'UTR;5'UTR	MECOM	0.00622159110796691	0.000921507306374453	FALSE	turquoise	12.2810904155267	1.08923692872879	10.1466349050818	3.46998348266817	0.767272374555149
cg00085812	cg00085812	16			-0.00689069111332591	0.0653715460220655	FALSE	brown	12.2817593699449	1.08926058422602	7.47489791303684	6.70719554883902	0.860286672458072
cg03111204	cg03111204	15			-0.0209834938167902	4.56250385165271e-10	TRUE	blue	12.2823913384774	1.08928293064863	33.263353948653	13.3968113321973	0.914010509306585
cg15100426	cg15100426	2	TSS1500;Body	PNKD	0.00154556993913749	0.471418482673228	FALSE	brown	12.284812738415	1.08936854076784	2.65347336486673	2.52821480835689	0.938626140060157
cg15090549	cg15090549	13	Body;Body	PCDH9	-0.00238777500376629	0.303181836121048	FALSE	brown	12.2902418042952	1.08956042749492	3.74587779738511	2.28104708624207	0.639303504777253
cg05508833	cg05508833	11	Body	ARHGAP32	-0.0229002789850443	4.7737013896106e-09	TRUE	blue	12.2907219523889	1.08957739393038	21.3065436069511	3.62323960206137	0.729614994391666
cg26790245	cg26790245	3	Body;Body;Body	BBX	-0.0108467675587656	1.33363219170374e-07	FALSE	green	12.2914346375983	1.0896025760378	16.7358378784474	2.93969517590145	1.01481483137194
cg26400956	cg26400956	3			-0.0091441842418161	0.0630469224351461	FALSE	brown	12.294897543033	1.08972491398724	4.54076541442186	4.00802161707298	0.652776967117009
cg18041960	cg18041960	11	Body	GRAMD1B	-0.00723142906626943	0.0408596405997737	FALSE	brown	12.2950350780928	1.0897297721313	6.93764016326912	6.48857513885207	0.970479017776006
cg17861802	cg17861802	6			-0.0219434263420207	3.3160241005448e-11	TRUE	blue	12.2958644970014	1.08975906850203	26.7320542688791	2.4723571626655	0.80780315311028
cg15169988	cg15169988	5			-0.0192551698583108	3.10241350220587e-11	TRUE	blue	12.2960064068575	1.08976408078171	26.2069692204557	2.97988994810041	0.818394073832137
cg23265542	cg23265542	13	Body;Body;Body	LRCH1	-0.0214316007508947	1.23612193737639e-06	FALSE	blue	12.2967014903117	1.08978863040918	21.2538098332448	9.71608239688493	0.679362694747227
cg00353243	cg00353243	3	Body	SMARCC1	-0.0216214479079645	6.03976241055853e-10	TRUE	blue	12.2968940318785	1.0897954305324	28.010816919404	5.99605077201042	0.790151680609039
cg19352830	cg19352830	8	Body;Body	EIF2C2	-0.00503951063024159	0.000149999050045953	FALSE	blue	12.2981344078452	1.08983923519314	20.4385246947975	13.2209077737544	0.941595538031305
cg20888292	cg20888292	8	Body	KCNQ3	-0.00854201808167423	0.0171668834071961	FALSE	brown	12.2981367181226	1.08983931677793	7.64618489803107	5.5707643434605	0.84566956653328
cg14487054	cg14487054	10	Body	REEP3	-0.0122101065925726	0.00148314783341925	FALSE	blue	12.2985876511265	1.08985524066375	18.2576285155741	13.5118367049254	0.779395374606215
cg22742385	cg22742385	3	5'UTR;5'UTR;5'UTR	ITPR1	-0.0249803490438127	5.84676703228581e-13	TRUE	blue	12.3000865248187	1.08990816648973	34.4233807758268	8.2809926130744	0.763613688768073
cg09472569	cg09472569	1	Body	SHE	-0.0178981209856455	1.25693279103861e-06	FALSE	brown	12.3003030393251	1.08991581116993	27.9511130976218	16.431276484484	0.889721042087825
cg15364640	cg15364640	4	Body	LOC389247	-0.00406998316851855	0.27007102238318	FALSE	brown	12.3016689940044	1.08996403710722	2.06051203298398	2.06051203298398	0.664090507622675
cg05631447	cg05631447	5	Body	MYO10	-0.00727168184246996	4.39793247034528e-05	FALSE	blue	12.3025147396829	1.08999389403606	19.3873174336527	12.0458998102474	0.894285774980046
cg06996147	cg06996147	13			-0.000891503612202404	0.694523306051083	FALSE	brown	12.3031405022641	1.09001598369255	3.57801774537097	3.2677979756445	0.718246516854272
cg20827980	cg20827980	6			-0.0124220497485776	1.28896655280482e-06	FALSE	blue	12.303713290167	1.09003620233795	17.0944659873266	5.23342751895433	0.907849061378415
cg21722793	cg21722793	16			-0.00421984448361722	0.249777652097968	FALSE	brown	12.3048512316024	1.09007636735335	2.73320418861655	2.73320418861661	0.804980265286544
cg24309459	cg24309459	3	Body;Body;Body;Body	MUC20	-0.0129313954906884	0.00160499207444854	FALSE	brown	12.3080962570838	1.09019088404575	11.6796062741887	7.79518137456915	0.779261681590816
cg23429240	cg23429240	12	3'UTR	CORO1C	-0.019419321806143	6.62921225978135e-10	TRUE	blue	12.3095765386983	1.09024311303937	26.5015011952113	7.41133303430809	0.706979253795116
cg04324078	cg04324078	11	Body	ALKBH3	-0.0141545229462818	2.36240483116976e-05	FALSE	brown	12.3098623860199	1.09025319790888	26.0407813562636	16.9988908887711	0.967073021807468
cg08048478	cg08048478	11	Body	ABTB2	-0.0354443933525668	4.07504092521361e-14	TRUE	blue	12.3102708395167	1.09026760799335	55.6238839306841	23.5128639142111	0.832097482109728
cg23365999	cg23365999	1			-0.0161766385207744	2.42456892545857e-10	TRUE	blue	12.3105626353427	1.09027790214665	25.6104706452531	3.2405789098741	0.942616640330418
cg23670124	cg23670124	5	Body	DNAJC18	-0.0201326196568202	2.88955841958195e-06	FALSE	brown	12.3107516689035	1.09028457085908	26.3215162530445	14.8306360459687	0.861136119009322
cg00414342	cg00414342	11	TSS1500;TSS1500;TSS1500	LOC103312105;LINC01493	-0.0165846148401348	6.91232674307146e-08	TRUE	blue	12.3121094262616	1.09033246671706	19.1778815049834	3.45889499639122	0.819397785645626
cg12277566	cg12277566	2	Body	ATOH8	-0.0137323403162704	4.65796122937462e-08	TRUE	blue	12.3121410239815	1.09033358128624	20.5869166941796	3.84825274591006	0.843391487052483
cg07898764	cg07898764	7	Body;Body;Body	CUX1	-0.0187895088980233	1.78448067995905e-06	FALSE	blue	12.3135984833633	1.09038498819466	16.0485177133964	4.40063891008674	0.718620112370667
cg27393304	cg27393304	20			-0.00612853738747258	0.0836608559287151	FALSE	brown	12.3137313448069	1.09038967412629	7.90228200015389	7.27320785504662	0.884599523214762
cg04891303	cg04891303	8	Body	ARFGEF1	-0.01047612390906	6.83885576948214e-05	FALSE	blue	12.3142664635306	1.09040854688328	15.2232720740224	5.60014329574921	0.92540130092711
cg21049093	cg21049093	2	Body	MEIS1	0.00265082549661455	0.286748618937323	FALSE	grey	12.3153277103157	1.09044597288549	2.71185965997969	2.6860185486409	0.8151265402971
cg16264366	cg16264366	5	TSS1500	LINC00492	-0.0176167479324818	3.61217222972588e-08	TRUE	blue	12.3161635528896	1.09047544749698	25.2297546167582	8.72467990837862	0.783797232959974
cg11174251	cg11174251	4	Body	FHDC1	-0.00640509795746718	0.055953491918493	FALSE	brown	12.3162711242913	1.09047924067998	15.2566835335232	14.2935364277768	0.986735837404166
cg04160420	cg04160420	10			-0.0132379515355024	2.04338157418083e-05	FALSE	blue	12.31671862147	1.09049501997087	14.5976358315104	6.54275078810767	0.755335453821399
cg23018947	cg23018947	6			-0.00173268789358535	0.169536490160919	FALSE	red	12.3169767845485	1.09050412285199	4.40114298897532	4.21928322062479	0.696108821703068
cg15204880	cg15204880	6	Body;Body	ZDHHC14	-0.0104174073248528	0.00805220793199619	FALSE	brown	12.3184634138694	1.0905565379829	8.25252609989822	6.16536072315515	0.831165648628021
cg03785076	cg03785076	2	TSS1500	SNED1	-0.0046012548140256	0.0202317596674624	FALSE	green	12.3223010637677	1.09069181545688	5.35726620331837	3.74553184638467	0.864723967022067
cg04152446	cg04152446	9	Body;Body	MED27	-0.00979230656400004	1.99621049811824e-05	FALSE	blue	12.3232713102322	1.09072601005212	12.4138251391162	3.67162074729455	0.901935388617399
cg05212260	cg05212260	17			-0.00256002276265441	0.150664943366931	FALSE	brown	12.3233042053736	1.09072716933515	2.16623076818081	2.16619439203663	0.954868681627857
cg04240329	cg04240329	7	Body;Body;Body;Body;Body;Body;Body;Body	FOXP2	3.21031013462151e-05	0.99208300622726	FALSE	brown	12.3257040019447	1.0908117340692	4.19413749754131	4.19413749754128	0.850572636215335
cg07631435	cg07631435	11	Body;Body	ZBTB16	-0.00226886105697943	0.277742093109368	FALSE	brown	12.326465726668	1.09083857250555	9.52825647969006	9.52825647969	1.16452151392984
cg03771986	cg03771986	13	Body;Body	FAM124A	0.00548095657815419	0.00074722986152034	FALSE	turquoise	12.3312818168934	1.09100822315447	8.3102926132633	2.45644712256652	0.697390068414583
cg10910730	cg10910730	X	Body;Body	ARHGAP6	-0.0090609279773577	1.03868587007679e-06	FALSE	Untested	12.3315154850102	1.09101645261624	17.8382032047076	6.10740412382094	0.605657464686382
cg16330742	cg16330742	17	Body	UBE2O	-0.0181662124756924	2.90910706844295e-10	TRUE	blue	12.331945598071	1.0910316001844	26.3109024842234	4.32323632445991	0.829589881135319
cg18797449	cg18797449	7	5'UTR	RALA	-0.00992024734316557	0.0143723497465848	FALSE	brown	12.3332174808233	1.09107638980608	5.55791708231737	3.18105485373289	0.645608287284845
cg00515282	cg00515282	12	5'UTR	PRICKLE1	-0.0119711292471095	0.0033381376703213	FALSE	brown	12.3343460402823	1.09111612840008	11.4596415742929	8.31280819311732	0.739626053810974
cg23260026	cg23260026	19	TSS1500	FSTL3	-0.00754548130530709	0.00143322025148656	FALSE	blue	12.3350335662312	1.09114033563436	11.2653265017892	7.40827772542767	0.812875606643811
cg04931238	cg04931238	2			-0.00408275006050366	0.0525955770471489	FALSE	brown	12.3355766068492	1.09115945470294	10.5513359210967	10.185855803302	0.823082167850377
cg08078742	cg08078742	12	Body;Body	LINC00507;LINC00508	-0.00424649799752502	1.28736957619295e-05	FALSE	green	12.3368498375167	1.09120427859205	22.0971531793382	10.8991957556288	0.544109137298432
cg08920838	cg08920838	3			-0.0207092472868823	8.14012003337212e-11	TRUE	blue	12.3380654343479	1.09124706917436	28.5888175780538	9.07962168519032	0.614702578734196
cg01655824	cg01655824	8			-0.0238259341634187	7.85693161251861e-10	TRUE	blue	12.3385109445518	1.09126275065466	26.4847296777021	6.50335705411212	0.741677992563575
cg20189782	cg20189782	5	Body;TSS200;Body;Body	CYFIP2;C5orf40	0.00255635742361651	0.00974005742311369	FALSE	grey	12.3386883180523	1.09126899385363	8.52170694749327	6.63408773593687	1.08713406501559
cg00475403	cg00475403	2	5'UTR	SH3BP4	-0.0158717770878283	2.61357284324561e-07	FALSE	blue	12.3398539180392	1.09131001845208	18.4412695027227	4.0724810587601	0.815234242977228
cg18345386	cg18345386	3			0.01229973985007	0.000145528298783457	FALSE	turquoise	12.3399545878812	1.09131356145825	14.1371606411699	5.30454357155458	0.709629262987627
cg01815227	cg01815227	5	Body;Body	SIL1	-0.00214787869851212	0.360711166353749	FALSE	brown	12.3414234351295	1.09136525324425	3.25800273755848	3.13350686642084	0.946068008331432
cg01477971	cg01477971	2	Body	TMEM182	-0.018700536255633	5.0625760484277e-07	FALSE	blue	12.3445631781718	1.09147572669679	17.1239954068364	4.51686283335908	0.626659123022734
cg03782717	cg03782717	12			-0.0133098088313454	5.30515023274105e-09	TRUE	blue	12.3446572352802	1.09147903571039	20.3021322900916	3.31908543870622	0.791350900044804
cg17238009	cg17238009	10	1stExon;5'UTR	C10orf11	-0.0192244971783817	1.57801039659353e-12	TRUE	blue	12.3456017708736	1.0915122639237	29.9029249524893	2.83444660939992	0.792035932471034
cg27119936	cg27119936	3	TSS1500;TSS1500;TSS1500	ECT2	-0.0112246341991094	0.000270617740330775	FALSE	brown	12.3469596875983	1.09156003019064	10.455556633316	5.04603135074009	0.776896520808145
cg06644239	cg06644239	7	Body	ZNF277	-0.0344319130963158	2.57385334803122e-14	TRUE	blue	12.3487341765482	1.09162244194264	44.7863884371979	12.5741725137441	0.656227926682212
cg20594303	cg20594303	10			0.00235758137361449	0.0534121401007991	FALSE	turquoise	12.349309788175	1.09164268524236	9.32291020944962	7.81698848953886	0.687630777388089
cg06477050	cg06477050	16	5'UTR;5'UTR	ZFHX3	0.0161697611542483	1.88953073012449e-05	FALSE	turquoise	12.3496869237732	1.09165594795996	20.9523457924655	11.5515144626317	0.83168309932773
cg01784297	cg01784297	3			-0.0102355623901267	0.0180426250801347	FALSE	brown	12.3531185252225	1.09177660839152	5.94915541885732	3.95996150285004	0.713676706278302
cg24468830	cg24468830	5			-0.0137520296982922	7.4138429136138e-08	TRUE	green	12.357219830492	1.09192077268728	18.7435121878664	3.1442613127644	0.52259623863919
cg04499029	cg04499029	19	Body	LYL1	0.0170167901396502	2.03344967206438e-13	TRUE	turquoise	12.3589935551181	1.09198310576451	34.2087636878098	2.93510392540691	0.676718342095704
cg03691530	cg03691530	8	Body	PVT1	-0.0126297931376963	8.58261610023954e-09	TRUE	blue	12.3591110142901	1.09198723325496	21.9099349817791	7.0505784623839	0.847518140453191
cg17994679	cg17994679	7	Body	EEPD1	-0.000698891977999379	0.81619801529022	FALSE	brown	12.3595741213982	1.09200350635852	2.13293059929396	2.1329305992939	0.740116043667377
cg00632260	cg00632260	16	Body	CDH1	-0.0322654462591517	4.48467045706415e-14	TRUE	blue	12.3596051443889	1.09200459645245	41.2637605117734	10.4407212582315	0.731127284800408
cg18471635	cg18471635	11	TSS200	CASP12	-0.0265872987206523	1.72176987499991e-11	TRUE	blue	12.3607658222873	1.0920453786889	27.8337536250918	4.84744142769154	0.70718866471349
cg17978548	cg17978548	8			-0.00106699245741366	0.154734920398321	FALSE	blue	12.3609583818373	1.09205214420002	5.01967485294108	2.36510361063148	0.745224981795061
cg05643579	cg05643579	3	Body;Body	CTDSPL	-0.0167267297336638	3.86855243061798e-08	TRUE	blue	12.362992320452	1.09212359947264	18.7378895276029	3.38755095586848	0.788781661718623
cg08236069	cg08236069	2			-0.00399795619581342	0.102945338794159	FALSE	blue	12.3634249253125	1.09213879600532	23.6124361752283	22.9647694555547	0.986150739687097
cg07433407	cg07433407	1			-0.0115768868571395	0.00656069326228953	FALSE	brown	12.3659016802203	1.092225789154	8.94649893925251	6.36857071884627	0.733444222126444
cg14286594	cg14286594	4	Body	NAA15	-0.0131205101914373	3.06649638322415e-05	FALSE	blue	12.3671544170321	1.09226978344916	13.2930501649623	3.71505370120491	0.812294959126437
cg13392422	cg13392422	6			-0.0103464091992615	0.00041196825604847	FALSE	brown	12.3696059272562	1.09235586403137	24.3657034940438	17.153590123434	0.933172659360301
cg06256959	cg06256959	3			-0.0202476987220648	7.53477199346623e-10	TRUE	blue	12.3719854307925	1.09243939990775	23.3898577632826	2.94627403247134	0.809308425438425
cg24154833	cg24154833	2			-0.0251801903045305	1.70438867811046e-11	TRUE	brown	12.3719890239017	1.09243952603684	40.8643519507247	16.5053696009768	0.973061973557435
cg18995340	cg18995340	8			-0.0121494407388784	3.89830711427374e-07	FALSE	blue	12.3722636686471	1.09244916679657	46.2402750035064	31.9934536147367	1.12532635849929
cg12337480	cg12337480	7	Body	EPHA1-AS1	-0.0175519304468597	1.46082130496776e-05	FALSE	brown	12.3725751303843	1.0924600996715	18.0554275275149	8.84310759578359	0.818896347281837
cg20128773	cg20128773	2	Body;Body	AGAP1	0.0107488586486739	0.000209859207146513	FALSE	turquoise	12.3726816294645	1.09246383792027	34.1033712718363	20.8237993506119	1.22398313100419
cg22347637	cg22347637	2	Body;Body;Body;Body;Body;Body	SLC8A1-AS1;SLC8A1	-0.0149820334131478	5.28775880689928e-05	FALSE	brown	12.3736113527815	1.0924964709863	17.3374478188124	9.41724382567526	0.914513988864076
cg04082721	cg04082721	16	Body;Body	EMC8	-0.0198477647811738	3.15918903748236e-08	TRUE	blue	12.3736304149136	1.09249714003692	45.0771416209776	28.1508737139221	0.949706292557993
cg06191059	cg06191059	8			-0.0160861703860722	3.46322474045159e-09	TRUE	blue	12.3766769393428	1.09260405497227	42.8714723653549	23.1172998572945	0.905864376065165
cg15499265	cg15499265	9	TSS1500	AKNA	-0.0131990527428705	0.00360549855326778	FALSE	brown	12.3788912553282	1.09268174781363	8.73340950464943	5.87766362104968	0.738515140294611
cg19303716	cg19303716	2	Body;Body	MYT1L	-0.0112512645897926	0.00122990843388666	FALSE	brown	12.3811638272285	1.09276147020806	14.5333684316295	9.56918441703672	0.924942879943059
cg01884891	cg01884891	12			-0.014220028614892	1.52984156676937e-06	FALSE	blue	12.3818036448632	1.09278391253195	16.3457550711205	3.5760859381524	0.794596146744759
cg24637683	cg24637683	4			-0.00296155926336962	0.37400850473161	FALSE	yellow	12.3854782864232	1.09291278226975	26.2874487954659	26.2874487954668	0.931325940376895
cg23131493	cg23131493	3			0.0037493837575259	0.0662606347671227	FALSE	brown	12.3859381852413	1.09292890823648	4.18993894168369	3.41410205484109	0.872063253834712
cg02420977	cg02420977	4	Body	STX18	-0.0290624523576293	5.1700882780585e-11	TRUE	blue	12.3873169627003	1.09297725032469	30.2209037606488	7.96382415397071	0.672810326529296
cg16943934	cg16943934	11	Body	LDLRAD3	-0.00515994596707667	0.046258945131457	FALSE	blue	12.3879211478969	1.09299843230452	3.70621862213611	3.15614368577903	1.00553098065466
cg06560547	cg06560547	10			-0.0341281807876586	2.89381518779354e-11	TRUE	blue	12.3887819005188	1.09302860743423	46.9658795477922	23.5122326930014	0.803390067863803
cg19951148	cg19951148	7	Body;Body	CPED1	-0.012867427002634	0.000905432799079043	FALSE	brown	12.3902630005684	1.09308052497843	16.8270489236206	12.2769058502783	0.854511542220286
cg18373438	cg18373438	9			-0.0105002775865934	0.0150569100198885	FALSE	brown	12.3909862610583	1.0931058754389	6.67451390843607	4.84420181135637	0.736342909192248
cg21747782	cg21747782	10	5'UTR;5'UTR	OAT	-0.0429045597598516	7.78985736637915e-22	TRUE	blue	12.3926466813659	1.09316406798718	68.7171220359744	19.0674349579689	0.771305941632096
cg22055479	cg22055479	7			-0.00144015794671482	0.231328856029599	FALSE	brown	12.3931131176952	1.09318041372164	9.76954468398696	7.58195073316813	0.978387296295945
cg05097177	cg05097177	11	Body	DLG2	-0.00610230747063159	0.0119620340703189	FALSE	brown	12.3945174448086	1.09322962306541	7.89297744482477	5.82091820101667	0.959183307243928
cg27486124	cg27486124	6			-0.015475977480815	5.24211410632119e-09	TRUE	blue	12.3950435075929	1.09324805551484	22.4652511591373	3.55802420028743	0.863554284779193
cg17696898	cg17696898	18			-0.021068591703351	5.03778526477567e-12	TRUE	blue	12.396791322632	1.09330929071049	31.7862783652587	4.63305403106108	0.787839486004026
cg20105652	cg20105652	7	TSS1500;TSS1500;TSS1500	PTPRZ1	-0.0133726858823315	0.000118174583085729	FALSE	blue	12.400338252761	1.0934335318803	11.5604957895933	4.77940549378434	0.670889475832564
cg19314136	cg19314136	18			-0.0165290616303752	0.000120837398025989	FALSE	brown	12.4028729563253	1.09352229520742	20.4315378717964	13.3608941334391	0.886252029260836
cg17087916	cg17087916	11	Body;Body;Body;Body	CD6	-0.00963562484721386	0.00748204805038382	FALSE	brown	12.4030506485736	1.09352851716989	6.18236077114543	4.51067699887705	0.52484293360255
cg06030459	cg06030459	12	TSS1500;5'UTR;5'UTR	GAS2L3	-0.023362483066146	9.1128770989354e-08	FALSE	blue	12.4043238889712	1.09357309756501	22.3326731403121	7.54286076201771	0.648801428480096
cg09744763	cg09744763	1	Body	LINC00466	0.00162303343505924	0.119512723643059	FALSE	red	12.4061443775275	1.09363683099618	9.69408845030267	9.085044286227	1.11359000319675
cg01233710	cg01233710	4	Body;Body;Body;Body	LDB2	-0.0232961760544087	2.31531383391075e-10	TRUE	blue	12.4076459203269	1.0936893914269	29.8384444086992	8.32552215555836	0.678931491395056
cg26800883	cg26800883	7	Body;Body	SDK1	-0.00233872827853903	0.232948780289981	FALSE	brown	12.4095321524428	1.09375540861859	6.22650358931793	5.92792093103799	0.880430433965206
cg22960357	cg22960357	2	Body;5'UTR;5'UTR;TSS1500	ZEB2;ZEB2-AS1	-0.00573712804176176	0.00203984959583137	FALSE	green	12.4095331306416	1.09375544285247	6.14098917082384	3.2330966462637	0.396786018104829
cg11394947	cg11394947	1	3'UTR	PAX7	-0.0160648252031885	7.19107486811467e-09	TRUE	blue	12.4102537570365	1.09378066176899	21.3883627367881	3.40060773430494	0.8620322900972
cg11751876	cg11751876	5	5'UTR	RASGEF1C	-0.00428945793451152	0.0602103194717395	FALSE	brown	12.411642808736	1.0938292686502	5.78133209293722	4.85554680635087	0.910009979442028
cg08744944	cg08744944	12	Body	NUP37	-0.0169812447020688	2.32710315125826e-08	TRUE	blue	12.4124060337019	1.09385597375325	22.0344724900453	5.18014875044361	0.834395608856566
cg12179916	cg12179916	12			-0.00989169938115214	0.00983914192693875	FALSE	brown	12.4137966689284	1.09390462760604	5.97138833468071	3.81784322898613	0.686980674208413
cg14037728	cg14037728	9	Body	ZNF618	-0.029336823232463	3.81431321577808e-13	TRUE	blue	12.4143421660296	1.0939237113064	47.7116560821372	19.1070609479083	0.761808657394666
cg20232291	cg20232291	3			-0.006039407789378	3.23362605700129e-11	TRUE	green	12.4144731450675	1.09392829335936	27.5085800212294	2.41880363834593	0.614551791293644
cg01889284	cg01889284	5			-0.0206416247120831	1.68662471355182e-09	TRUE	blue	12.4181071170815	1.0940554016975	22.5911390832768	3.12256185173447	0.788554697941592
cg22213247	cg22213247	7	Body	DGKI	-0.00773634307352083	0.021195959957798	FALSE	blue	12.4182450772173	1.09406022650633	3.63300905643746	2.94377417934072	0.658253810530944
cg02600394	cg02600394	4	5'UTR;1stExon	TXK	-0.0126713897126711	0.00218944245593535	FALSE	brown	12.4192700908465	1.09409607210201	11.4005188894401	7.68260620296698	0.782459726042828
cg14154655	cg14154655	8			-0.00886692709951598	0.000508597829726062	FALSE	blue	12.4225628255282	1.09421120181211	10.9626929995997	7.46298048178181	0.663029386179809
cg00120479	cg00120479	18			0.00948883248400332	1.07786354342571e-06	FALSE	grey	12.422904744805	1.09422315519192	20.7484582259392	6.12142173945958	0.844512443250773
cg06546935	cg06546935	14			-0.0154100094841994	6.73011895865618e-08	TRUE	blue	12.4233419014649	1.09423843755854	22.0204817228361	5.86654111976989	0.847342290091454
cg21861197	cg21861197	3	TSS1500	FLJ46066	-0.0179383801098075	5.49949082065913e-09	TRUE	blue	12.4241908232162	1.0942681131031	20.8830241766295	4.4730255577478	0.800177258285102
cg15251675	cg15251675	6			-0.00205290324759227	0.396554476956679	FALSE	brown	12.4251224248284	1.09430067653338	2.12636504599129	2.01269319121198	0.703192163724168
cg23997436	cg23997436	11			-0.0218063447940777	1.92799760365525e-08	TRUE	blue	12.4251837301767	1.09430281932987	20.3230256759994	4.04980862059179	0.703320803427938
cg20478877	cg20478877	14	Body	AKAP6	-0.0218773973978971	1.65221861214186e-08	TRUE	blue	12.4254199332315	1.09431107520041	18.3953380910353	2.20352583885668	0.700119770623668
cg07027226	cg07027226	7	Body;Body;Body	PRKAG2	-0.00426209962217185	0.017937287687285	FALSE	brown	12.4260141755781	1.09433184471986	9.36917315330703	7.78287226364807	0.767929517824261
cg21707344	cg21707344	5	Body	TRIO	-0.0221265822558595	9.08394730631563e-11	TRUE	blue	12.4267101547537	1.09435616880696	28.0169593901644	5.95833600565862	0.739778533679008
cg11757134	cg11757134	4	5'UTR;1stExon;Body	C1QTNF7;LOC101929095	-0.0185744071216728	6.60397642809414e-08	TRUE	blue	12.4275850021295	1.09438674230627	17.7780662826519	3.48799243153059	0.732398712554155
cg13451317	cg13451317	2			-0.0176849200562931	3.59700704915343e-05	FALSE	blue	12.4289818210584	1.09443555280838	17.7539784816862	10.1389310215812	0.690627373527207
cg14554846	cg14554846	6			0.00498047671792387	0.00493845683983062	FALSE	turquoise	12.4303135522208	1.09448208377292	23.7660337419558	19.1731893191562	0.687592759911341
cg24449777	cg24449777	6			-0.000301886767837138	0.579280819382714	FALSE	grey	12.4318432332838	1.09453552499697	7.98353341035966	7.98353341035977	0.627602072434038
cg09293822	cg09293822	15	Body;Body;Body	DCAF13P3;AP4E1	-0.0163774767159343	2.26085760564699e-05	FALSE	brown	12.4325677717848	1.09456083531484	17.1790354047131	7.07546363655467	0.856243039090603
cg25580581	cg25580581	10			-0.014472074499787	0.000206732020282167	FALSE	brown	12.4328267847963	1.09456988306362	26.9314710705181	20.5167822646282	0.863775917861875
cg12582330	cg12582330	1			0.00847341892948343	2.29228823753518e-09	TRUE	grey	12.4330009261793	1.09457596600142	25.4117565311384	6.50096028443636	1.23222416565227
cg17379405	cg17379405	2			-0.00461024843179427	0.149485528452838	FALSE	brown	12.4338340856045	1.09460506793907	3.24107876572685	3.03204772833362	0.729112586297118
cg01707224	cg01707224	11	TSS1500	SLC17A6	-0.0136098753304118	3.06432135699069e-09	TRUE	blue	12.4350957446904	1.09464913349262	22.5193083153472	3.5925895305744	0.709450221606233
cg15773890	cg15773890	6			-0.0127176435886463	1.87693073515919e-06	FALSE	blue	12.4351854574266	1.0946522666897	14.7318705573229	2.87374716748079	0.901937257541499
cg08147226	cg08147226	8	Body	ERICH1	-0.019897807478342	1.77008565283654e-08	TRUE	blue	12.4363355278329	1.09469243063721	23.1234146292946	5.00737546005703	0.790340249545874
cg09468107	cg09468107	10	Body	JMJD1C	-0.0264258964434471	7.19424568257697e-13	TRUE	blue	12.437287683739	1.0947256799996	31.8890395837654	4.28816563261944	0.733474104143181
cg09401384	cg09401384	4	Body	ANK2	-0.0186271886610237	4.04498006802735e-09	TRUE	blue	12.4378825895448	1.09474645286716	21.1663190651868	2.42466401875487	0.785082487411535
cg10716304	cg10716304	11			-0.00490518510373592	0.00543176234846438	FALSE	blue	12.4385176573254	1.09476862701053	8.66850512207574	6.78623348932067	0.609809529824841
cg20180384	cg20180384	8			-0.00857785926174756	0.0302596539668056	FALSE	brown	12.4385738677803	1.09477058961057	9.95832900614282	8.83796566856725	0.830323777307279
cg09744501	cg09744501	16			-0.0142479888542305	0.000620899491540591	FALSE	brown	12.4395820105127	1.09480578762348	11.2956937162434	6.43392929021188	0.681897946241802
cg01981314	cg01981314	8			-0.00948705572026975	0.000162705920997754	FALSE	blue	12.4401689475843	1.09482627846616	21.3569353223597	15.4212772919714	0.942184695119392
cg20141118	cg20141118	9	TSS1500;TSS1500	CNTLN	-0.00978801982141035	1.97215040761949e-09	TRUE	blue	12.4423636897383	1.09490289160061	39.9787399586861	19.5056779989089	0.777602299637191
cg17778892	cg17778892	17	Body;Body	MYO1D	-0.00865028629714974	0.0283766689708369	FALSE	brown	12.4445405171365	1.09497886602649	7.0803907450377	5.71394376265766	0.722842702728459
cg14228614	cg14228614	8	5'UTR	FAM110B	-0.0254204710883715	2.970699029583e-29	TRUE	blue	12.4449284964556	1.09499240567069	78.1199550253652	10.0232920368654	0.762352974596642
cg04061072	cg04061072	10	Body	LINC00502	-0.0105706480458839	0.00611251105739355	FALSE	brown	12.4451877411513	1.09500145251802	10.8855095336315	8.08013345853698	0.791853505039173
cg27132373	cg27132373	2	Body	LOC285000	-0.022798709846614	4.10061883890657e-07	FALSE	blue	12.4467275298041	1.09505518255115	22.551615743949	9.49749539140774	0.7060583609855
cg23791482	cg23791482	6			0.00208003704533364	0.469694309701265	FALSE	turquoise	12.4490988598707	1.09513791574101	3.81010492452339	3.804242017474	0.65321849681946
cg20364574	cg20364574	6			-0.0219562853549998	1.31355183985393e-10	TRUE	blue	12.4500948569557	1.09517266032296	25.3471748513791	3.62513389784567	0.77366967354068
cg06814194	cg06814194	1	Body;Body	PRDM16	-0.0156317803200971	0.000557632975959876	FALSE	brown	12.4502433967282	1.09517784177896	19.973887642162	14.0074741165255	0.832481955634041
cg07735015	cg07735015	9			0.00499293902832673	0.00013535921846915	FALSE	turquoise	12.4552395184832	1.09535208358311	12.4308136767077	3.10923932844668	0.806960466251684
cg09080087	cg09080087	6	Body;Body;Body	MLLT4	0.0101757245030764	5.47228055139897e-08	TRUE	turquoise	12.4556688747762	1.09536705429923	17.7405601344522	3.45303490925701	0.963832468505759
cg13590726	cg13590726	13			0.00160587023208473	0.577578542056916	FALSE	yellow	12.4558269095602	1.09537256449703	2.75972470717863	2.75972470717895	0.964628995922857
cg24635422	cg24635422	6			-0.00337474386314222	0.00771055295388914	FALSE	green	12.4558605165802	1.09537373626376	7.40245127948646	5.55915093314633	0.540494221503169
cg09485853	cg09485853	15	Body;Body;Body	PKM2	-0.0103640713770967	0.00670060421554863	FALSE	brown	12.4558665184503	1.09537394552899	10.2550720178266	7.67798003145933	0.799057173072745
cg14046120	cg14046120	6			-0.0164777071076907	8.41680275249691e-06	FALSE	brown	12.4568140437842	1.09540698131758	29.0936611311612	18.6263793599456	0.993066450134629
cg15465279	cg15465279	14			-0.00875001277538831	0.025841440240692	FALSE	brown	12.4569170618879	1.09541057292687	7.29431932002393	7.29431932002402	0.651830678257574
cg26478140	cg26478140	3	Body	LINC00870	-0.0110222090311815	6.03952487739174e-07	FALSE	blue	12.4573690101596	1.09542632923953	28.5880554444414	15.9042138008081	1.13711521961974
cg00339430	cg00339430	4			0.00781731687784599	0.0348757737982585	FALSE	turquoise	12.4600460601632	1.09551964775154	9.70091021236266	8.23533969376143	0.767208139050055
cg27426267	cg27426267	22	5'UTR;5'UTR	FAM118A	-0.00628926397973288	0.00135692420249604	FALSE	brown	12.4601376272322	1.09552283930689	11.1417728282329	7.46598303957425	0.977579398859913
cg13784607	cg13784607	11	5'UTR;TSS1500	CELF1	-0.00483255332261622	0.000227326975245612	FALSE	brown	12.4622355528554	1.09559595574064	13.7224180818637	7.35175845192822	1.01352410664101
cg13942283	cg13942283	10	Body	RBM20	-0.00304832232479995	0.435487558232204	FALSE	brown	12.4624964290345	1.09560504687832	3.78463195875972	3.78463195875972	0.760634695692063
cg02153591	cg02153591	21			-0.012564899145943	2.70592480907628e-07	FALSE	blue	12.4636600548591	1.0956455951494	17.1400036272726	3.40845803104528	0.877714427590894
cg16051777	cg16051777	17	Body	FOXK2	-0.0117191627873535	0.00339192085862477	FALSE	brown	12.4675014165119	1.09577942623335	18.4677709048857	14.4029795236002	0.923583019847499
cg10205038	cg10205038	14	Body	RIN3	-0.0146868852776223	1.9974976629611e-07	FALSE	blue	12.4684758654543	1.09581336898154	25.0818275926786	10.5732880471623	0.896882615385571
cg20506347	cg20506347	3	5'UTR;5'UTR	FOXP1	0.00412955423392643	0.000839970148370987	FALSE	turquoise	12.4735366877885	1.09598960874881	23.0158619677952	17.2524303477599	0.70940608183874
cg12846816	cg12846816	20			0.0064172021662296	4.85803305807654e-05	FALSE	turquoise	12.4742648126919	1.09601495932952	38.5280296028063	25.149653927984	1.64909283129567
cg18062044	cg18062044	18			-0.0129540823997242	0.00185260507988244	FALSE	brown	12.4743797961934	1.09601896248889	9.44597192163641	6.18708143698703	0.737380969232487
cg14972210	cg14972210	10			-0.0162159217405495	0.000388235075380647	FALSE	blue	12.4749145527569	1.09603757959456	12.960641747021	8.46367008615773	0.65438602448878
cg00944304	cg00944304	15	5'UTR	BAHD1	0.00255661171352596	0.00245222387991274	FALSE	turquoise	12.4765717120745	1.09609526715199	8.39824472472282	3.08588014669658	1.0145229254603
cg23195386	cg23195386	5			-0.0227618663959854	1.06474579485277e-12	TRUE	blue	12.4791487502636	1.09618496149448	30.9959064405673	3.64101008829923	0.675260377840483
cg20975297	cg20975297	12			0.00101490496500442	0.182670162874131	FALSE	red	12.4798364555333	1.0962088940864	6.29088575231947	6.13578434115107	0.619776743647395
cg24776194	cg24776194	4	5'UTR;Body;Body;Body;Body	LIMCH1	-0.014422237911964	1.25430786864397e-07	FALSE	blue	12.4803329837308	1.0962261727717	22.0897976908909	6.76900557772325	0.90261567081619
cg16091500	cg16091500	8			-0.0233599147062814	2.18584745640669e-12	TRUE	blue	12.4812120879191	1.0962567630334	28.52578384749	2.8348825900861	0.749393938542163
cg12700074	cg12700074	6	TSS200;TSS200;Body	AKAP7	-0.00343247400191408	1.85783856631358e-09	TRUE	green	12.4813740660687	1.0962623991655	26.2786023502533	4.92111315805175	0.642541978280312
cg13217204	cg13217204	7	Body;Body	NPSR1	-0.0180933283820524	1.43393214198855e-05	FALSE	brown	12.4821556215074	1.09628959285315	25.0246028823147	15.5254655271396	0.850130472165802
cg12498181	cg12498181	13	Body;Body	ATP11A	-0.00994177633409458	0.00731028892295343	FALSE	brown	12.4827332196839	1.09630968889303	11.4040367137399	8.32258283247458	0.815299406461573
cg19726665	cg19726665	20	Body;Body	CTNNBL1	-0.020810295009578	3.7537247899652e-10	TRUE	blue	12.4843935868114	1.09636745190982	24.6718690471138	2.33125034194154	0.768510931783402
cg21051694	cg21051694	9			-0.00783704119932572	0.00878645150265801	FALSE	brown	12.4850306582463	1.09638961314238	7.69051633565752	5.82732845566179	0.820856848503642
cg13679875	cg13679875	2			0.00124669410853724	0.661748102385661	FALSE	turquoise	12.4876692796534	1.09648138845895	19.7780171404087	19.7780171404089	1.07509931439091
cg09787504	cg09787504	10			-0.00967297610221439	0.00563863194065871	FALSE	brown	12.4885505662328	1.09651203664358	7.58606188044556	5.39395918445857	0.588108229988311
cg01102638	cg01102638	10	Body	GRID1	-0.0102904210044193	0.0164092819412132	FALSE	brown	12.4889439819575	1.09652571762171	9.37167775380901	7.57497754987662	0.795691093535769
cg25149122	cg25149122	18			-0.00175256871477602	0.39173469608997	FALSE	green	12.4902082148645	1.09656967823106	16.325169541288	16.3190185191597	0.92081456452854
cg09022213	cg09022213	4	Body	DDX60	-0.00843110788382426	0.0514557897555359	FALSE	brown	12.490410583104	1.09657671467883	4.52357100414206	3.86881269641694	0.686832141936701
cg05242166	cg05242166	2	Body;Body;Body	CACNB4	-0.0282008614573786	5.36233729248854e-17	TRUE	blue	12.4913937411272	1.09661089796671	45.1408557519799	6.66565843051345	0.804691562250347
cg04046731	cg04046731	15	Body;Body	SCAPER	-0.0181905974386265	2.95736365265332e-08	TRUE	blue	12.4921936457438	1.09663870775686	24.3081262271335	7.4128982091845	0.830815362866398
cg01150411	cg01150411	2			-0.0169793197873686	4.23807516633041e-06	FALSE	brown	12.4926448845922	1.09665439491383	25.7427514881479	15.4043241005953	0.773869600383942
cg17864737	cg17864737	17	Body;Body	TANC2;MIR548W	0.000443441278366773	0.803863580998325	FALSE	brown	12.4926994913421	1.0966562932595	8.3679042644896	8.34385411950126	1.19739946032426
cg10726346	cg10726346	9	Body;Body;Body	NFIB	-0.00915898620874693	0.0328086354831669	FALSE	brown	12.495917436045	1.0967681470399	9.33170620581765	8.06846001177254	0.860388344825624
cg03356288	cg03356288	13	5'UTR	KLF12	-0.012221505125342	1.5298055359015e-06	FALSE	blue	12.496265543311	1.09678024530798	18.5460919735793	7.04430672228418	0.912649198128183
cg09878710	cg09878710	13			0.0108672631834621	0.00145188562794931	FALSE	turquoise	12.4966496191894	1.09679359325347	26.8314761032963	22.4926693490122	1.01709601563126
cg21643939	cg21643939	3			-0.0133514854897966	4.11369337854295e-05	FALSE	blue	12.4967294616891	1.09679636800089	15.1636055658913	7.06038630046109	0.69374701095384
cg09150733	cg09150733	7	Body	YWHAG	-0.00492311734792733	0.180220878073857	FALSE	brown	12.4983970811465	1.09685431833198	5.35297458200864	5.12530533589694	0.761577024982579
cg04484550	cg04484550	1	Body	FLJ42875	0.0279751462357371	6.035921794145e-09	TRUE	turquoise	12.4994299769265	1.09689020792645	30.7479561812085	8.99268759473179	0.769872901083845
cg13710341	cg13710341	21	Body;Body;Body	EVA1C	-0.0178274041501854	4.17401974921343e-06	FALSE	brown	12.5002128983718	1.09691740979211	22.4609620748881	11.7277585521159	0.87823577701469
cg05952163	cg05952163	11	Body;Body	SWAP70	-0.0107789966016178	0.0069673860247505	FALSE	brown	12.5006441446394	1.09693239230844	9.33490529183815	6.78545481698471	0.823904440732227
cg11539771	cg11539771	4			0.000314579849451827	0.896513034940523	FALSE	yellow	12.5020626819266	1.09698167200612	5.80013838609926	5.80013838609867	0.953890285089331
cg02754186	cg02754186	5			-0.0297615922486503	9.02745462581964e-12	TRUE	blue	12.5031026314498	1.09701779608961	28.099860402031	3.2662926185773	0.636636232315235
cg25641572	cg25641572	8			-0.0137261824027368	2.51929242969909e-05	FALSE	blue	12.5031999024339	1.09702117477796	17.06808758319	7.2096478384305	0.826187411105116
cg05061867	cg05061867	7			-0.0157479364365894	0.000448305684121209	FALSE	brown	12.5045059010201	1.09706653583462	13.6529054893878	8.1793882552077	0.775969525589612
cg00822261	cg00822261	12	TSS1500;Body;5'UTR	DENND5B-AS1;DENND5B	-0.00737615702233725	2.50242357612734e-12	TRUE	green	12.5051315718685	1.09708826548962	33.9997488390269	4.18531350117615	0.622937631231444
cg04846710	cg04846710	1	Body	LIX1L	-0.0086757866292884	0.0011202123592653	FALSE	brown	12.5054519148343	1.0970993906345	8.37102659879926	5.07067896235	0.810649553094556
cg10863113	cg10863113	20	TSS200;Body;Body;Body	ACSS1	0.000267841488321029	0.834761832474914	FALSE	grey	12.5056365568895	1.09710580291246	2.45684300824206	2.45684300824195	1.0018842255714
cg09649653	cg09649653	15	Body	AGBL1	-0.0150187579916725	2.39179319650567e-10	TRUE	blue	12.5063749108312	1.09713144363656	25.8840840748839	2.97020168686285	0.603958771377074
cg04595854	cg04595854	5	Body	TENM2	-0.0163255640133808	2.73105789906329e-08	TRUE	blue	12.5077075007112	1.0971777164858	20.0827158439833	3.53692152561112	0.791258211895535
cg13983299	cg13983299	11	TSS1500;Body	DIXDC1	0.00973666232827522	8.70688479990418e-07	FALSE	turquoise	12.5131887845732	1.09736799674962	29.1881676813524	16.0869846122017	1.07144917993505
cg25751205	cg25751205	6	Body	DACT2	0.00923892001966402	0.00125474578956933	FALSE	brown	12.5153994742302	1.09744471624428	12.1583519964165	6.42701908793509	0.970320436759345
cg08695376	cg08695376	10	Body;Body;Body;Body	RHOBTB1	-0.00846989030760552	0.0242862343654614	FALSE	brown	12.5193028639957	1.09758014590722	3.52196957490435	3.52196957490435	0.483059272270117
cg05567191	cg05567191	5			-0.00554037338856621	0.031474808307097	FALSE	brown	12.5197450190069	1.09759548398895	15.5120562195565	10.3290781829886	0.856406871906715
cg04768463	cg04768463	2	Body	EML6	-0.00655191058170109	0.07967806987068	FALSE	brown	12.5203064871512	1.09761496018826	4.7718302528495	4.61628468032112	0.898405763808468
cg03390636	cg03390636	15	Body	ARNT2	-0.0234954808211343	4.5719098059665e-07	FALSE	brown	12.5219851779588	1.09767318538309	29.9539700398915	17.166666993992	0.897324069234374
cg25627789	cg25627789	7	Body	CHCHD3	-0.01472410749879	4.0105345828871e-08	TRUE	blue	12.5232375624721	1.09771661911011	19.1117528555899	2.6651641904856	0.887854202135196
cg24934137	cg24934137	8			-0.0232845029752268	1.17636953413395e-06	FALSE	blue	12.5258440247439	1.09780699944458	29.9764984090627	18.5057589780774	0.862405050129206
cg26234644	cg26234644	17	TSS1500	TMEM220	-0.00371602125047099	0.103177053614077	FALSE	green	12.5268812084203	1.09784295905723	6.45715474468645	5.08521366701331	0.427197729013395
cg16394702	cg16394702	12	Body	NT5DC3	-0.0317101002681636	7.06018344857528e-14	TRUE	blue	12.5301585290498	1.09795656563549	58.4125836588568	27.673244109788	0.921112992840596
cg19130973	cg19130973	3	Body;Body	IQSEC1	-0.0291823919299763	3.47405653249246e-15	TRUE	blue	12.530805354437	1.09797898398283	60.4374462951266	25.396886442233	0.935889567886572
cg12039221	cg12039221	11			0.00859372301210558	1.19699150883924e-07	FALSE	turquoise	12.5320788119944	1.09802311741831	18.4989340881555	2.38517378440673	1.20184105529052
cg02301536	cg02301536	10	Body;Body	ST8SIA6;ST8SIA6-AS1	-0.0329366751231173	3.72103029834132e-16	TRUE	blue	12.5337520667774	1.09808109956329	40.2279067153216	4.28177799434098	0.735178848700564
cg13789147	cg13789147	9			0.0162279483663271	7.02329697669835e-12	TRUE	turquoise	12.5339088886945	1.09808653340839	57.0364435847621	27.7794381028858	1.24552830891144
cg22080167	cg22080167	15	TSS1500;TSS1500;TSS1500;TSS1500	STRA6	-0.0105614445206534	3.12480400864704e-05	FALSE	brown	12.5358908760191	1.09815520297641	24.2381857058969	15.4045043247147	0.918931144960333
cg08123528	cg08123528	3	Body	RYBP	-0.0103053675643348	1.66729108658319e-05	FALSE	blue	12.5366896066581	1.09818287338787	15.0021923262493	5.12180204768302	0.916450479553985
cg22137471	cg22137471	2			-0.0261529595740609	2.98071582647733e-10	TRUE	blue	12.536749005178	1.09818493105932	43.7773777070853	21.835498741784	0.875509396176632
cg17972100	cg17972100	4	Body;Body;Body;Body;Body;Body;Body	ABLIM2	-0.00648214623802998	0.00601096567613652	FALSE	brown	12.5371313881532	1.09819817725923	9.24320062100418	6.10694917557149	0.91078187505973
cg16404170	cg16404170	10	Body	FAM53B	-0.00517781777914007	0.0882060099731364	FALSE	brown	12.5376904509431	1.09821754313041	7.1349950920588	6.11398410215673	0.971846608917826
cg02057657	cg02057657	2	Body	LOC101927619	-0.0234642642956542	2.60219348911067e-08	TRUE	blue	12.538813904722	1.09825645682988	21.3051626853185	6.01122836504283	0.660183869579976
cg01749742	cg01749742	2			-0.0155098122692261	4.76263132511442e-09	TRUE	blue	12.5399415228275	1.09829551126563	23.9928254386976	6.48108062527928	0.774341824066346
cg01345514	cg01345514	4			-0.0114325276362115	4.74785172365365e-06	FALSE	blue	12.5403400642745	1.09830931369051	25.4869937697224	13.8065257380191	0.807549644224607
cg26597485	cg26597485	11	Body	LDLRAD3	-0.0105672297845566	0.00607414844398047	FALSE	brown	12.5406369010697	1.09831959355977	13.0905641360031	10.0292992188753	0.870651312502045
cg20744998	cg20744998	12	Body	CCDC91	-0.0143414603003101	2.05890973038438e-06	FALSE	blue	12.5415164615158	1.09835005252738	18.5980815089707	5.9914620461266	0.850906510556024
cg14544492	cg14544492	1	Body	LOC339529	-0.000539776129937386	0.63415187771662	FALSE	grey	12.5429373817362	1.09839925414169	2.95609991693834	2.90574491292466	0.967921956560894
cg02106059	cg02106059	13			-0.00765125093713943	0.0122408597476294	FALSE	brown	12.5443185584205	1.09844707423127	10.8945221599031	8.41480423797222	0.959523306852934
cg13742390	cg13742390	5	TSS1500;Body;5'UTR;5'UTR;5'UTR	FLJ31104;IL6ST	-0.00539699068136437	0.00477236477012735	FALSE	brown	12.5449567437814	1.09846916816403	8.1420038300509	5.87518165722392	0.97757102600301
cg02464026	cg02464026	5	Body	ZBED3-AS1	-0.00146478974209457	0.386014063271757	FALSE	grey	12.5453269776361	1.09848198511914	5.87122281411069	5.83798332719437	0.754890429288028
cg23783065	cg23783065	21	5'UTR;Body;Body	SAMSN1	-0.00927303954214983	0.00172652126769857	FALSE	brown	12.5479910782608	1.09857420123837	11.6174773937996	8.19579071734441	0.692472369801061
cg06882877	cg06882877	1	5'UTR;TSS200;1stExon	PAQR6	-0.00829352699809051	2.10261954149216e-05	FALSE	blue	12.5486197427142	1.09859595919645	21.9515019595403	12.3997778165046	0.997580067617933
cg19209895	cg19209895	10	TSS1500;TSS1500;TSS1500	RGR	-0.00399764654665724	0.0488030105659411	FALSE	brown	12.5490860701925	1.09861209799831	4.58604578275106	3.80499384561162	0.790604417736533
cg24662991	cg24662991	10	Body;Body	LOC283038;FLJ37035	-0.0130471756895003	3.46607288908619e-07	FALSE	green	12.5492274900651	1.09861699218135	16.7678626649874	2.84995235609904	0.569670623210207
cg11395268	cg11395268	11			-0.0245992737117744	1.38263019352581e-09	TRUE	blue	12.5499718067672	1.09864275018525	26.9261173332308	7.29327046223699	0.709185192105273
cg00057449	cg00057449	1	Body	C1orf228	-0.0141377981157684	3.87889841065073e-10	TRUE	blue	12.5515252676803	1.09869650470844	27.1350237847221	4.80971343683981	0.851179080577099
cg16377162	cg16377162	22	Body	EMID1	-0.0024867234708566	0.370662391836114	FALSE	red	12.5519602193635	1.09871155418163	16.8344822417844	16.8113992740188	0.86558456348906
cg21147040	cg21147040	1	Body;Body;Body;Body;Body;Body	HHAT	0.00089264251160271	0.632207102223146	FALSE	grey	12.5540629986241	1.09878430369068	2.76837905144976	2.62890330320178	0.845001998112792
cg08436498	cg08436498	18			-0.0117569981247652	0.00144811653591031	FALSE	brown	12.5542943003547	1.09879230525479	8.72238144175958	5.82092223922172	0.592312474188962
cg22092155	cg22092155	1	Body	PIGK	-0.0155968193475894	1.82362191670489e-05	FALSE	blue	12.5546170631054	1.09880347054025	18.2068294476633	8.99787020065853	0.790974548093177
cg00626412	cg00626412	10			0.0023121870669697	0.377824013909165	FALSE	yellow	12.5548176719203	1.09881041002752	19.8026713423325	19.5168588615763	0.997845870718674
cg21480839	cg21480839	16	TSS1500;Body;5'UTR	NUP93	-0.00549570313286343	0.0150430923654749	FALSE	red	12.5562070178695	1.09885846742759	15.5825271247756	12.6919078375683	0.53497740063498
cg20169062	cg20169062	5	TSS200	HSPB3	-0.0101954662055174	0.0122951662247484	FALSE	brown	12.5568864655354	1.09888196754894	7.4390481230983	5.33291286446314	0.644619438931005
cg25704278	cg25704278	6			-0.0227224935494662	4.28517878120594e-07	FALSE	brown	12.5573913533374	1.09889942932809	29.1379143764073	16.2030862931402	0.82858350138646
cg16093397	cg16093397	7	Body	LRRC72	-0.0336341382968451	3.90392119034842e-17	TRUE	blue	12.5579733595241	1.0989195574113	42.3155534873544	2.43241111951718	0.667614248025046
cg07880904	cg07880904	6	Body	UST	-0.0185192834952816	5.28286820273087e-09	TRUE	blue	12.5608515490236	1.09901908291279	21.7688635674945	3.21178879272756	0.831421982701988
cg11692070	cg11692070	7	TSS1500;TSS1500	NAPEPLD	-0.0122886666288032	0.00117812494160921	FALSE	brown	12.5609749005662	1.09902334780128	14.9707337713833	9.25475071057275	0.919694239272366
cg25465557	cg25465557	11	Body	AHNAK	-0.00921520219458087	3.04628171125806e-05	FALSE	brown	12.5613431470995	1.09903607970262	29.073705526472	19.2137255909833	1.04676970743023
cg04272654	cg04272654	1			-0.0199503735364879	2.67823210019109e-09	TRUE	blue	12.5615762607328	1.09904413927269	27.0889243537013	7.70281194794023	0.805832359468918
cg07799299	cg07799299	8	Body	ASAP1	-0.0198011340988748	3.55644106695034e-07	FALSE	brown	12.5623462713677	1.09907076022485	27.9962501107644	13.9369235979696	0.942676886262012
cg23532626	cg23532626	11			-0.0239166393930294	2.38742199419381e-13	TRUE	blue	12.5636356110169	1.09911533186372	37.3868958197184	8.07668018041383	0.749335597127396
cg04508114	cg04508114	10	TSS200;TSS200	ABLIM1	-0.0127724777760046	1.05019300271139e-05	FALSE	brown	12.5641305235767	1.09913243945638	14.7651224908413	5.59982813773652	0.792778627318395
cg14291467	cg14291467	8	5'UTR	SNTG1	-0.0158675894695177	1.92984129266535e-11	TRUE	blue	12.5659199949372	1.09919429031006	25.7957387226051	2.00254595836714	0.780887439157626
cg01357621	cg01357621	15			-0.0146033462702669	2.25022724210246e-06	FALSE	blue	12.5659511111482	1.09919536572531	16.862216632184	4.4617535106517	0.80670337023644
cg23694490	cg23694490	7	Body	TNS3	-0.0107558347935504	0.000518891244277376	FALSE	blue	12.5679078826286	1.0992629888514	13.9112367296099	7.51545797154321	0.918756453050584
cg22052041	cg22052041	5	Body	LARP1	-0.00463262859779794	0.071652744615132	FALSE	brown	12.5697901614134	1.09932802768588	9.3601963329904	8.5488484932267	0.829329168487419
cg08852719	cg08852719	10			0.0107412765149902	3.78798579328101e-12	TRUE	turquoise	12.5698602903972	1.09933045068144	48.6499804286507	20.4370199653142	1.27618934340665
cg22957767	cg22957767	2			0.00222382002130314	0.0709325789765232	FALSE	red	12.5715147703018	1.09938760996508	13.6016255363954	13.1080791186944	0.562129819135936
cg09343270	cg09343270	5	Body	FLJ16171	-0.00782673239594028	0.0174762800563231	FALSE	brown	12.5725055868298	1.09942183727995	6.96573538404863	5.10978796863259	0.801304137380403
cg16992599	cg16992599	15			-0.0163832497903602	0.00025979514607012	FALSE	grey	12.5727805214257	1.0994313342948	6.14436088786763	3.39263516306217	0.719875252387356
cg24830730	cg24830730	7	Body;Body;TSS1500	KCNH2	-0.0118280994400831	0.00327760670340049	FALSE	brown	12.5728578100249	1.09943400402319	15.8769331271015	12.4149624702619	0.897373221100178
cg00061233	cg00061233	1	3'UTR;3'UTR;3'UTR;3'UTR;3'UTR;3'UTR;3'UTR	GPR161	-0.0243534821612499	1.74969529629714e-13	TRUE	blue	12.5735020686093	1.09945625757794	34.5966922962927	4.12386783558512	0.829046955755229
cg08898065	cg08898065	7	Body;5'UTR;Body;Body;Body	CHN2	-0.0194799463646471	2.30257630899576e-19	TRUE	green	12.5736844528203	1.09946255716587	46.2910380196319	3.55224665156172	0.757712960392865
cg07858973	cg07858973	3			-0.00898819733095819	0.00524429928458456	FALSE	brown	12.5740552277211	1.09947536352505	8.49573297630403	5.82216203573503	0.747372534997162
cg26606740	cg26606740	9	Body;Body;Body	NFIB	-0.00337613602612461	0.177328949131063	FALSE	brown	12.5748798980649	1.09950384582683	2.19080205211154	2.16651167112883	0.714344371757398
cg10414975	cg10414975	13			0.00578380404590965	0.0840737383317616	FALSE	red	12.5759080088528	1.09953935189876	14.6054518076094	13.74073068071	0.504485766541668
cg09447219	cg09447219	4			-0.0120208222429291	5.474617737453e-08	TRUE	blue	12.5768154854326	1.09957068942539	19.8622337636829	2.80450532593767	0.933848545259306
cg20733077	cg20733077	13	TSS1500	DLEU2	0.0143133767968664	1.79350469010895e-06	FALSE	turquoise	12.5783796688155	1.09962469943872	20.7946861967248	7.96448650244176	0.887738031999939
cg11774650	cg11774650	3	Body;Body;Body	LPP	-0.0138898755747305	6.62863310453447e-05	FALSE	blue	12.5787045323528	1.09963591587704	13.1607388026503	6.39922028386695	0.706344095426347
cg17645573	cg17645573	2	Body;Body;Body	THADA	-0.01103035044303	0.00957503373216243	FALSE	brown	12.5789175441094	1.09964327029473	7.78887354836658	5.84444905040638	0.720845046619928
cg09669754	cg09669754	17	Body;Body	CARD14	0.00148121216053381	0.255264109968382	FALSE	turquoise	12.5796326994013	1.09966796074741	5.58428155709299	5.30852366894169	0.685522994964753
cg18875698	cg18875698	10	Body;Body;Body;Body;Body;Body;Body;Body;Body;Body;Body	FGFR2	-0.0171472165077637	1.34774656156315e-09	TRUE	blue	12.5797429850306	1.09967176819008	24.1034926524016	2.45813280743505	0.908112647077702
cg21385978	cg21385978	2	5'UTR	MBD5	-0.0151257804033179	1.97631695245184e-06	FALSE	blue	12.5824146992329	1.09976399483886	16.0200952680654	2.59104901007592	0.745214707573081
cg01028226	cg01028226	1			-0.00441639055396423	0.0289480465959556	FALSE	brown	12.5825408791123	1.09976835004029	6.30982772638072	4.8505993787993	0.813230435395401
cg09908728	cg09908728	9	Body;Body;Body;Body;Body;Body	TLE4	0.0195126622007323	2.10857147094893e-11	TRUE	turquoise	12.5838133905104	1.09981226936789	60.971364620892	34.6522032568004	1.08532395535273
cg12691503	cg12691503	5	Body;Body;Body	APC	-0.0131113046492695	0.00220038830586219	FALSE	blue	12.5839651502667	1.09981750689211	14.6444655795718	11.25503036579	0.710385551421425
cg00154543	cg00154543	1			-0.00821459031717719	0.0189309723638318	FALSE	brown	12.5842535762216	1.09982746085841	5.16175406735422	3.68314782112094	0.590653869211311
cg00021513	cg00021513	16			-0.0145994940795714	4.69666284809761e-10	TRUE	blue	12.5849220772323	1.09985053084721	30.1272331211499	8.20541335189029	0.892343477258344
cg03265677	cg03265677	4	5'UTR;5'UTR	RBM47	-0.0316411686920797	1.18757016648744e-14	TRUE	blue	12.5859355657384	1.09988550402708	44.6294137222985	12.7220632292935	0.728583819110263
cg02679357	cg02679357	17	Body;Body	MPRIP	-0.0143103414012237	0.000758360845967669	FALSE	brown	12.5864215443047	1.0999022730415	17.0627392240295	11.4284497408043	0.817130971343413
cg06081220	cg06081220	13	Body;Body	PCDH9	-0.0111798759624195	2.69638252023478e-05	FALSE	blue	12.5871200447465	1.09992637413085	12.700867533008	3.95893006384102	0.734706589029996
cg15322230	cg15322230	X	5'UTR;5'UTR	BCOR	0.0155520929907395	1.94164071498415e-07	FALSE	Untested	12.5873583452225	1.09993459615477	24.2168441889134	11.4399288592628	0.813381092542222
cg06696532	cg06696532	10			-0.00578651214404479	0.0277554728331324	FALSE	brown	12.5874264225879	1.09993694498313	6.85060571780556	5.05032843165492	0.841622950299659
cg00506250	cg00506250	3	5'UTR;5'UTR	FHIT	-0.0354421170107086	1.23035531152938e-16	TRUE	green	12.5881474877671	1.09996182263872	47.6908761832972	9.76097545079503	0.698957103006442
cg25526039	cg25526039	6	Body	SOBP	0.00163241320299427	0.310807465809988	FALSE	turquoise	12.588411515112	1.09997093155777	6.1848913309047	6.18489133090468	0.50572536462129
cg24278397	cg24278397	11			-0.0107702118723263	1.35730256067962e-05	FALSE	brown	12.5887690064592	1.09998326467182	26.7868228024764	17.2318818647445	0.973327978730807
cg12378878	cg12378878	13	TSS1500	DLEU2	-0.000265873761734245	0.809553009382446	FALSE	turquoise	12.5889568056393	1.09998974342595	7.24559824041916	7.24559824041916	0.679352461682617
cg22055129	cg22055129	3	Body;Body	PLCL2	-0.00610127290152065	0.0288573785548384	FALSE	brown	12.5898458840474	1.10002041381577	6.92419194505172	6.92419194505177	1.01182928770326
cg17307655	cg17307655	9	5'UTR;Body;Body	DFNB31	-0.006629521958472	0.0142215000154636	FALSE	brown	12.5910933575319	1.10006344404954	12.489377346847	10.2268894999833	1.12573510829271
cg01878252	cg01878252	15	Body	PRTG	0.0147312021361103	5.56611781687347e-06	FALSE	turquoise	12.592338151272	1.10010637759914	26.4453367533922	14.9220278093611	1.1205724683958
cg25034720	cg25034720	1	Body	KISS1	-0.00577483639604567	0.0985835261350888	FALSE	brown	12.59266288483	1.1001175771216	2.65401369861493	2.3329475672046	0.639103185823546
cg14816535	cg14816535	10			-0.0098152495604552	0.00177358025697649	FALSE	brown	12.592999118743	1.10012917296792	5.83851817288379	3.49708895612795	0.510858287986627
cg18173388	cg18173388	4			-0.0181738045308877	3.48746004516504e-06	FALSE	blue	12.5941908098772	1.10017026884924	20.6737733538162	9.70333821303507	0.741079072606114
cg06987673	cg06987673	2			-0.00913300490027234	0.00191569155530834	FALSE	brown	12.5948461495995	1.10019286680928	8.77269768553211	5.08319043525026	0.833169758928337
cg23475778	cg23475778	11	Body;Body;Body	RNU6-83P;ALG8	-0.0341765046098283	1.48746923132787e-22	TRUE	green	12.5965580351408	1.10025189189894	55.4853274830017	3.83459362740069	0.816205064119115
cg00852844	cg00852844	9			-0.0150157934392091	3.07886439084441e-07	FALSE	blue	12.5968870870908	1.10026323655192	17.6281715622852	3.4846914450614	0.824915483078976
cg22288012	cg22288012	8			-0.015984571859364	1.61739942370774e-05	FALSE	blue	12.5970670323316	1.10026944035977	20.5627399399249	11.3953694547677	0.775291337222428
cg27332633	cg27332633	20			-0.0169349295137242	2.80114351051573e-07	FALSE	blue	12.5973156715781	1.10027801232233	16.3035946071521	2.73027697065595	0.699660886685538
cg08279220	cg08279220	12			-0.00211531809171855	0.348370695496189	FALSE	red	12.5977422721568	1.10029271919681	9.97358469983132	9.95677077360986	0.525998517452321
cg01961360	cg01961360	8	Body	LOC102724612	-0.0116282604546038	0.00322488796018991	FALSE	brown	12.5980046374024	1.10030176388033	9.65319063875802	6.62021479436714	0.691860673499485
cg00746143	cg00746143	3	Body	C3orf21	-0.0220906618141333	6.79670354595657e-12	TRUE	blue	12.5983193654648	1.10031261345194	25.9902370435644	2.50245112855885	0.733685629584929
cg05170445	cg05170445	12			0.00797035587715312	9.58418444067755e-08	FALSE	turquoise	12.5984236266581	1.1003162075721	38.6765808448608	20.9296693538386	0.977463963978716
cg16164590	cg16164590	3			-0.00600360482566701	0.0451638161463203	FALSE	brown	12.5987248759302	1.10032659215165	3.33054569586892	2.62029394555776	0.638215568428061
cg07412545	cg07412545	1	1stExon;5'UTR	GPR88	-0.0123732206860523	0.000107545607285412	FALSE	brown	12.5998412691706	1.10036507397807	23.4051827695547	15.7572716862157	0.986542150398457
cg06818377	cg06818377	8	5'UTR;5'UTR	LYN	0.000240192978102908	0.898379191747676	FALSE	turquoise	12.6000160221415	1.10037109736544	15.7563297801825	15.7563297801825	0.638096713935245
cg25199013	cg25199013	11	Body;Body;Body	ELP4	0.0026342207207091	0.295633397731134	FALSE	grey	12.6001253222284	1.10037486467959	4.31514592681043	4.31514592681035	0.801224057150185
cg05265574	cg05265574	10	Body	USP6NL	-0.0279867378417947	9.23959582700337e-16	TRUE	blue	12.600283885639	1.10038032992531	42.9965421700954	7.1987525340345	0.780177173082531
cg10702457	cg10702457	4	TSS1500	MEPE	-0.0114575156877824	3.93748352049274e-07	FALSE	green	12.6009463294026	1.10040316180048	13.9920621327607	2.24108970200092	0.919085964314026
cg15028339	cg15028339	5	Body;Body;Body;Body;Body;Body	RAI14	-0.0107629039239673	0.00392867224288442	FALSE	brown	12.6013772843261	1.10041801450598	11.2342612402715	7.40794077420287	0.827252834798989
cg23453589	cg23453589	16	TSS1500;Body;Body	ATP2C2	-0.0212176956020034	7.76140709832426e-07	FALSE	blue	12.6015235232722	1.10042305446291	37.2356533647908	24.8030230655286	0.896583739846934
cg19035395	cg19035395	2			-0.0265160853765968	1.25478933100905e-13	TRUE	blue	12.6050480080121	1.10054450408426	32.3394070547564	5.66021202554518	0.769869464286814
cg04550524	cg04550524	5	TSS1500;TSS1500;TSS1500	GABRG2	-0.018758094211795	1.11350415272863e-13	TRUE	blue	12.6059572361684	1.10057582951278	35.0678807566223	3.68647199439741	0.6565188067227
cg20411181	cg20411181	2	Body	PRKCE	-0.00687470218049758	0.0874628522277223	FALSE	brown	12.6070810845849	1.10061454608155	5.73238472587823	5.37262444367285	0.737116983463661
cg19475870	cg19475870	5	1stExon;5'UTR	CDH9	0.000658662429724075	0.435573781093732	FALSE	turquoise	12.607603246201	1.10063253337067	13.1281418592117	13.1254072956952	0.770328086926396
cg27119430	cg27119430	17	Body	PRKCA	-0.0151533230475327	1.13080348928947e-05	FALSE	blue	12.6084440393408	1.10066149523111	18.2085909832299	9.74300029004559	0.747402858986239
cg24791666	cg24791666	3	5'UTR	CSRNP1	-0.000674724140871968	0.807656401641752	FALSE	blue	12.6084814670762	1.10066278441753	5.47494505186916	5.47494505186907	0.682772474249247
cg20907936	cg20907936	7	Body;Body	FKBP9	-0.00743788583095281	0.011678846674612	FALSE	brown	12.6103149829957	1.10072593460389	4.62882009715599	3.45990179853823	0.857563989479365
cg20115117	cg20115117	3	5'UTR;5'UTR	FOXP1	0.0120497166199637	5.37028791164275e-05	FALSE	brown	12.6104081643804	1.1007291437237	11.7241826842325	2.23594527892578	0.639877670234779
cg21981096	cg21981096	15			-0.0189540472206109	2.74704346493666e-06	FALSE	blue	12.6112144168009	1.10075690965956	19.2617957078616	8.62492310479587	0.737038694920778
cg23943415	cg23943415	8			-0.0187416134103801	7.54530296713234e-09	TRUE	blue	12.6127679246921	1.10081040477357	23.7914412159812	6.14152301565946	0.770064442253111
cg23131127	cg23131127	14			-0.0228097288219709	5.40273143692163e-07	FALSE	blue	12.6147098021195	1.10087726414509	19.3200368312588	7.28304979536516	0.683743457801827
cg11090759	cg11090759	13	5'UTR;Body	HTR2A	-0.0176345485542898	3.23925127385818e-07	FALSE	blue	12.615495642124	1.10090431790638	22.4029289638732	7.66331578769572	0.861739964032933
cg00171477	cg00171477	16	5'UTR;5'UTR;5'UTR;5'UTR	RSPRY1	-0.00854246068289777	0.000331866702152649	FALSE	blue	12.6155146276956	1.10090497149329	15.7910454069503	9.46800137813315	1.03627296656295
cg19327615	cg19327615	20	Body	RIN2	-0.00423607827376779	0.0242650455247908	FALSE	brown	12.6168132594641	1.10094967514601	4.10480784961217	2.85823407662761	0.74121234664073
cg19588109	cg19588109	6	Body;Body	EYS	-0.012390880467415	7.20357370386481e-07	FALSE	blue	12.6171263406796	1.10096045185756	16.0881378840374	2.40147466005243	0.858912824135664
cg21672992	cg21672992	15			0.000831134790647768	0.45584015812387	FALSE	grey	12.6176033950228	1.10097687224891	6.73497510588618	6.73497510588606	1.11236855763498
cg25068975	cg25068975	4	Body	CCKAR	-0.00582485554606546	0.00489021320090324	FALSE	green	12.6177196528884	1.10098087379463	12.2418721925951	8.67550152323497	0.630476590870213
cg25741487	cg25741487	3			0.0215534279799029	6.26141000731809e-05	FALSE	turquoise	12.6190845322001	1.1010278495963	22.5114707388852	13.1260880864769	0.769777556439379
cg10300895	cg10300895	8	Body;Body;Body	MSRA	-0.017112799111942	1.69776563441552e-09	TRUE	blue	12.6193563146585	1.10103720307599	26.1273671046218	7.24217626278786	0.79111996635457
cg10227919	cg10227919	19	Body;Body	RFX2	0.00158249419177732	0.273365925982306	FALSE	yellow	12.6209689779728	1.10109269925296	12.3223623318092	11.89695383429	1.19170616720738
cg19901969	cg19901969	16	5'UTR	DCUN1D3	-0.0146775777918705	1.62603186948524e-07	FALSE	green	12.6230913366035	1.10116572464052	22.1009742040932	7.61886957947164	0.569636939273191
cg24758545	cg24758545	17			-0.00893314728398413	0.0421499967158707	FALSE	brown	12.6231353662279	1.10116723946673	6.31398529973842	6.31398529970762	0.727760147280436
cg06873324	cg06873324	8			-0.0154078607351556	5.49690957810524e-05	FALSE	blue	12.6248996833437	1.10122793592786	10.0110750414885	2.70775589578923	0.692314531216285
cg05245284	cg05245284	11			-0.00943672539282786	0.0067009507914956	FALSE	brown	12.6251135090607	1.10123529143522	8.33763531069911	5.73576263638341	0.767005362636622
cg05917399	cg05917399	8			-0.0167264129421847	4.8378923806594e-05	FALSE	brown	12.6255396866947	1.10124995138032	24.4707166032132	16.2936172316589	0.903063687909266
cg06878853	cg06878853	15	Body;Body	MYO5A	-0.0125071013677751	0.000590949824312614	FALSE	brown	12.6255966975766	1.10125191244148	11.9832064621451	7.14260955924902	0.76566254350337
cg11595634	cg11595634	2			-0.00663115317852623	0.0257274143773082	FALSE	blue	12.6295198186419	1.10138683875181	8.39766103983791	6.48388532106054	0.96075018240669
cg04347477	cg04347477	12	5'UTR;5'UTR	NCOR2	-0.00967696106889774	0.00226302516659965	FALSE	brown	12.6298619325338	1.10139860294912	9.72715226665903	6.28877136540217	0.650963057138213
cg24035595	cg24035595	8	Body	DLGAP2	0.00499009580791393	0.0177815988334497	FALSE	turquoise	12.6301167737236	1.10140736591157	5.80227786733332	3.95856708869456	1.22641900869668
cg12362077	cg12362077	20	TSS1500	STK35	-0.00497582957529451	0.00585950188364598	FALSE	brown	12.63117388379	1.10144371378272	8.22052317955644	5.71695998985587	0.874782798165053
cg16978104	cg16978104	14	TSS1500;TSS1500	LOC101929241	-0.0242188449821525	4.85002794759491e-12	TRUE	blue	12.6316781938805	1.10146105300386	28.8839585548342	2.29554212819696	0.771134193086093
cg00531791	cg00531791	16	Body;Body;Body;Body	USP10	-0.00543379106763069	0.00936646713198429	FALSE	brown	12.6325150704179	1.10148982501796	5.89653519270041	4.26099032556942	0.60788778554706
cg27614178	cg27614178	2			-0.0091686943575828	0.000449534605648165	FALSE	blue	12.6337089506772	1.10153086760577	17.9428686914934	11.6494414242139	1.23535833356166
cg19610709	cg19610709	7			-0.0150888485746265	2.62713696924625e-05	FALSE	blue	12.6346028512066	1.1015615951091	17.665908128842	9.2703987244314	0.824616811564222
cg05579575	cg05579575	2			-0.0116589789503539	0.00424935139006392	FALSE	brown	12.6364271079877	1.10162429652303	9.8271079314451	7.08438150918616	0.781956921016105
cg11415341	cg11415341	17	Body;Body	MYO18A	-0.00392088591127327	0.0665812855099527	FALSE	brown	12.6367670468835	1.10163597954068	7.10512505255241	6.03712577973744	0.838159588704655
cg27002237	cg27002237	11	TSS1500;TSS1500;TSS1500	TP53AIP1	-0.0229784800282245	9.70584790649297e-08	FALSE	blue	12.6378217457696	1.10167222542466	19.8282202758488	4.23485605586525	0.668773626137705
cg10935968	cg10935968	18	Body;Body;Body	FHOD3	-0.0136052312301338	0.00167432771169428	FALSE	brown	12.6391431879657	1.10171763396607	11.953960121104	7.95683742270867	0.840280472194488
cg18947400	cg18947400	2			-0.0174906514381252	6.62880297321285e-09	TRUE	blue	12.6392356233881	1.10172081013446	20.9127162929281	2.36609658581534	0.742303380864129
cg10902667	cg10902667	7	Body;Body	PRKAG2	-0.017555922585103	4.85681372823457e-05	FALSE	blue	12.6393037309569	1.10172315035997	25.418205084933	16.7294919193553	0.775849106835202
cg00695391	cg00695391	1	Body	MMEL1	-0.0078695475361307	0.00909402860840322	FALSE	brown	12.6397567265228	1.10173871529562	7.85797266643314	5.31445028806269	0.795079996017653
cg00238818	cg00238818	5	5'UTR	PRR7	-0.00768132912253777	0.0410922576274655	FALSE	brown	12.6401275509894	1.10175145641562	8.05492889968943	8.05492889968943	0.825638788824912
cg14966878	cg14966878	1	5'UTR	PTCHD2	-0.00118867219999219	0.363060603420105	FALSE	brown	12.640633973169	1.10176885591982	17.1621975064201	17.0931052644698	1.33289117831128
cg03382923	cg03382923	17	Body	ATPAF2	-0.0119200739948815	0.00389332605452586	FALSE	brown	12.6410208415679	1.10178214736076	11.7797489917272	8.33619016727516	0.812783587309225
cg12703852	cg12703852	8	Body	LOC101927066	-0.0204990804918091	4.73737143100715e-09	TRUE	blue	12.6441352759149	1.10188913358237	21.1232153260237	3.45912523223791	0.806793021114535
cg04234923	cg04234923	5			-0.00253414703195127	0.130582629550237	FALSE	blue	12.6448301861661	1.10191300135885	3.04957180704571	3.01687649792115	0.587172021995144
cg15508761	cg15508761	6	5'UTR	HIVEP2	-0.0350519279009255	9.59334795775055e-16	TRUE	blue	12.6460235774028	1.10195398718196	51.1636368884458	16.4679848713232	0.750312173529737
cg10122230	cg10122230	16	Body;Body	BANP	0.00153312289663379	0.391481743977027	FALSE	grey	12.6474142971571	1.10200174517506	4.78148146045297	4.78148146045294	1.08092777898312
cg19462635	cg19462635	11			-0.00821091986124948	3.37652673370376e-07	FALSE	blue	12.6497806349179	1.10208299429676	30.9001359682296	15.3309903857932	1.02498810430025
cg03492924	cg03492924	21	Body	LOC100133286	-0.013589726811425	0.000334129062311704	FALSE	brown	12.650074617243	1.1020930872321	12.5036795308896	7.18923345160098	0.817153567632617
cg10080832	cg10080832	10			-0.0231661666707922	1.90754644574032e-10	TRUE	brown	12.6513809934172	1.1021379346095	39.9909519990113	18.3998033169495	0.967690908613807
cg03414235	cg03414235	11	Body;Body;5'UTR	SIK3	-0.00390193383382018	0.224885968762539	FALSE	brown	12.6527278378203	1.10218416639713	5.39071679480929	5.36662444572895	0.797352436595601
cg21044637	cg21044637	13	5'UTR;Body;Body	TSC22D1	-0.0444939115523129	4.50250858392063e-30	TRUE	blue	12.653658444854	1.10221610754394	82.0941110273861	12.026825620248	0.839082108220732
cg04960579	cg04960579	3	Body	LINC01209	-0.0144138496827876	9.59227622378338e-12	TRUE	blue	12.6544590843235	1.10224358594515	28.1548588104627	3.37185783723734	1.06584755072111
cg05498195	cg05498195	2			-0.0192780341310525	2.05207817544561e-06	FALSE	blue	12.6547935961031	1.10225506606444	19.5419641398903	8.07085603400873	0.707238028464985
cg02639240	cg02639240	2			0.0101825626781607	0.00239499901641594	FALSE	turquoise	12.6565513292129	1.10231538477084	10.1114314601465	5.72757732565358	0.982708991765512
cg06430695	cg06430695	3			-0.0229841717319376	7.59479501279384e-07	FALSE	brown	12.6596231362895	1.10242077738228	27.9004668841056	14.6435157207641	0.821587174584624
cg02706658	cg02706658	13	Body	KL	-0.0214148940912155	3.33947944752783e-11	TRUE	blue	12.6599290111501	1.10243127044024	28.8223868537761	5.06792787363156	0.753422826406652
cg20667036	cg20667036	15	Body;Body;Body	C15orf41	-0.0082235268146509	0.0360554007315019	FALSE	brown	12.6612194324162	1.10247553563911	4.94742084545948	3.9553763529573	0.54381953283181
cg19509675	cg19509675	14			-0.00153710365191309	0.192407457573097	FALSE	brown	12.6631611054976	1.10254213216693	5.92579363552392	4.19554442907685	0.901226532747983
cg23464202	cg23464202	8	Body	DENND3	-0.0205719256723951	8.09318176358794e-10	TRUE	blue	12.6643259457031	1.10258207957055	28.054528541747	8.11792858305691	0.820345072596042
cg07353266	cg07353266	11			-0.00520334440022466	0.000451053568664153	FALSE	blue	12.6649591961676	1.10260379492342	10.7101405529918	3.918204628956	1.02999587157411
cg21944455	cg21944455	17	TSS1500;TSS1500	GFAP	-0.00750416696987466	0.0507954595773203	FALSE	brown	12.6656931020639	1.10262896058259	4.96186328832749	4.1283730111155	0.756830587882432
cg06206670	cg06206670	13	Body;Body	ATP11A	-0.0107822152322064	0.00159211259127139	FALSE	brown	12.665960909502	1.10263814334598	9.16243817115321	5.17061616258863	0.816899451008386
cg07714361	cg07714361	11			-0.0304071228631077	4.09703090392337e-28	TRUE	blue	12.6666029563265	1.10266015749303	79.0702150172534	14.6684322649469	0.819990051525103
cg24853285	cg24853285	2			-0.0232419152610843	4.56770238860415e-08	TRUE	blue	12.6671058073867	1.10267739819338	20.8509278743206	4.85225821132234	0.683319791099011
cg07738730	cg07738730	17	Body;Body	IGF2BP1	0.0117208515988484	4.40420573209665e-20	TRUE	grey	12.6696063475734	1.1027631212976	55.2628276607773	6.99902340241073	0.736891063953581
cg01474011	cg01474011	2	Body	CUL3	-0.00416146034188903	0.0814600939743382	FALSE	brown	12.6698174873991	1.10277035878349	6.20949075323961	4.61745320961757	0.774351888344803
cg23375725	cg23375725	10	Body	SLIT1	3.58347533286075e-05	0.991560703162533	FALSE	brown	12.6701303639627	1.10278108339633	4.96784234555534	4.96784234555531	0.838229515187932
cg11799430	cg11799430	1	Body;Body;Body	SSBP3	-0.0165012471343396	5.92479739502847e-08	TRUE	blue	12.6708918069656	1.10280718261935	21.0934179537956	5.81055169961638	0.541411033335413
cg25282285	cg25282285	6	Body;Body;Body;TSS200;Body	TRAF3IP2	-0.00490002181982364	0.0138743503511088	FALSE	blue	12.6711794698453	1.10281704214504	7.75847144848456	6.11445849117359	0.760435737265623
cg25178683	cg25178683	17	TSS1500	LGALS3BP	-0.00147007357958741	0.368877511111162	FALSE	brown	12.6715545330876	1.10282989694566	5.63648527749189	5.53941614625944	0.907284192351587
cg20036083	cg20036083	8			-0.019774378898514	5.25563110771641e-10	TRUE	blue	12.6721032442032	1.10284870261387	25.945634621703	5.19752129095764	0.811604721281144
cg26846424	cg26846424	1	Body;Body	PRDM16	0.0152020531689771	5.62921867249726e-10	TRUE	turquoise	12.6722483003969	1.10285367390733	28.1877676459099	6.43720936226859	0.7210497980976
cg09980114	cg09980114	14	Body;Body;Body;Body	WDR20	-0.011356021474864	3.155159616816e-07	FALSE	blue	12.6723462979983	1.10285703239999	16.5272804472334	2.69854910308203	0.968644356688918
cg12722429	cg12722429	14			-0.0160915471062012	5.1360003513943e-08	TRUE	blue	12.6726570438311	1.10286768185217	18.8586290764213	3.02087091336759	0.82471207684504
cg06479609	cg06479609	13	Body;Body	INTS6	-0.00585335209615175	0.00513358414471203	FALSE	blue	12.6746133992309	1.10293472136701	8.01638021932837	5.51591522515196	0.858677223884716
cg02894944	cg02894944	2	Body	MALL	-0.0083846706984025	0.0014382006958838	FALSE	brown	12.6747457877678	1.10293925762456	9.74584849386309	6.1049088850244	0.781237504386207
cg02032025	cg02032025	6	Body	ENPP3	-0.0232846425447219	3.29559647058875e-13	TRUE	blue	12.6751792742978	1.10295411059217	31.6543770315644	4.72231735618467	0.856174706727337
cg02611741	cg02611741	17	TSS200;Body;Body	MIR301A;SKA2	-0.00990835715960506	0.00147308028532825	FALSE	brown	12.6754120187985	1.10296208513219	7.70841150995091	3.95671839558844	0.595438814863453
cg16737749	cg16737749	4	5'UTR	MAPK10	-0.0172034621142817	3.91282412916386e-08	TRUE	blue	12.6760216831037	1.10298297340594	19.6417925503552	2.82011068138343	0.798434169905786
cg10329434	cg10329434	6			0.0016904325831406	0.173869091935299	FALSE	turquoise	12.6780638084263	1.10305293323638	17.6066972861029	16.9226765768237	0.601557808349948
cg20100768	cg20100768	13			-0.00343675254157204	0.00122879194679791	FALSE	red	12.6794956056853	1.10310197751854	9.6993419867473	4.73980485870936	0.513101316890163
cg20144984	cg20144984	1			-0.00799192140485774	0.0117042415134416	FALSE	brown	12.6796995177589	1.1031089618008	6.52135561001106	4.64425443583684	0.726745547619124
cg09520825	cg09520825	22	Body;Body	LARGE	-0.0165993958270713	1.29263237327774e-08	TRUE	blue	12.6800647347548	1.10312147072829	20.9996419045967	4.36742725066566	0.858754830713639
cg18996771	cg18996771	5			0.00795219489446421	1.73343073572939e-06	FALSE	turquoise	12.6801733998138	1.10312519251002	17.349186851937	3.79942364959071	0.650466276361451
cg18100045	cg18100045	3			-0.0203391236800225	2.14600160335328e-10	TRUE	blue	12.6804766530796	1.10313557877533	26.0619099439642	3.46763605941112	0.814472462067682
cg19580344	cg19580344	5	Body	MYO10	-0.0126472247240047	0.00366388459545112	FALSE	brown	12.6805482865564	1.10313803214808	10.0828122697889	6.99215583964308	0.762665803866098
cg26587899	cg26587899	10			-0.00731639602144594	0.0548155433175219	FALSE	brown	12.6806074434935	1.10314005820175	4.41398013495746	3.73774666581014	0.656691941782107
cg09796089	cg09796089	14			-0.0157140167123264	3.27656355007781e-06	FALSE	blue	12.6808869369748	1.10314963038822	35.7369656023413	24.0818726914632	1.02516151268291
cg14423246	cg14423246	1	Body	DIEXF	-0.00932847761838812	0.0231989672732316	FALSE	brown	12.6810646915794	1.10315571807776	3.7395319295276	2.97838723338722	0.590807145796653
cg12586756	cg12586756	12	Body	RIMBP2	-0.0115410917507058	0.000470632470075178	FALSE	brown	12.6820033228309	1.10318786264111	17.3092448505696	12.116821621451	0.819680707484304
cg01642578	cg01642578	4			-0.0339067201510885	1.64184307701612e-17	TRUE	blue	12.6836157628374	1.10324307704734	54.5542278246566	13.9797760932776	0.770215028814215
cg20831094	cg20831094	8	TSS200	MIR30B	-0.0130742700200177	0.0109495227161049	FALSE	brown	12.6839654703154	1.1032550510725	5.35110000729881	3.55684744811228	0.601628799702629
cg00812737	cg00812737	4	Body	SHROOM3	-0.0209640542354492	1.69834106127215e-15	TRUE	blue	12.6846299727219	1.1032778028034	36.6226077492127	2.69415354251603	0.836351417163514
cg01748255	cg01748255	18	Body;Body	MALT1	-0.00844847871034297	0.00331661020892109	FALSE	blue	12.6858990468209	1.10332125100098	11.1425430507637	6.8049760567061	0.947184965419768
cg13139735	cg13139735	1			-0.0132849449936852	7.25724255542926e-09	TRUE	blue	12.685958327744	1.10332328044466	19.8352374276281	2.31870147542827	0.925978738979778
cg03275049	cg03275049	11			-0.0227714366888468	3.6001136632902e-10	TRUE	blue	12.6861058398548	1.10332833038425	32.942482245225	11.4121933264506	0.774306234429099
cg22039357	cg22039357	1	5'UTR	C1orf21	-0.0168505115833632	4.21588719660929e-09	TRUE	blue	12.6873583482481	1.1033712064756	21.6971498145786	2.65893572983569	0.810099926435718
cg25924602	cg25924602	4	Body;5'UTR	C1QTNF7	-0.00713359463674118	7.22585661439323e-07	FALSE	blue	12.6885207743931	1.10341099506841	16.9680402183391	3.8809172523836	1.12479923707593
cg05384610	cg05384610	3	5'UTR;5'UTR;5'UTR	PXYLP1	-0.0110436238272787	0.0159610504877314	FALSE	brown	12.6897060049966	1.10345156048031	5.78798762468162	4.37425656824428	0.611513246023198
cg00937966	cg00937966	12	Body	CUX2	-0.00215933922651932	0.145030690544434	FALSE	brown	12.6900712694343	1.10346406116761	4.45194462623095	3.90906467773101	0.899212452452842
cg08736867	cg08736867	6	Body	TIAM2	-0.0119867225163299	3.23713993543528e-05	FALSE	blue	12.6903602869176	1.10347395214979	15.149490121515	6.23319898964016	0.795401489342629
cg18637746	cg18637746	2	TSS1500;Body;Body	CUL3	-0.00324244026351696	0.0532290257116926	FALSE	brown	12.6911732635637	1.10350177326397	10.8162416984752	8.02640638940119	0.807499152085243
cg08444004	cg08444004	2	Body	HDAC4	-0.00811934916698657	0.00756673364567311	FALSE	brown	12.6911903831556	1.10350235909942	5.3122417953158	3.77775802110386	0.916122102131503
cg24332570	cg24332570	10	Body	ANK3	-0.0242138328085486	1.83662582214033e-12	TRUE	blue	12.692446288382	1.10354533424259	35.5677243870383	7.09131787327817	0.725419701140069
cg14129122	cg14129122	5	5'UTR;5'UTR;5'UTR;5'UTR	MEF2C	-0.0197629097593828	1.84195807839789e-08	TRUE	blue	12.6931257741011	1.10356858342506	23.965307674016	6.84786572712594	0.750922693942248
cg20981615	cg20981615	4	TSS200	TXK	-0.0219737950386427	3.26832558600322e-06	FALSE	brown	12.6931931926158	1.10357089013908	18.8106508718278	7.7948765010013	0.770998034294911
cg26951839	cg26951839	5	Body	LHFPL2	-0.010614569380317	1.94992916928058e-05	FALSE	blue	12.6946510945323	1.10362076903001	18.3832874320518	10.3235960595081	0.929999829143549
cg07209889	cg07209889	3	5'UTR;Body	SLC6A1;SLC6A1-AS1	-0.00636096362924878	9.0143211388855e-07	FALSE	blue	12.6948213141094	1.10362659234307	21.9408426100757	6.71063193250393	0.999849304951623
cg14908150	cg14908150	12			-0.0042475718860498	0.0100700710966676	FALSE	brown	12.6956482401097	1.10365488086276	4.88932283233237	2.92610879289555	0.720375028650215
cg05693243	cg05693243	15	Body	ZNF609	-0.0113673034884988	2.59557583087818e-05	FALSE	blue	12.6984428576918	1.10375046900531	19.0686858983507	10.2329908947997	0.901548885108781
cg21586994	cg21586994	5	Body	LINC01411	-0.00729834253729026	0.0225787374171141	FALSE	brown	12.6999243117709	1.10380113268208	8.49041679035659	7.291987696592	0.963287232626773
cg08687088	cg08687088	10	Body;Body;5'UTR	DOCK1;FAM196A	-0.00118945212245833	0.0659027355651743	FALSE	yellow	12.7003188427938	1.10381462409987	4.05144809665569	3.57826323693126	0.757259290366308
cg25847466	cg25847466	14	TSS1500;Body	ELMSAN1;LOC100506476	-0.0384502934478398	6.29272735077905e-22	TRUE	blue	12.7007642254697	1.10382985394169	55.4879943572215	4.9643052552388	0.750126367270893
cg15749836	cg15749836	3	Body;Body;Body;Body	VGLL4	-0.0183818815189898	1.23628439676074e-15	TRUE	green	12.701798987073	1.10386523550936	38.7306828581691	5.52771030632249	0.774148922072904
cg13112511	cg13112511	5	Body;TSS1500;Body	PDE4D	-0.0216966006265919	2.97068370800195e-09	TRUE	green	12.7019389861616	1.10387002227198	22.0256753774307	2.54441992819059	0.486714319727021
cg00233420	cg00233420	11			-0.00266731160600678	0.098993238892274	FALSE	brown	12.7027219313949	1.10389679128068	13.1502667057836	10.1677726809816	0.962626557747664
cg19280785	cg19280785	3	Body	KY	-0.0260680494494598	1.08657317401703e-12	TRUE	blue	12.7055906890123	1.10399486041475	30.9449176459967	4.41617117943642	0.728355637383865
cg26236143	cg26236143	3	Body;Body;Body;Body;Body	RBMS3	-0.0136602001242702	1.73388618187604e-10	TRUE	blue	12.7058722854118	1.10400448565848	43.7160843586107	22.7005940811087	1.04198624633101
cg08081757	cg08081757	22	Body;Body;Body;Body;Body	OSBP2	-0.0130011647223894	5.34433387628918e-07	FALSE	brown	12.7066309894941	1.10403041785358	31.8172265043231	18.0937700455509	0.918951358906242
cg01064938	cg01064938	2	Body;Body;Body;Body;Body	MAP4K4	-0.0118202911984417	2.15469578468392e-06	FALSE	brown	12.707042073487	1.10404446788951	19.1394136706732	8.38773815595781	0.805757471454056
cg23229099	cg23229099	10	Body	KIF5B	-0.00941542791396862	1.40842871053966e-10	TRUE	blue	12.7071188654351	1.10404709243567	36.2117808219338	12.8261500522767	1.03687190237229
cg15174565	cg15174565	15	Body	CHSY1	-0.00305752576135104	0.165080996766215	FALSE	brown	12.709609111537	1.10413219388107	2.3434043229708	2.24192334694393	0.837023260849145
cg20849099	cg20849099	6	Body;Body	JARID2	-0.00357844927925236	0.106032682330485	FALSE	brown	12.7104010129392	1.1041592527538	3.70524336257841	3.59817206797982	0.83403628311371
cg16915477	cg16915477	20	5'UTR;Body	CTNNBL1	-0.0244095219735813	1.56101585420684e-15	TRUE	blue	12.7116554345476	1.10420211225921	42.8705546800004	8.61019293331617	0.866231099887309
cg05125468	cg05125468	1	Body	PGBD5	-0.0173945851305398	4.03798531811441e-09	TRUE	blue	12.7116636704707	1.10420239363993	21.5066717235556	2.29212919612914	0.821251200197087
cg20533403	cg20533403	6			-0.00451335178864298	0.0221975085914065	FALSE	brown	12.7121492394255	1.10421898280525	13.2766444614038	8.9356957562923	0.973573692308687
cg11803132	cg11803132	8	Body;Body;Body;Body;Body;Body;Body;Body;Body	C8orf37-AS1	-0.014934181202921	0.00107231400881114	FALSE	brown	12.7134734834957	1.10426422157082	12.6158153842876	8.61705523242875	0.790065105286211
cg03435248	cg03435248	10	Body	STK32C	-0.0219095091777532	5.10171062427473e-15	TRUE	blue	12.7137782039451	1.10427463075002	48.9993414080867	14.4396539374462	0.814769519411081
cg21830206	cg21830206	19	Body	ACTN4	0.0122569595968091	5.42535203307034e-05	FALSE	turquoise	12.7146090893625	1.10430301233379	30.3846764500645	21.7355360973906	0.941351765847611
cg05784862	cg05784862	17	TSS200	KSR1	-0.00788733271285278	0.0209503675390986	FALSE	brown	12.7163227228792	1.10436154118258	8.3841956699454	6.62958898056414	0.837410561167845
cg12379307	cg12379307	6	TSS200	SMPDL3A	-0.0121022822874681	1.72058014231524e-06	FALSE	green	12.7164818880451	1.10436697704027	23.6220631074101	10.7773989016733	0.72226375489317
cg25309768	cg25309768	16			-0.00302928640441104	0.123595782580391	FALSE	brown	12.7183739081294	1.10443158868112	5.08805105311191	5.0587986233449	0.970084160605695
cg27225068	cg27225068	3			-0.00743807464993285	0.00923195883107328	FALSE	brown	12.719044209603	1.10445447687125	7.87243178041226	6.06295043788211	0.901616238273304
cg20318156	cg20318156	1	Body;Body	LPPR5	-0.0105565582126997	1.19737357278649e-05	FALSE	blue	12.7198130407486	1.10448072798158	12.2747828416746	2.05621858314544	0.596744244596776
cg07710094	cg07710094	8			-0.00774572878667026	0.0212061861336901	FALSE	brown	12.720743202921	1.10451248548681	5.48551745793341	4.12375299615681	0.652753751521195
cg14532395	cg14532395	3			-0.0112710370748402	0.00260588885476978	FALSE	brown	12.7215306892171	1.10453936995119	8.72090351591442	5.31958210473994	0.796600796419388
cg04215287	cg04215287	3	Body;Body;Body	WWTR1	-0.00609234865571719	0.0601500437667707	FALSE	brown	12.7216311871046	1.10454280078877	8.64518740143996	7.69902043191337	0.793239964839797
cg25449821	cg25449821	17	Body	WSCD1	-0.0153147256604654	6.47362049096452e-06	FALSE	blue	12.7226971715242	1.10457919012827	24.9963901773718	14.3619458660633	0.876741146458309
cg14323539	cg14323539	2			-0.000350518060543078	0.822726891111971	FALSE	grey	12.7228851997099	1.10458560850001	2.58256881033441	2.58256881033429	0.879744843563708
cg18633154	cg18633154	14	Body	C14orf166B	-0.00576711808948063	0.00394237210034436	FALSE	brown	12.7229631454977	1.10458826916395	13.8488075410141	10.3720267121605	0.86279077560641
cg24096959	cg24096959	2	TSS200;Body;Body;Body	XIRP2-AS1;XIRP2	-0.00841403507575327	0.0189949610508903	FALSE	brown	12.7232470538271	1.10459796018041	6.26547561818975	4.38717382548495	0.761557412616406
cg19374755	cg19374755	2	TSS1500;TSS1500;5'UTR;5'UTR	LOC643072;BAZ2B	0.000289980623427351	0.878460137632079	FALSE	turquoise	12.7256786917514	1.1046809536196	9.81058266824434	9.81058266824419	0.546867571993832
cg27578421	cg27578421	22			-0.0179554819691003	9.55502004918804e-06	FALSE	blue	12.7258721029524	1.10468755419322	18.4255967005479	8.42967070605962	0.71760628591548
cg25687781	cg25687781	4	5'UTR	ART3	-0.00646078780350531	0.000101013356119793	FALSE	brown	12.7259533551726	1.10469032707023	14.1305105801391	7.26883766961316	1.01786655729657
cg12799489	cg12799489	5	Body	ANKH	-0.0139000165097331	4.0423655272088e-07	FALSE	blue	12.7270700625777	1.10472843490962	19.0014216913829	7.2508533914351	0.726000500294325
cg21818126	cg21818126	1	Body;Body	SUSD4	-0.0170809658617207	2.74376018826257e-10	TRUE	blue	12.728385541468	1.10477332157223	25.4325625729839	3.87203529244212	0.777823140428351
cg00071984	cg00071984	3	5'UTR;5'UTR	FHIT	-0.0262760450124619	1.10467623801454e-11	TRUE	blue	12.7299462965839	1.10482657151332	29.4770985474392	4.49981924104176	0.788687582420092
cg12060684	cg12060684	4	Body;Body;Body;Body	MAPK10	-0.0160635215320881	8.42068706507395e-05	FALSE	blue	12.7322468035099	1.10490504845066	16.4990506315734	8.96954044060419	0.714002947612925
cg12371924	cg12371924	12	TSS200	BCAT1	0.0218751980169503	1.72087131845763e-11	TRUE	turquoise	12.7332556255579	1.10493945781291	45.7126158538297	20.4617955206166	1.00402813564144
cg23119178	cg23119178	14	Body;Body	EGLN3	0.0159988193703685	5.9200503509882e-08	TRUE	turquoise	12.7338646464772	1.10496022925639	27.5255157424815	9.85629896951517	0.977526836441532
cg13944407	cg13944407	8			-0.010776270815507	8.07394948208172e-08	TRUE	blue	12.7340463167636	1.10496642516331	17.6709472655939	4.18921275384682	0.811538234421763
cg26297819	cg26297819	22	TSS200	TEF	-0.00940343641412797	1.14561965799748e-05	FALSE	blue	12.7346318056862	1.10498639279627	26.1168668017933	14.6019433173972	0.919888528758269
cg19549537	cg19549537	3			-0.0140564962159292	3.59486731113479e-05	FALSE	green	12.7347199733798	1.10498939960564	12.1790556411225	3.86340598777684	0.681121419684443
cg06479434	cg06479434	7	Body;Body	CALU	-0.0100745350942663	0.00700439384748214	FALSE	brown	12.7357507605296	1.10502455130551	10.3423906423767	7.39849335980966	0.783478991657522
cg07772762	cg07772762	15	Body;Body	TEX9	-0.0176590462760268	5.73309622937799e-13	TRUE	blue	12.736826708843	1.10506124004784	33.3122629494499	4.36602858376037	0.877930121072009
cg23916284	cg23916284	4	Body;Body;5'UTR;Body	RBPJ	-0.0209308253808645	2.57230241755774e-09	TRUE	blue	12.7387536688994	1.10512693967929	22.2958384432623	2.44476454787505	0.774779591530741
cg18469747	cg18469747	14	5'UTR;5'UTR;5'UTR	TRAF3	-0.030627667794474	2.66234024378577e-19	TRUE	blue	12.7394828007467	1.10515179681085	49.0742333390598	4.5401498024745	0.816130211209097
cg22649407	cg22649407	1	Body	REN	-0.0128348650839815	0.000298029821369695	FALSE	brown	12.7399530200731	1.10516782649536	16.9576938911468	10.7913345752602	0.911397381189658
cg11777506	cg11777506	2			-0.00617319151994833	0.0256448193430427	FALSE	brown	12.7403808089417	1.10518240921993	7.1717850876843	6.11478069197938	0.909199181019445
cg13237094	cg13237094	2			-0.00771058002255075	0.0495575557829083	FALSE	brown	12.7418510167251	1.10523252281537	8.29081981412401	8.29081981412421	0.838617483007535
cg07910110	cg07910110	10	Body;Body;Body;Body	FAM13C	-0.0086195897971345	0.00318887964261531	FALSE	blue	12.7430922588603	1.10527482737179	14.6542826156222	9.3935448623451	0.863907633717693
cg26764243	cg26764243	3			-0.0168527500185068	2.38576713520888e-06	FALSE	blue	12.743602324824	1.10529221046812	23.6196712015768	12.562418251269	0.83060790749978
cg06766021	cg06766021	9	Body	MEGF9	-0.0288861260817859	8.31087503990551e-15	TRUE	blue	12.7439182502069	1.10530297688615	36.8038272425798	4.51089410497079	0.772051320200048
cg05185586	cg05185586	2			-0.00771752589430459	0.0286577690527137	FALSE	brown	12.7440492026163	1.10530743953378	3.52888266760641	2.23560128067038	0.643293393652472
cg19868468	cg19868468	7			-0.0199491598869552	6.77194116039364e-07	FALSE	blue	12.7457515419903	1.10536544835111	31.1189713138074	19.131887600344	0.799835359884465
cg24312597	cg24312597	2			-0.000239649825823724	0.871058179677353	FALSE	grey	12.7461783493857	1.10537999100029	5.6406266433911	5.40337542379962	1.08039115946436
cg26814987	cg26814987	12	TSS200	FAM101A	-0.00646410380608948	0.0173278126254809	FALSE	brown	12.7474459807964	1.10542318025577	3.94178751769084	2.85775228424038	0.775133281842896
cg24377945	cg24377945	20	Body;Body	RPN2	-0.0111296238964293	0.00119638102223345	FALSE	brown	12.7491209923114	1.10548024270343	14.8324137928347	11.0082848057162	0.86695573263
cg08722996	cg08722996	11			-0.0191739880932461	7.61744862280013e-11	TRUE	blue	12.749327041517	1.105487261643	26.8194499500072	3.75283366755437	0.719173709951831
cg00850538	cg00850538	2	TSS1500	CRIM1	0.00169465204853537	0.115545133174233	FALSE	turquoise	12.7497607976014	1.10550203690674	5.18043425356234	4.60569775121468	0.683173727262036
cg21336938	cg21336938	3	Body	PLSCR5	-0.00264489782465466	0.153018813742596	FALSE	yellow	12.7498041786013	1.10550351458911	21.1548788989316	21.0668498551064	1.12015545951994
cg23513444	cg23513444	5	Body;Body;TSS1500;ExonBnd;ExonBnd;ExonBnd;Body	PIK3R1	-0.0205245423701786	4.20920489720084e-12	TRUE	blue	12.7501831021556	1.105516421608	31.6188200071246	5.6158495089534	0.835551758780237
cg14249990	cg14249990	14	Body;Body;Body;Body	NIN	-0.0169652282395352	4.34035359558201e-07	FALSE	blue	12.7508170325146	1.105538013895	16.6532951423781	2.75798019142351	0.694002646287647
cg04375230	cg04375230	5	Body	MCC	-0.0107302978560885	0.000145337714644983	FALSE	brown	12.7545661631508	1.10566569100116	10.3915338278705	5.68501043607174	0.661558948061974
cg05725004	cg05725004	1			0.00528032227048509	7.38804163114734e-07	FALSE	turquoise	12.7548434160132	1.10567513139122	15.999339379626	2.50826760843904	0.774204026538764
cg06429138	cg06429138	11			-0.00164566284552226	0.369476916272214	FALSE	brown	12.7548796459153	1.10567636499509	4.20828743988227	4.20828743988267	0.869931806152747
cg11022926	cg11022926	7	Body	STK17A	-0.0223191733627211	3.65261249347669e-10	TRUE	blue	12.7559737449227	1.10571361668201	43.0622908087643	19.8762663826299	0.805513180398994
cg10176185	cg10176185	1	3'UTR	LDLRAP1	-0.0166491948127242	7.51746461250731e-09	TRUE	blue	12.7562504652113	1.10572303789855	20.6939789007821	3.00606064961946	0.80356086119541
cg13463374	cg13463374	18			-0.00366616474509461	0.119069034344715	FALSE	brown	12.7571365596442	1.10575320448698	11.8380828506382	8.87816921737431	0.745390936927813
cg01550554	cg01550554	13			-0.0129571687069225	1.77758975631329e-07	FALSE	blue	12.758073800457	1.10578511004508	20.5975056010741	5.19548075294372	0.950611350054978
cg25072198	cg25072198	19	Body	ELAVL1	-0.00370422486385073	0.07074422691819	FALSE	brown	12.7585243491971	1.10580044679417	3.20170726661487	2.89326718904869	1.01492647358183
cg11691093	cg11691093	22	Body	MYH9	-0.0124299156384661	1.06325277116457e-05	FALSE	blue	12.7588841978446	1.105812695709	18.0827095546342	7.92123097412713	0.933030522032366
cg27191852	cg27191852	7	TSS1500;TSS1500	SP8	0.00571723789747133	0.0401486403762249	FALSE	red	12.7595789484044	1.10583634339755	16.094029151446	14.8895496731908	0.548932932323462
cg13138122	cg13138122	11	Body	LOC100506368	-0.0132580753949244	2.89949880052494e-07	FALSE	blue	12.7602532678695	1.10585929442798	18.2538207238097	3.64551508810888	0.929305867485034
cg19007141	cg19007141	4	Body	MAML3	-0.00221943601242145	0.196716986160729	FALSE	red	12.7621644330042	1.10592433595212	10.2479210305445	10.2227268207989	0.624204323381426
cg07815734	cg07815734	22	TSS1500;5'UTR;5'UTR;5'UTR	MKL1	-0.00209568897810129	0.463936754774672	FALSE	yellow	12.7623136586727	1.10592941404886	18.7877023461145	18.7877023461156	0.944024848692554
cg07088118	cg07088118	14			0.00138344579368953	0.194933666980041	FALSE	grey	12.7623264996648	1.1059298510205	3.38240997374891	3.38240997374896	0.925989435652533
cg19217770	cg19217770	9	Body	APBA1	-0.000427200232771986	0.840095147964369	FALSE	yellow	12.7624621905339	1.10593446847661	13.3431097132852	13.3431097132853	1.07670663492639
cg17848367	cg17848367	3	TSS1500;Body;Body;Body;Body;Body;Body;Body	FOXP1	0.0180948728244294	6.72088342493992e-06	FALSE	turquoise	12.7638855613538	1.10598290173462	28.119913394091	16.7083862703355	0.936206890181877
cg10404856	cg10404856	1			0.0149117026868067	2.76367913261369e-09	TRUE	turquoise	12.764135447379	1.10599140408753	42.8571657071766	21.6490988910529	1.08501575604581
cg16680677	cg16680677	10			-0.00764918632244947	0.00119526163863602	FALSE	brown	12.764198451093	1.10599354775781	14.7908785544345	9.94290191625041	0.840730002606358
cg10454881	cg10454881	10	Body;Body;Body	CELF2;CELF2-AS2	-0.0280797766750961	1.4870140371028e-11	TRUE	blue	12.7646394765483	1.10600855313504	36.3070658379331	12.1503521602198	0.750366839943842
cg07936800	cg07936800	2			-0.0326395909196464	2.35740774157913e-20	TRUE	blue	12.7668224223188	1.1060828176882	52.0629811354297	5.85518396581864	0.812131277398634
cg16494337	cg16494337	2	Body	SPTBN1	-0.0171982648869545	5.29736959361883e-06	FALSE	blue	12.7691653871507	1.10616251201671	17.7889250051063	7.12746985417454	0.734672639493383
cg10180267	cg10180267	17	Body;Body	MYO18A	0.00221686613591344	0.285461812071762	FALSE	brown	12.769536349672	1.10617512870942	6.04273365141918	5.20552807798262	1.11734007335354
cg11239458	cg11239458	13	Body;Body;5'UTR;5'UTR;5'UTR;5'UTR	SLAIN1	-0.00756775154019106	0.0141534313830205	FALSE	brown	12.7717715129396	1.10625114040631	3.0416774562654	2.43262745941385	0.73806996376843
cg01892452	cg01892452	1	Body	COL24A1	-0.0173322629675964	1.96909376444672e-13	TRUE	blue	12.7722338505852	1.10626686156557	34.2173067223709	3.75654171954068	0.959684420398697
cg24785553	cg24785553	2	Body	ALK	-0.0241046793607002	1.16795180465578e-12	TRUE	blue	12.7742069191774	1.10633394666846	50.4395836799723	21.40176779588	0.994194782091554
cg05347108	cg05347108	16			-0.0123911671330684	0.00119085280075409	FALSE	brown	12.7746197097278	1.10634798039775	16.590129794092	11.8639653261708	0.911313317280803
cg03790740	cg03790740	13	Body	MIPEP	-0.00323021042742426	0.125160265244656	FALSE	brown	12.7799790379406	1.10653014148168	5.04373189883802	4.35263172432292	0.859271959959157
cg09128944	cg09128944	2			-0.000313046740797634	0.865011830044817	FALSE	brown	12.7803508601046	1.10654277671093	3.00049018114271	3.00049018114265	0.814824702406601
cg16214693	cg16214693	10	Body;Body	LHPP	-0.0116943339540281	3.75550586227491e-06	FALSE	brown	12.7810602033494	1.1065668805334	27.2838581992032	14.5489862277857	1.04213913459147
cg10201167	cg10201167	6			0.012576294738994	0.000527370891075953	FALSE	turquoise	12.782226378099	1.10660650480138	27.0379360981554	19.7804471700537	0.725836276216586
cg04586202	cg04586202	7	Body	LOC101928782	-0.0240056182717197	1.50900270256521e-06	FALSE	blue	12.7837524007278	1.10665835051505	29.1459398916735	17.3570091421853	0.782497876355354
cg26530701	cg26530701	12	TSS1500	RBMS2	-0.00855332004999106	7.30439365074176e-15	TRUE	blue	12.7838574741849	1.10666192009569	36.824419069624	3.67256361455497	1.15141600296227
cg20193802	cg20193802	22	Body;TSS1500	SEPT5;GP1BB	0.0158360246712707	6.6805501617082e-11	TRUE	turquoise	12.7853923747522	1.10671406076086	37.3008671663621	10.9769784104741	1.04482120971985
cg03689386	cg03689386	6	5'UTR;5'UTR;5'UTR;5'UTR	CNR1	-0.00634850742321079	2.8541934096417e-15	TRUE	green	12.7904560062513	1.10688602825256	41.4667655259362	4.53705144127031	0.631783955496022
cg02966792	cg02966792	10			-0.00730135800227317	0.0207020600315446	FALSE	brown	12.7904733433388	1.10688661692558	3.94486159452649	2.97262866590731	0.490343642420087
cg01456787	cg01456787	7	TSS1500;TSS1500	GPR85	-0.0181076397461855	6.18437217317825e-07	FALSE	blue	12.7911657584573	1.10691012691758	20.5689719519199	6.38803621017794	0.636882861875991
cg11465931	cg11465931	17	Body	MRC2	-7.36751007754368e-05	0.983488363105164	FALSE	turquoise	12.7916688360548	1.10692720741925	7.07906960784004	7.07906960784055	0.687534610276446
cg21547037	cg21547037	16			-0.0183206137279738	5.32927529197095e-09	TRUE	blue	12.7948973787754	1.10703680698676	22.0730091306912	3.25400238722506	0.810961453763107
cg23105907	cg23105907	6	Body	SESN1	-0.0296894173972245	1.72940635105249e-16	TRUE	blue	12.7959511512419	1.10707257348877	47.8758349539343	10.4704331128796	0.807866172791713
cg11218872	cg11218872	3			0.00188148729083183	0.578888159207448	FALSE	red	12.7970642638098	1.10711035087751	11.2638105074114	11.2638105074114	0.876209142367704
cg00448220	cg00448220	17			-0.0231685082412423	5.04052757770838e-09	TRUE	blue	12.797462522226	1.10712386637901	27.6029713983768	10.468976926965	0.752335011616661
cg09291739	cg09291739	5			0.00922676475406467	0.000284920561561363	FALSE	turquoise	12.798532804339	1.10716018593682	19.0131071633671	9.78375955961599	1.2883127190518
cg25137182	cg25137182	14			-0.00350759331905053	0.199776348085904	FALSE	yellow	12.7995175386652	1.10719359978503	17.611152832083	17.6109928497698	1.00442726183647
cg25333595	cg25333595	15	Body;Body;Body	C15orf41	-0.00696814037886328	0.132775448809537	FALSE	brown	12.8000673532195	1.10721225488651	3.01768758653259	2.86343356985176	0.550910078394525
cg10037956	cg10037956	11	Body	FAT3	-0.0199062728832975	6.2267634003419e-13	TRUE	blue	12.8009593675362	1.1072425190552	34.1805714332293	6.57843604777105	0.591379691330452
cg23439593	cg23439593	5	Body;Body;Body	PPAP2A	-0.0109677828600792	0.00016885929625821	FALSE	brown	12.8023102972245	1.10728834924152	11.3084778216682	5.14045394778287	0.655648139006689
cg20300776	cg20300776	1			-0.0116984912123511	0.00162052633591806	FALSE	green	12.8023780936675	1.10729064910322	18.5902426099004	14.2015746754875	0.668803274762317
cg06481431	cg06481431	19	Body	TRIP10	-0.0114690104388148	0.00710747017229393	FALSE	brown	12.8032651564589	1.10732073985094	11.303118281149	9.31816957372786	0.795106921269252
cg27147356	cg27147356	5			-0.0165156537694114	2.3649277375667e-07	FALSE	blue	12.804329880399	1.10735685442801	18.5128112904857	5.15987911598054	0.759747468538791
cg05330858	cg05330858	3			-0.00990715499244364	0.0328863471855393	FALSE	brown	12.8045631033395	1.10736476476104	3.31776212884526	2.52366450329326	0.588358712253757
cg01402360	cg01402360	5	Body;Body	RNF130	-0.0109296620837428	0.0118956570894031	FALSE	brown	12.8059424203166	1.10741154476326	13.5332713453852	11.5528090955638	0.788950260248118
cg04037707	cg04037707	7			-0.0159550210687936	5.59987367693719e-09	TRUE	blue	12.8060438110698	1.10741498326617	44.154024242129	25.5644211659809	0.935836277821013
cg09861350	cg09861350	4	TSS1500;TSS1500;TSS1500;TSS1500;TSS1500;ExonBnd;Body	EPHA5;EPHA5-AS1	-0.0206100661065813	3.34863964415634e-11	TRUE	blue	12.8078378184937	1.10747581961555	25.8442729403811	3.81650410152292	0.727602400325221
cg19042246	cg19042246	10	5'UTR;5'UTR;5'UTR;5'UTR;5'UTR	PTER	-0.00358253709383587	0.19941428646585	FALSE	brown	12.8087795586143	1.10750775143012	13.4000931830851	12.1689841755311	1.13639336221072
cg08266095	cg08266095	5			0.00575210628590733	0.000948739396299834	FALSE	red	12.8093197986581	1.10752606842286	15.1784390757931	11.4296646519888	0.568203503707817
cg23754918	cg23754918	7	3'UTR;3'UTR	IQCE	-0.0224654516358488	2.21696094162792e-11	TRUE	blue	12.8098909838033	1.10754543377793	45.3801012613853	21.1788206357864	0.958058766542974
cg16346806	cg16346806	7	Body;Body	HIPK2	-0.0124013473902365	0.00195127280674635	FALSE	brown	12.8101485069741	1.10755416451327	11.9916655293098	8.06907927526984	0.774093470953341
cg26400275	cg26400275	3	Body;Body;Body	RBMS3	-0.0115195908095948	0.0100954974705206	FALSE	brown	12.8104008449978	1.10756271928778	8.41053961484735	6.52879058276466	0.771025330632256
cg24833675	cg24833675	13	Body	ATP8A2	-0.0156557460634196	9.71006641647031e-05	FALSE	blue	12.8126693015496	1.10763961703343	19.6761345623021	12.0953859391681	0.775167204609363
cg15956845	cg15956845	3			-0.0158199388576883	6.61108873841455e-07	FALSE	blue	12.8131065078336	1.1076544361966	18.1854505409337	4.60289689735512	0.856107299043655
cg15319402	cg15319402	12			-0.00507692541603284	0.02843605630633	FALSE	blue	12.8169160509139	1.10778353975449	4.23433734039676	3.6093812751439	0.794346991499643
cg12493908	cg12493908	22	Body;Body	MICAL3	-0.0240831940054619	5.22908096120906e-09	TRUE	brown	12.8174477033645	1.10780155414547	37.3827533707815	18.504349038385	0.902269621543489
cg16941917	cg16941917	2			-0.0104287196657088	0.00565521371753523	FALSE	brown	12.8189832979366	1.10785358168783	7.0333637428094	4.52987510856798	0.681615948820773
cg06807528	cg06807528	11	Body	LOC101929473	-0.0271330219616451	5.74181029098238e-08	TRUE	blue	12.8208895276077	1.10791815806343	25.3044778610127	11.1086086232076	0.683154289589143
cg16534289	cg16534289	3	Body	FSTL1	-0.0180370920428445	2.31273463158428e-07	FALSE	blue	12.8215139964715	1.10793931079051	35.5140775806868	21.5870678681138	0.953201465453596
cg24687579	cg24687579	7	Body;Body;Body;Body;Body;Body;Body	CUX1	-0.0233686014217351	8.99861550689677e-11	TRUE	blue	12.8220262179701	1.10795666057673	32.9596808615353	10.0186500413384	0.766579810511178
cg12079207	cg12079207	19	5'UTR	ELAVL1	-0.0255011666447032	1.09564595324556e-09	TRUE	blue	12.8228403292503	1.10798423444116	31.3158954584861	13.3221827871798	0.751833809989157
cg03088458	cg03088458	19			-0.00180910961998346	0.0124586608424966	FALSE	blue	12.8232246237984	1.10799724984934	9.59386759648612	5.83951592954764	0.881293174874312
cg14521988	cg14521988	5	Body;Body;Body	PDE4D	-0.0191113737983478	1.21508284406436e-08	TRUE	blue	12.8243260751021	1.10803455198623	26.4656897257826	10.2149495511592	0.805042718498123
cg07109453	cg07109453	1			-0.0120722137925778	0.00604141580107727	FALSE	brown	12.8243823296355	1.10803645703603	6.07493276572731	4.12358832998454	0.681087092689899
cg02280893	cg02280893	1	3'UTR	DTL	-0.0192111738940189	1.82114095084075e-07	FALSE	blue	12.8243893528106	1.10803669487402	19.699996684458	4.65169955204405	0.757871690255599
cg10426588	cg10426588	2			-0.0303097460006535	1.47850540243491e-13	TRUE	blue	12.8248201070541	1.10805128200517	41.050003408821	12.0036290077037	0.71847767558982
cg00149346	cg00149346	14	Body	POMT2	-0.0198443885367652	1.15017985016684e-11	TRUE	blue	12.8261173663001	1.10809520964198	32.2557825302218	6.51622533401314	0.823606463255619
cg12878752	cg12878752	1			-0.0253729143138097	1.09181957712271e-14	TRUE	blue	12.8278950758023	1.10815539901237	37.6915447080621	4.69682063181159	0.828497475658473
cg10806720	cg10806720	14	5'UTR;5'UTR;Body;Body;Body;Body;Body;Body;Body;Body	IFI27	0.000628697867173526	0.852734218130364	FALSE	brown	12.8279533532676	1.10815737201916	2.68829067829296	2.6882906782931	0.715987261787195
cg05848434	cg05848434	4			-0.00457177451592494	0.0367107027432519	FALSE	brown	12.8299043821415	1.10822341970594	2.76424347362837	2.36772219659755	0.793096880267702
cg06928940	cg06928940	6	Body	GABRR2	-0.00973284018114117	1.07230278198604e-09	TRUE	blue	12.8309140335261	1.1082575952352	29.5041408319492	8.94471121747762	0.83494786687825
cg04110886	cg04110886	1	Body	PEX14	-0.0125496312954553	0.0014750796652483	FALSE	brown	12.8319115125268	1.10829135610266	16.2516658576897	11.3580465455811	0.912728864746863
cg17492898	cg17492898	17			-0.0109463201013223	0.00242632838833847	FALSE	blue	12.833172722561	1.10833403950505	17.7710549813969	14.7815946066913	0.814950228975907
cg03731828	cg03731828	6			-0.0125839493605932	5.93218295010555e-13	TRUE	blue	12.8337624787969	1.10835399731278	39.2604133675417	11.0266303460408	0.697646746937026
cg19003116	cg19003116	18	Body	APCDD1	-0.0172948870603295	2.0327834354627e-05	FALSE	brown	12.8347753945155	1.10838827302491	21.6979032516498	12.8246329522366	0.828178531141982
cg09374028	cg09374028	12	Body	SPPL3	-0.0249753061736841	4.45915029894244e-15	TRUE	blue	12.8366970318422	1.10845329122682	45.4009506613801	11.0690004140483	0.765493127583227
[truncated: 71,036 more rows]
