# Supplementary material for: Cell-type-specific DNA methylation dynamics in the prenatal and postnatal human cortex
Source: Cell Genom. 2025 Sep 24;5(12):101010. doi: 10.1016/j.xgen.2025.101010 (PMC12802690; doi:10.1016/j.xgen.2025.101010)
Supplement: Table S5. Pathway analysis terms for nonlinear DNA methylation sites during bulk fetal cortex development, related to Figure 2 [file mmc6.csv]

	Module	ONTOLOGY	TERM	N	DE	P.DE	FDR
GO:0048731	turquoise	BP	system development	3842	1708	7.81E-17	1.76E-12
GO:0007275	turquoise	BP	multicellular organism development	4502	1947	1.65E-15	1.73E-11
GO:0009653	turquoise	BP	anatomical structure morphogenesis	2640	1229	2.30E-15	1.73E-11
GO:0007267	turquoise	BP	cell-cell signaling	1624	781	4.74E-14	2.68E-10
GO:0007399	turquoise	BP	nervous system development	2386	1114	2.01E-13	8.46E-10
GO:0048856	turquoise	BP	anatomical structure development	5673	2353	2.25E-13	8.46E-10
GO:0030029	turquoise	BP	actin filament-based process	773	430	1.18E-12	3.81E-09
GO:0030054	turquoise	CC	cell junction	2096	1019	2.74E-12	7.74E-09
GO:0048513	turquoise	BP	animal organ development	2925	1266	1.24E-11	3.12E-08
GO:0032502	turquoise	BP	developmental process	6177	2504	2.64E-11	5.96E-08
GO:0030036	turquoise	BP	actin cytoskeleton organization	686	382	3.55E-11	7.29E-08
GO:0048699	turquoise	BP	generation of neurons	1418	694	6.34E-11	1.19E-07
GO:0000902	turquoise	BP	cell morphogenesis	912	489	1.78E-10	3.09E-07
GO:0022008	turquoise	BP	neurogenesis	1645	784	2.81E-10	4.54E-07
GO:0048870	turquoise	BP	cell motility	1712	769	5.76E-10	8.68E-07
GO:0030182	turquoise	BP	neuron differentiation	1342	652	6.33E-10	8.94E-07
GO:0007155	turquoise	BP	cell adhesion	1466	702	9.05E-10	1.20E-06
GO:0016477	turquoise	BP	cell migration	1517	691	1.09E-09	1.37E-06
GO:0010646	turquoise	BP	regulation of cell communication	3357	1436	1.34E-09	1.55E-06
GO:0023051	turquoise	BP	regulation of signaling	3353	1434	1.37E-09	1.55E-06
GO:0099537	turquoise	BP	trans-synaptic signaling	721	377	2.31E-09	2.39E-06
GO:0007268	turquoise	BP	chemical synaptic transmission	716	374	2.43E-09	2.39E-06
GO:0098916	turquoise	BP	anterograde trans-synaptic signaling	716	374	2.43E-09	2.39E-06
GO:0043005	turquoise	CC	neuron projection	1253	624	2.83E-09	2.67E-06
GO:0042995	turquoise	CC	cell projection	2273	1044	3.76E-09	3.09E-06
GO:0009887	turquoise	BP	animal organ morphogenesis	1006	481	3.79E-09	3.09E-06
GO:0050793	turquoise	BP	regulation of developmental process	2435	1051	3.81E-09	3.09E-06
GO:0098590	turquoise	CC	plasma membrane region	1250	625	3.83E-09	3.09E-06
GO:0061035	turquoise	BP	regulation of cartilage development	70	52	7.03E-09	5.48E-06
GO:0032989	turquoise	BP	cellular component morphogenesis	751	402	7.56E-09	5.70E-06
GO:0045202	turquoise	CC	synapse	1374	670	8.52E-09	6.21E-06
GO:0030154	turquoise	BP	cell differentiation	4167	1719	9.83E-09	6.91E-06
GO:0099536	turquoise	BP	synaptic signaling	743	384	1.01E-08	6.91E-06
GO:0048869	turquoise	BP	cellular developmental process	4169	1719	1.06E-08	6.91E-06
GO:0120025	turquoise	CC	plasma membrane bounded cell projection	2163	991	1.07E-08	6.91E-06
GO:0009888	turquoise	BP	tissue development	1948	847	1.37E-08	8.62E-06
GO:0008283	turquoise	BP	cell population proliferation	3156	1314	1.82E-08	1.10E-05
GO:0048666	turquoise	BP	neuron development	1089	541	1.86E-08	1.10E-05
GO:0031175	turquoise	BP	neuron projection development	947	480	1.90E-08	1.10E-05
GO:0036477	turquoise	CC	somatodendritic compartment	801	414	1.95E-08	1.10E-05
GO:0065008	turquoise	BP	regulation of biological quality	2824	1201	2.64E-08	1.45E-05
GO:0007154	turquoise	BP	cell communication	6191	2424	2.78E-08	1.49E-05
GO:0040011	turquoise	BP	locomotion	1263	562	3.54E-08	1.86E-05
GO:0048858	turquoise	BP	cell projection morphogenesis	623	340	4.45E-08	2.28E-05
GO:0023052	turquoise	BP	signaling	6098	2383	4.67E-08	2.35E-05
GO:0051094	turquoise	BP	positive regulation of developmental process	1302	585	5.10E-08	2.50E-05
GO:0032990	turquoise	BP	cell part morphogenesis	642	347	5.29E-08	2.54E-05
GO:0071944	turquoise	CC	cell periphery	5656	2308	5.68E-08	2.67E-05
GO:0048762	turquoise	BP	mesenchymal cell differentiation	252	139	5.96E-08	2.75E-05
GO:0030312	turquoise	CC	external encapsulating structure	536	273	6.35E-08	2.87E-05
GO:0030111	turquoise	BP	regulation of Wnt signaling pathway	324	176	7.52E-08	3.33E-05
GO:0031012	turquoise	CC	extracellular matrix	535	272	8.12E-08	3.53E-05
GO:0060485	turquoise	BP	mesenchyme development	308	163	9.20E-08	3.87E-05
GO:0120039	turquoise	BP	plasma membrane bounded cell projection morphogenesis	618	336	9.25E-08	3.87E-05
GO:0060070	turquoise	BP	canonical Wnt signaling pathway	302	162	1.05E-07	4.30E-05
GO:0060828	turquoise	BP	regulation of canonical Wnt signaling pathway	249	138	1.09E-07	4.30E-05
GO:0042127	turquoise	BP	regulation of cell population proliferation	2170	915	1.12E-07	4.30E-05
GO:0045121	turquoise	CC	membrane raft	278	161	1.12E-07	4.30E-05
GO:0098857	turquoise	CC	membrane microdomain	278	161	1.12E-07	4.30E-05
GO:0040012	turquoise	BP	regulation of locomotion	1080	491	1.19E-07	4.48E-05
GO:0030030	turquoise	BP	cell projection organization	1523	712	1.31E-07	4.87E-05
GO:0005911	turquoise	CC	cell-cell junction	485	265	1.52E-07	5.53E-05
GO:2000145	turquoise	BP	regulation of cell motility	1039	473	1.56E-07	5.61E-05
GO:0048812	turquoise	BP	neuron projection morphogenesis	602	326	1.61E-07	5.69E-05
GO:0098609	turquoise	BP	cell-cell adhesion	920	439	1.89E-07	6.56E-05
GO:0007411	turquoise	BP	axon guidance	222	138	1.98E-07	6.65E-05
GO:0097485	turquoise	BP	neuron projection guidance	222	138	1.98E-07	6.65E-05
GO:0034330	turquoise	BP	cell junction organization	714	374	2.00E-07	6.65E-05
GO:0030425	turquoise	CC	dendrite	589	313	2.10E-07	6.88E-05
GO:0045595	turquoise	BP	regulation of cell differentiation	1550	667	2.14E-07	6.90E-05
GO:0070161	turquoise	CC	anchoring junction	860	434	2.30E-07	7.31E-05
GO:0030334	turquoise	BP	regulation of cell migration	984	450	2.48E-07	7.78E-05
GO:0003013	turquoise	BP	circulatory system process	575	288	2.56E-07	7.93E-05
GO:0090497	turquoise	BP	mesenchymal cell migration	59	45	2.62E-07	7.99E-05
GO:0198738	turquoise	BP	cell-cell signaling by wnt	440	225	2.75E-07	8.30E-05
GO:0030424	turquoise	CC	axon	618	324	2.79E-07	8.31E-05
GO:0030001	turquoise	BP	metal ion transport	859	412	2.84E-07	8.35E-05
GO:0030178	turquoise	BP	negative regulation of Wnt signaling pathway	166	97	2.88E-07	8.35E-05
GO:0097447	turquoise	CC	dendritic tree	591	313	3.03E-07	8.66E-05
GO:0001501	turquoise	BP	skeletal system development	506	249	3.48E-07	9.82E-05
GO:0044297	turquoise	CC	cell body	532	274	3.60E-07	0.000100398
GO:0007167	turquoise	BP	enzyme-linked receptor protein signaling pathway	970	453	3.81E-07	0.000104843
GO:0090090	turquoise	BP	negative regulation of canonical Wnt signaling pathway	134	80	3.94E-07	0.000107152
GO:0016055	turquoise	BP	Wnt signaling pathway	438	223	4.30E-07	0.00011572
GO:0007015	turquoise	BP	actin filament organization	441	239	5.22E-07	0.000138645
GO:0043025	turquoise	CC	neuronal cell body	468	246	5.38E-07	0.000141223
GO:0062023	turquoise	CC	collagen-containing extracellular matrix	405	209	5.89E-07	0.000151752
GO:0005604	turquoise	CC	basement membrane	84	63	5.91E-07	0.000151752
GO:0120036	turquoise	BP	plasma membrane bounded cell projection organization	1484	692	6.51E-07	0.000165225
GO:0003779	turquoise	MF	actin binding	414	234	6.68E-07	0.000167608
GO:0072001	turquoise	BP	renal system development	314	168	6.89E-07	0.000171149
GO:0035295	turquoise	BP	tube development	1120	500	7.28E-07	0.000178724
GO:0060537	turquoise	BP	muscle tissue development	419	208	7.46E-07	0.000181109
GO:0007517	turquoise	BP	muscle organ development	340	172	7.76E-07	0.000186539
GO:0001755	turquoise	BP	neural crest cell migration	57	43	8.25E-07	0.000196216
GO:0009966	turquoise	BP	regulation of signal transduction	2951	1236	1.09E-06	0.000255872
GO:0061448	turquoise	BP	connective tissue development	277	149	1.15E-06	0.000268741
GO:0045597	turquoise	BP	positive regulation of cell differentiation	849	389	1.29E-06	0.000296444
GO:0048667	turquoise	BP	cell morphogenesis involved in neuron differentiation	542	292	1.57E-06	0.000358659
GO:0061061	turquoise	BP	muscle structure development	676	317	1.84E-06	0.000413537
GO:0007166	turquoise	BP	cell surface receptor signaling pathway	2675	1124	1.85E-06	0.000413537
GO:0002062	turquoise	BP	chondrocyte differentiation	113	72	2.12E-06	0.000470497
GO:00452021	blue	CC	synapse	1374	713	4.24E-13	9.57E-09
GO:00430051	blue	CC	neuron projection	1253	649	4.09E-11	4.62E-07
GO:00364771	blue	CC	somatodendritic compartment	801	431	4.85E-10	3.65E-06
GO:00300541	blue	CC	cell junction	2096	1019	1.65E-09	9.34E-06
GO:00304241	blue	CC	axon	618	340	3.93E-09	1.78E-05
GO:00220081	blue	BP	neurogenesis	1645	789	1.30E-08	4.90E-05
GO:00486991	blue	BP	generation of neurons	1418	690	2.74E-08	8.83E-05
GO:00974471	blue	CC	dendritic tree	591	323	4.53E-08	0.000125066
GO:00429951	blue	CC	cell projection	2273	1059	6.02E-08	0.000125066
GO:00486661	blue	BP	neuron development	1089	548	6.44E-08	0.000125066
GO:01200251	blue	CC	plasma membrane bounded cell projection	2163	1009	6.45E-08	0.000125066
GO:00230511	blue	BP	regulation of signaling	3353	1458	7.04E-08	0.000125066
GO:00304251	blue	CC	dendrite	589	321	7.20E-08	0.000125066
GO:00106461	blue	BP	regulation of cell communication	3357	1458	1.01E-07	0.000161435
GO:00311751	blue	BP	neuron projection development	947	484	1.07E-07	0.000161435
GO:00301821	blue	BP	neuron differentiation	1342	649	1.31E-07	0.000184703
GO:0050804	blue	BP	modulation of chemical synaptic transmission	467	257	2.41E-07	0.000320118
GO:0099177	blue	BP	regulation of trans-synaptic signaling	468	257	2.81E-07	0.000352223
GO:0098794	blue	CC	postsynapse	615	330	3.08E-07	0.000366747
GO:00995361	blue	BP	synaptic signaling	743	381	9.57E-07	0.001081317
GO:00343301	blue	BP	cell junction organization	714	377	1.22E-06	0.001309404
GO:0098978	blue	CC	glutamatergic synapse	386	217	1.33E-06	0.001367025
GO:00073991	blue	BP	nervous system development	2386	1084	2.11E-06	0.00202748
GO:0010975	blue	BP	regulation of neuron projection development	431	242	2.15E-06	0.00202748
