# Supplementary material for: Cell-type-specific DNA methylation dynamics in the prenatal and postnatal human cortex
Source: Cell Genom. 2025 Sep 24;5(12):101010. doi: 10.1016/j.xgen.2025.101010 (PMC12802690; doi:10.1016/j.xgen.2025.101010)
Supplement: Table S9. Enrichment statistics for bulk fetal cortex dDMPs across cell-type-specific transcriptionally active regions during development, related to Figure 1 [file mmc10.csv]

Celltype	DMPs.in.Peaks	Estimate	OR	P	P.adj	logP.adj
Acinar	590	0.181155912638332	1.19860204193237	0.000262921917048622	0.0141977835206256	1.84777944997581
Adrenocortical	344	-0.0123515603665045	0.987724407061478	0.835930276082908	1	0
Antigen	625	-0.0995236368255458	0.905268551940785	0.10290252809989	1	0
Astrocytes	1114	0.75000274228265	2.11700582203305	1.24799998473568e-81	6.73919991757265e-80	79.1713916601425
Bronchiolar	572	0.0649217525990016	1.06707552523092	0.204257508843766	1	0
Cardiomyocytes	735	0.578329738644735	1.78305776971459	4.35955844993131e-41	2.35416156296291e-39	38.6281637354197
Chromaffin	737	0.137441577874202	1.14733467428335	0.00281824684612813	0.152185329690919	0.817627210517862
Ciliated	786	0.378617023903412	1.46026368255568	2.29387402298436e-16	1.23869197241155e-14	13.9070366769278
SKOR2_NPSR1	478	-0.272704622813913	0.761317630279955	1.38637730828618e-05	0.000748643746474537	3.12572479878533
Ductal	678	0.220874422555892	1.24716680471022	3.56862802508201e-06	0.000192705913354428	3.71510495842294
Endocardial	760	0.499215801499186	1.64742885277372	9.22116769403831e-31	4.97943055478069e-29	28.3028203201031
Vascular	859	0.150454249003913	1.1623621246616	0.000538752921035888	0.029092657735938	1.53621660232364
ENS_glia	995	0.348861261104575	1.41745252090238	7.17791528763166e-16	3.8760742553211e-14	13.4116079116091
ENS_neurons	851	0.283658825511795	1.32797978063356	5.53616169563635e-11	2.98952731564363e-09	8.52439747402871
Epicardial	612	0.28800874959584	1.3337689740118	2.15306640255001e-09	1.16265585737701e-07	6.93454881610536
Erythroblasts	377	0.0415964427510879	1.04247369603468	0.50209819156606	1	0
Excitatory	767	1.26847134414695	3.55541340260509	2.16114532116192e-141	1.16701847342743e-139	138.932922269195
Extravillous	398	0.00795857434267091	1.00799032797745	0.894630314656817	1	0
Ganglion	728	0.0862133069685693	1.09003881638413	0.0585311166246613	1	0
Goblet	534	-0.117137981172436	0.889462455623407	0.0379994902241172	1	0
Granule	737	0.304280390005593	1.35564911326752	7.91884371969384e-11	4.27617560863467e-09	8.36894446803412
Hematopoietic	478	-0.025029679516719	0.975280965731051	0.654035282135566	1	0
Hepatoblasts	522	0.208005236478691	1.23121961678727	6.64998472018329e-05	0.00359099174889898	2.4447855927608
IGFBP1_DKK1	581	0.186334982040232	1.20482578778716	5.91837750755653e-05	0.00319592385408053	2.49540357671305
Inhibitory	419	-0.105415147924995	0.899950832302632	0.0984322991764772	1	0
Intestinal	404	-0.0517698742074919	0.949547357039873	0.345077181613357	1	0
Islet	651	0.252129098419073	1.28676214552116	5.50861364520831e-08	2.97465136841249e-06	5.52656392662348
Limbic	595	0.119519156683197	1.12695483257713	0.0345843108845654	1	0
Lymphatic	700	0.177568685813042	1.19431008724467	0.000106408112576929	0.00574603807915415	2.24063150025293
Lymphoid	679	0.0468663313303499	1.04798191736822	0.36382180842343	1	0
Megakaryocytes	469	-0.0768824114005932	0.925998734099013	0.179654267101747	1	0
Mesangial	626	0.267790978878148	1.30707390540598	1.51457572621925e-08	8.17870892158398e-07	6.0873152479773
Mesothelial	416	0.273998802813893	1.31521322768278	1.21454227542169e-06	6.5585282872771e-05	4.18319360398127
Metanephric	694	0.17710722655959	1.19375908894483	3.34684999675185e-05	0.001807298998246	2.74296999212843
Myeloid	680	0.214589275259162	1.23935275957458	5.2327306325068e-06	0.000282567454155367	3.54887786122313
Neuroendocrine	727	0.300423202088741	1.35043019153979	7.61753694374916e-11	4.11346994962455e-09	8.38579167102338
PAEP_MECOM	684	0.172065147179085	1.1877552095948	8.81335947676651e-05	0.00475921411745391	2.32246475581547
Parietal	475	0.0737292712453712	1.076515322389	0.2023450646886	1	0
Photoreceptor	650	0.289588639146944	1.33587784713207	1.95383206021733e-10	1.05506931251736e-08	7.97671900856058
Purkinje	528	0.129644095458164	1.13842314124865	0.0165823298266511	0.895445810639161	0.0479606910572493
Retinal_progenitors	690	0.0600497753447803	1.06188940114098	0.197439165922332	1	0
Retinal_pigment	837	0.320796485086944	1.37822506299607	5.79779158788466e-15	3.13080745745772e-13	12.5043436403789
Satellite	862	0.48789390364662	1.62888202236189	1.02541160204917e-25	5.53722265106549e-24	23.2567080132074
Schwann	919	0.445980504447478	1.56202101377418	2.58073191756668e-24	1.39359523548601e-22	21.8558633471281
Skeletal	662	0.0404036839643833	1.04123101762895	0.436060109895802	1	0
Smooth	931	0.0657562089344003	1.06796632477827	0.104794935906957	1	0
Stellate	408	-0.0931283550644484	0.911076551501331	0.115709172220086	1	0
Stromal	1086	0.547495350649414	1.72891725886639	2.17048609261104e-41	1.17206249000996e-39	38.9310492327352
Sympathoblasts	586	-0.057955293326719	0.943692135829735	0.253465566824876	1	0
Syncytiotrophoblasts	461	0.251565179726735	1.2860367208542	5.8214214947587e-06	0.00031435676071697	3.50257719505453
Thymic	668	0.221309178577144	1.2477091358704	1.28788511399991e-05	0.000695457961559951	3.15772911673495
Thymocytes	585	0.0709723095678185	1.07355149835182	0.247475608320491	1	0
Trophoblast	323	-0.273325519794701	0.760845077180471	4.31574162426528e-05	0.00233050047710325	2.63255080382203
Ureteric	728	0.0733216281501226	1.07607657778258	0.0928531241148799	1	0
