# Supplementary material for: Cell-type-specific DNA methylation dynamics in the prenatal and postnatal human cortex
Source: Cell Genom. 2025 Sep 24;5(12):101010. doi: 10.1016/j.xgen.2025.101010 (PMC12802690; doi:10.1016/j.xgen.2025.101010)
Supplement: Table S10. EWAS statistics for FANS-isolated nuclei from fetal and adult cortex, related to Figure 4 [file mmc11.csv]

	IlmnID	CHR	MAPINFO	Gene	Fetal.Anova.P	Fetal.Estimate.Cell	Fetal.SE.Cell	Fetal.P.Cell	Adult.Anova.P	Adult.Estimate.Cell	Adult.SE.Cell	Adult.P.Cell	Sig.Fetal	Sig.Adult
cg00000029	cg00000029	16	53468112	RBL2	0.100333931	0.026860044	0.016181401	0.101601696	6.53E-19	-0.073083501	0.007646116	5.30E-19	FALSE	TRUE
cg00000109	cg00000109	3	171916037	FNDC3B	0.400985324	-0.008503397	0.010095523	0.406590483	2.44E-83	-0.257349023	0.010633058	2.96E-83	FALSE	TRUE
cg00000155	cg00000155	7	2590565	BRAT1	0.697912732	0.002171028	0.005557758	0.699169839	5.28E-08	-0.019271327	0.00336365	4.59E-08	FALSE	TRUE
cg00000158	cg00000158	9	95010555	IARS	0.163466264	-0.011773491	0.008387672	0.165036366	0.197825956	-0.004520325	0.003506933	0.198077273	FALSE	FALSE
cg00000221	cg00000221	17	54534248	ANKFN1	0.508890952	0.015958446	0.024119438	0.510469504	9.87E-22	-0.070759107	0.006935799	4.60E-21	FALSE	TRUE
cg00000236	cg00000236	8	42263294	VDAC3	0.313515126	0.007383146	0.00701216	0.301737274	9.67E-44	0.066319076	0.004276241	1.07E-43	FALSE	TRUE
cg00000292	cg00000292	16	28890100	ATP2A1	0.240828402	-0.017782007	0.01508272	0.242581762	5.87E-166	-0.276839145	0.005807034	1.44E-137	FALSE	TRUE
cg00000321	cg00000321	8	41167802	SFRP1	0.207500203	-0.018965151	0.014529218	0.202111405	6.75E-31	-0.087978384	0.006741212	5.98E-31	FALSE	TRUE
cg00000363	cg00000363	1	230560793		0.041378912	0.011039771	0.005328612	0.042137847	7.68E-38	0.068110363	0.004814142	8.40E-38	FALSE	TRUE
cg00000540	cg00000540	1	28462664		0.773860675	0.003003514	0.010402776	0.774876961	3.92E-129	-0.1579204	0.004526817	2.14E-111	FALSE	TRUE
cg00000579	cg00000579	9	101464233	GABBR2	0.497351979	0.009454568	0.013907251	0.498954266	0.000118962	0.018396981	0.00469451	0.000109887	FALSE	FALSE
cg00000596	cg00000596	8	133098502	HHLA1	0.598488526	-0.007845213	0.014883147	0.599850918	2.56E-175	-0.320236937	0.006748515	1.06E-145	FALSE	TRUE
cg00000622	cg00000622	15	23034447	NIPA2	0.113531884	0.002932477	0.001835759	0.114878268	0.240018389	0.000814116	0.000692363	0.240281856	FALSE	FALSE
cg00000658	cg00000658	9	139997924	MAN1B1	0.922703467	-0.000657657	0.006668673	0.922205999	2.83E-34	0.03771464	0.00261945	1.88E-35	FALSE	TRUE
cg00000714	cg00000714	19	54695678	TSEN34	0.758043118	0.002106119	0.006820367	0.759215427	1.16E-06	0.013289936	0.002695417	1.48E-06	FALSE	FALSE
cg00000721	cg00000721	6	25282779	LRRC16A	0.0230922	-0.021443457	0.00916663	0.025477688	0.000265707	0.016567847	0.004509514	0.000267822	FALSE	FALSE
cg00000734	cg00000734	3	128902377	CNBP	0.686153335	-0.002241514	0.005543814	0.687260047	0.686012552	0.000814488	0.002013178	0.686073553	FALSE	FALSE
cg00000765	cg00000765	1	230404313	GALNT2	0.86817964	0.002562717	0.015419098	0.869194336	4.73E-07	0.026314795	0.005120441	4.88E-07	FALSE	FALSE
cg00000769	cg00000769	12	124086477	DDX55	0.805404239	0.000477163	0.001936422	0.806114446	0.003824553	0.002244826	0.000767384	0.003693224	FALSE	FALSE
cg00000807	cg00000807	2	23913414	KLHL29	0.897072429	-0.001948522	0.015041522	0.89937541	4.51E-34	-0.06639162	0.005009358	4.89E-34	FALSE	TRUE
cg00000884	cg00000884	4	154609857	TLR2	0.613075234	-0.00414695	0.008192776	0.614397749	0.157807055	-0.005271548	0.00372733	0.158282959	FALSE	FALSE
cg00000905	cg00000905	15	59785306	FAM81A	0.291179242	0.004907705	0.0044787	0.290084247	0.232490755	0.003935353	0.003292678	0.232878652	FALSE	FALSE
cg00000924	cg00000924	11	2720463	KCNQ1;KCNQ1OT1	0.118433706	0.024891605	0.015797239	0.119806928	0.000121726	0.015770728	0.004070235	0.000122796	FALSE	FALSE
cg00000948	cg00000948	8	49890609		0.490040304	-0.007412679	0.010720118	0.491657084	0.001405947	-0.013450637	0.004187306	0.001461538	FALSE	FALSE
cg00000957	cg00000957	1	5937253	NPHP4	0.758073766	-0.001911818	0.006201438	0.760507685	2.21E-55	0.082801764	0.004573478	2.52E-55	FALSE	TRUE
cg00000974	cg00000974	20	6750606	BMP2	0.065477468	0.003458524	0.001853888	0.066482987	0.321628214	0.002818469	0.002841925	0.32206197	FALSE	FALSE
cg00001099	cg00001099	8	87081553	PSKH2	0.099499967	0.015391046	0.009096672	0.10255436	6.30E-143	-0.331485573	0.008654142	1.94E-120	FALSE	TRUE
cg00001136	cg00001136	11	70546155	SHANK2	0.063633383	-0.017543456	0.00923734	0.068027217	3.79E-07	-0.024459296	0.004719121	4.06E-07	FALSE	FALSE
cg00001193	cg00001193	8	108113755		6.22E-05	0.086596629	0.018379583	4.48E-05	3.10E-40	-0.076533982	0.005204608	3.42E-40	FALSE	TRUE
cg00001245	cg00001245	3	15106710	MRPS25	0.128626961	0.002757838	0.001794548	0.133385049	0.583175735	-0.000480248	0.000875016	0.583386803	FALSE	FALSE
cg00001249	cg00001249	14	60389786		0.127909024	-0.009209933	0.005997375	0.129330806	9.70E-60	-0.081504064	0.004226571	1.07E-55	FALSE	TRUE
cg00001269	cg00001269	20	48959004		0.6797281	0.004427157	0.010716407	0.682231384	1.93E-06	0.016892993	0.003500631	2.29E-06	FALSE	FALSE
cg00001364	cg00001364	1	214170376	PROX1	0.490107501	0.007888684	0.011410284	0.49172415	1.15E-92	0.145573227	0.00544505	6.78E-83	FALSE	TRUE
cg00001446	cg00001446	1	43831041	ELOVL1	0.079020024	-0.014263377	0.008027502	0.08013823	2.54E-09	-0.0244719	0.004004767	2.96E-09	FALSE	TRUE
cg00001503	cg00001503	1	25378899		0.903861601	0.001016334	0.008413973	0.90421791	0.163034943	-0.004142641	0.002966531	0.16327073	FALSE	FALSE
cg00001506	cg00001506	18	61050587		0.752902887	-0.001953582	0.006203218	0.753793192	0.000598323	-0.009240266	0.002673959	0.000628902	FALSE	FALSE
cg00001534	cg00001534	1	51034865	FAF1	0.014819538	0.028936812	0.011435351	0.016993189	0.216635918	-0.004716598	0.003814225	0.216893465	FALSE	FALSE
cg00001582	cg00001582	10	80828702	LOC283050;ZMIZ1	0.305673227	-0.002743431	0.002573324	0.295868572	0.116628488	0.002932654	0.001865852	0.117318528	FALSE	FALSE
cg00001583	cg00001583	1	200011786	NR5A2	0.015924438	0.00565494	0.002290077	0.018963016	0.000207669	0.010084813	0.002697702	0.000209376	FALSE	FALSE
cg00001594	cg00001594	2	11484705	ROCK2	0.027745231	0.006267659	0.002796496	0.028327342	2.20E-14	0.010304569	0.001293151	2.92E-14	FALSE	TRUE
cg00001610	cg00001610	12	30844232	IPO8	0.158176284	0.017152099	0.011920104	0.164074606	0.023406704	0.016864073	0.007418406	0.023484384	FALSE	FALSE
cg00001636	cg00001636	1	67678886	IL23R	0.361528007	-0.010192239	0.011135245	0.368464103	1.27E-110	-0.180965359	0.005964247	1.64E-110	FALSE	TRUE
cg00001687	cg00001687	16	89761661	CDK10	0.994815038	-1.03E-05	0.001523359	0.994685526	0	0.489245436	0.003666048	0	FALSE	TRUE
cg00001747	cg00001747	2	105460263		0.397516207	0.001577528	0.001826981	0.397827832	9.28E-10	0.012191152	0.001949897	9.48E-10	FALSE	TRUE
cg00001755	cg00001755	17	48946790	TOB1	0.196889504	0.009017147	0.006944148	0.198558856	0.088882123	0.005758648	0.003369513	0.088500477	FALSE	FALSE
cg00001784	cg00001784	4	185467588		0.130630726	-0.020044242	0.012728301	0.135458977	1.71E-10	-0.02378307	0.003636179	2.45E-10	FALSE	TRUE
cg00001791	cg00001791	2	103414042	TMEM182	0.020172252	0.013158937	0.005550641	0.020638396	1.43E-14	-0.02207083	0.002712612	1.02E-14	FALSE	TRUE
cg00001801	cg00001801	8	107299451	OXR1	0.516367611	0.005911644	0.009088122	0.519862728	1.57E-114	0.199250703	0.006375365	2.05E-114	FALSE	TRUE
cg00001809	cg00001809	14	101154025		0.985908262	-0.000221631	0.012548256	0.985960738	1.29E-59	-0.097404451	0.005012905	4.31E-55	FALSE	TRUE
cg00001810	cg00001810	8	136659294	KHDRBS3	0.125062629	0.028994894	0.016226315	0.088012599	1.98E-117	0.239795017	0.007048094	8.57E-100	FALSE	TRUE
cg00001814	cg00001814	2	31520960		0.207572648	-0.013620888	0.01074394	0.209266868	1.09E-74	0.177735322	0.007965685	1.30E-74	FALSE	TRUE
cg00001854	cg00001854	16	47008491	DNAJA2	0.766858005	-0.001783001	0.005916265	0.765342043	6.70E-06	0.016547822	0.003633271	6.78E-06	FALSE	FALSE
cg00001874	cg00001874	10	69990588	ATOH7	0.159467047	0.014225295	0.010036751	0.18490446	1.01E-129	0.19775644	0.005666476	1.35E-129	FALSE	TRUE
cg00001930	cg00001930	18	60055084		0.651929462	0.005554735	0.012010186	0.64706458	3.85E-13	-0.035469493	0.004708627	9.08E-13	FALSE	TRUE
cg00001997	cg00001997	11	107986912		0.312720151	-0.024262215	0.023931628	0.317996345	1.55E-133	-0.303030399	0.008454564	2.10E-133	FALSE	TRUE
cg00002000	cg00002000	1	116956991	ATP1A1-AS1	0.911386859	-0.00071998	0.006468114	0.912188437	2.78E-17	0.02282002	0.002530964	2.33E-17	FALSE	TRUE
cg00002028	cg00002028	1	20960010	PINK1	0.989336103	-6.11E-05	0.004498287	0.989251893	1.19E-07	0.0101596	0.001879643	1.40E-07	FALSE	FALSE
cg00002033	cg00002033	19	39798481	LRFN1	0.377189466	0.002248179	0.002460931	0.367706071	1.64E-61	-0.170742662	0.008670077	9.78E-57	FALSE	TRUE
cg00002116	cg00002116	17	79670410	MRPL12	0.429447505	-0.000688251	0.000865026	0.431393025	0.432684544	0.000347553	0.000442813	0.432942426	FALSE	FALSE
cg00002145	cg00002145	2	238249536	COL6A3	0.985207839	-0.000159016	0.008576786	0.985262922	7.16E-53	-0.074796779	0.004261512	8.13E-53	FALSE	TRUE
cg00002176	cg00002176	20	44902245	CDH22	0.745900199	-0.002031713	0.006264483	0.747864139	1.15E-69	-0.124049075	0.005667035	5.32E-66	FALSE	TRUE
cg00002186	cg00002186	10	50085163	WDFY4	0.079821026	-0.021778829	0.012290709	0.080945427	0.142567836	-0.006181348	0.004210543	0.142791636	FALSE	FALSE
cg00002190	cg00002190	8	19555033		0.722308654	0.003784569	0.010644491	0.723300115	6.14E-10	-0.021295033	0.003350594	7.71E-10	FALSE	TRUE
cg00002224	cg00002224	8	144120399	C8orf31	0.070730094	0.005620867	0.003002312	0.073854228	0.00397173	0.018976666	0.006531103	0.003918967	FALSE	FALSE
cg00002236	cg00002236	18	67873061	RTTN	0.380169588	0.003545535	0.004028506	0.381944734	0.071062472	0.002776794	0.001535256	0.071521313	FALSE	FALSE
cg00002350	cg00002350	2	38657543		0.957792616	-0.000618011	0.011505081	0.957502645	5.16E-111	-0.190790061	0.00626925	6.66E-111	FALSE	TRUE
cg00002398	cg00002398	5	156947638	ADAM19	0.628253538	0.004093963	0.008353786	0.627837335	2.45E-09	-0.023198597	0.003812072	2.50E-09	FALSE	TRUE
cg00002406	cg00002406	16	30366435	CD2BP2	0.243395667	0.005713525	0.004872985	0.245152536	0.131517925	0.001835822	0.001215722	0.131734225	FALSE	FALSE
cg00002426	cg00002426	3	57743543	SLMAP	0.482003313	-0.008020169	0.011372772	0.487707241	2.59E-88	0.23674255	0.009139003	4.30E-80	FALSE	TRUE
cg00002444	cg00002444	8	126714292		0.144813176	0.013019123	0.008858093	0.146311678	2.46E-131	-0.24287968	0.006755739	2.13E-112	FALSE	TRUE
cg00002449	cg00002449	10	28961565		0.522422917	0.003833249	0.005983909	0.526907097	3.04E-34	-0.038690987	0.002910247	3.29E-34	FALSE	TRUE
cg00002464	cg00002464	8	120428418	NOV	0.633042919	0.004640169	0.009710418	0.634309012	6.25E-10	0.018511118	0.002907577	9.59E-10	FALSE	TRUE
cg00002490	cg00002490	4	2264510	MXD4	0.475215622	0.003521911	0.004901016	0.479278938	0.059087184	0.003540723	0.001871725	0.059785343	FALSE	FALSE
cg00002531	cg00002531	7	127721794	SND1;MIR593	0.118802705	0.012781548	0.008119974	0.120177898	0.186292168	-0.004041834	0.00305523	0.186538949	FALSE	FALSE
cg00002559	cg00002559	19	34919659	UBA2	0.215030694	0.006446132	0.005169327	0.216740503	1.75E-07	0.014330232	0.00267747	1.66E-07	FALSE	FALSE
cg00002591	cg00002591	3	52870543	MUSTN1	0.357033119	0.007209397	0.007634627	0.356124185	0.493196349	-0.001981997	0.002885946	0.49274104	FALSE	FALSE
cg00002593	cg00002593	1	1268793	TAS1R3	0.508570717	0.007930281	0.011976666	0.510149942	2.20E-10	0.038403127	0.005880801	2.58E-10	FALSE	TRUE
cg00002646	cg00002646	1	153515502	S100A5	0.252176833	0.01178522	0.010113558	0.251611179	0.016092714	0.010983778	0.004548822	0.016152174	FALSE	FALSE
cg00002660	cg00002660	12	56583610	SMARCC2	0.133494583	-0.007911696	0.005228604	0.13494306	2.39E-07	0.009387355	0.001783166	2.85E-07	FALSE	FALSE
cg00002684	cg00002684	15	78572268	DNAJA4	0.684510514	-0.004922531	0.011941198	0.683353725	1.56E-58	-0.089638079	0.004754137	6.77E-54	FALSE	TRUE
cg00002719	cg00002719	1	169396706	C1orf114	0.311897414	0.009881277	0.0097341	0.313700625	5.82E-14	0.016636115	0.002144948	6.01E-14	FALSE	TRUE
cg00002743	cg00002743	2	86742476	CHMP3;RNF103-CHMP3	0.067453917	-0.010178045	0.005382417	0.068774966	2.29E-09	-0.023780549	0.003886417	3.06E-09	FALSE	TRUE
cg00002749	cg00002749	17	57839538	TMEM49	0.147267741	0.017069218	0.011504987	0.147731946	4.57E-06	-0.019695582	0.004237716	5.65E-06	FALSE	FALSE
cg00002769	cg00002769	16	90002618		0.351584526	0.009994166	0.010694158	0.353379157	1.53E-14	-0.030794715	0.003875188	1.58E-14	FALSE	TRUE
cg00002776	cg00002776	8	145264938	MROH1	0.804359731	-0.002245847	0.008929896	0.803891601	3.14E-32	-0.090967931	0.007103106	3.39E-32	FALSE	TRUE
cg00002780	cg00002780	14	100495941		0.902845995	-0.00101829	0.008341601	0.903206031	2.29E-103	0.131662783	0.004591763	2.90E-103	FALSE	TRUE
cg00002808	cg00002808	1	223568700	C1orf65	0.146597037	-0.017445562	0.011884288	0.1513526	3.45E-27	-0.052946379	0.004585738	3.68E-27	FALSE	TRUE
cg00002809	cg00002809	17	76482353	DNAH17	0.669322362	-0.004251214	0.009947408	0.670480948	2.52E-07	-0.01287821	0.002459458	3.22E-07	FALSE	FALSE
cg00002810	cg00002810	1	57888707	DAB1	0.757589154	-0.001929998	0.006250846	0.758463698	4.95E-09	0.013605784	0.002275702	7.09E-09	FALSE	TRUE
cg00002837	cg00002837	1	44513358		0.85027569	-0.002251198	0.011901539	0.851246539	2.22E-195	-0.281522126	0.00495719	3.49E-162	FALSE	TRUE
cg00002907	cg00002907	10	22829118	PIP4K2A	0.154933478	0.021131502	0.014743718	0.161778953	4.19E-57	-0.116697756	0.006313902	4.80E-57	FALSE	TRUE
cg00002930	cg00002930	6	31515398	NFKBIL1;ATP6V1G2	0.851122115	0.001384708	0.00696055	0.844410738	1.34E-07	0.014231493	0.002648154	1.54E-07	FALSE	FALSE
cg00002934	cg00002934	7	6570991	GRID2IP	0.002879069	0.002999055	0.000941002	0.003113451	5.57E-84	-0.055054058	0.002261549	6.78E-84	FALSE	TRUE
cg00003009	cg00003009	2	25943966		0.24080386	0.008344056	0.007077065	0.242557186	3.91E-08	-0.017899132	0.003179026	4.05E-08	FALSE	TRUE
cg00003014	cg00003014	3	197279819	BDH1	0.493685045	-0.005630242	0.008211446	0.495294655	0.000479993	0.01204241	0.003425344	0.000483513	FALSE	FALSE
cg00003036	cg00003036	8	132054735		0.966132042	0.000102278	0.002356633	0.965734592	9.69E-10	0.015539638	0.00248168	1.28E-09	FALSE	TRUE
cg00003091	cg00003091	4	1715004	SLBP	0.946454473	-0.000805322	0.011990923	0.946653591	3.18E-53	-0.069209896	0.003580022	4.13E-53	FALSE	TRUE
cg00003167	cg00003167	12	56742755	STAT2	0.074965253	0.020459427	0.011354023	0.076051327	4.78E-99	-0.268872187	0.009708597	6.01E-99	FALSE	TRUE
cg00003173	cg00003173	3	14166750	CHCHD4;TMEM43	0.732797376	0.001677387	0.004615713	0.721244512	1.75E-10	0.01520297	0.002315859	2.31E-10	FALSE	TRUE
cg00003181	cg00003181	6	146157367		0.510334618	-0.010514746	0.015936126	0.520806069	4.14E-99	-0.160325423	0.005654522	4.41E-86	FALSE	TRUE
cg00003202	cg00003202	1	151319512	RFX5	0.034045427	0.005343621	0.002477823	0.042453436	0.477812187	0.000517476	0.00072777	0.477602582	FALSE	FALSE
cg00003241	cg00003241	7	157382312	PTPRN2	0.167132638	0.021861701	0.015042374	0.15590369	3.92E-35	0.106739734	0.007902134	4.26E-35	FALSE	TRUE
cg00003266	cg00003266	2	42543153	EML4	0.240069967	0.019880472	0.016649046	0.24032091	0.000732393	-0.026218008	0.007707949	0.000753638	FALSE	FALSE
cg00003287	cg00003287	1	201346149	TNNT2	0.974894357	0.00021091	0.006698366	0.975237239	2.01E-139	-0.25584388	0.006785411	8.17E-118	FALSE	TRUE
cg00003298	cg00003298	12	113901210	LHX5	0.884692269	0.002707309	0.018650467	0.885477048	1.59E-19	-0.077066398	0.007810408	5.37E-20	FALSE	TRUE
cg00003345	cg00003345	1	10816499	CASZ1	2.27E-07	0.109535766	0.016957298	2.29E-07	1.28E-193	-0.27335298	0.005068858	1.32E-163	FALSE	TRUE
cg00003407	cg00003407	17	42144170	LSM12	0.394684978	0.005115473	0.005993819	0.396446398	0.98653633	-2.86E-05	0.00169614	0.986545077	FALSE	FALSE
cg00003432	cg00003432	2	86279782	POLR1A	0.094441104	0.013901189	0.008054308	0.09298861	1.35E-13	0.021651908	0.002786301	1.29E-13	FALSE	TRUE
cg00003513	cg00003513	1	10757436	CASZ1	0.413067202	-0.005667377	0.006899531	0.41743699	5.63E-11	-0.021320847	0.00317551	5.77E-11	FALSE	TRUE
cg00003529	cg00003529	3	149510115	C3orf16	0.255006149	-0.012367719	0.010812841	0.256777139	0.190135163	-0.00626574	0.004777652	0.190626534	FALSE	FALSE
cg00003555	cg00003555	7	142985452	CASP2	0.351860493	0.001808826	0.001936326	0.356792423	0.002442461	0.002925136	0.000960302	0.002527115	FALSE	FALSE
cg00003578	cg00003578	1	12600529		0.291462462	-0.012225231	0.01018	0.243776539	1.57E-197	-0.305067062	0.005662866	2.39E-197	FALSE	TRUE
cg00003625	cg00003625	17	48912543	WFIKKN2	0.665326492	0.005991204	0.013840554	0.666497215	1.33E-33	-0.106550569	0.008108556	1.44E-33	FALSE	TRUE
cg00003722	cg00003722	10	4500434		0.089242545	0.023431848	0.013639937	0.090436296	0.003527979	-0.008217041	0.002802447	0.003646579	FALSE	FALSE
cg00003758	cg00003758	2	234338994	DGKD	0.76048318	-0.002986912	0.009794691	0.761347959	0.000962548	0.011462558	0.003395464	0.000832622	FALSE	FALSE
cg00003784	cg00003784	17	62503072	CCDC45;DDX5	0.387988259	-0.003439047	0.003668723	0.358583162	0.218471771	0.002033296	0.001650875	0.218729854	FALSE	FALSE
cg00003818	cg00003818	19	17336525	OCEL1	0.255513581	0.007835487	0.006810942	0.258244289	1.88E-71	0.108524631	0.004748207	2.05E-69	FALSE	TRUE
cg00003858	cg00003858	1	45080600	RNF220	0.06284192	-0.022190521	0.011540684	0.063576029	5.88E-58	-0.074540489	0.003938239	4.21E-54	FALSE	TRUE
cg00003900	cg00003900	16	2897074		0.443048169	-0.007529646	0.009794749	0.444747185	6.41E-70	-0.104285497	0.004724951	1.78E-64	FALSE	TRUE
cg00003911	cg00003911	5	38596399	LIFR;LIFR-AS1	0.229684326	-0.008052788	0.006660147	0.240850692	6.89E-19	-0.027564826	0.002969202	7.20E-19	FALSE	TRUE
cg00003929	cg00003929	5	66484833	CD180	0.040132604	0.03344823	0.016020036	0.045322984	2.79E-147	-0.314902622	0.007998461	2.40E-124	FALSE	TRUE
cg00003937	cg00003937	1	19631743	AKR7A2	0.489045168	0.006189914	0.008931208	0.490663887	2.49E-179	0.225645229	0.004675537	3.67E-179	FALSE	TRUE
cg00003944	cg00003944	18	77796250	RBFA	0.001049413	0.037423317	0.010793573	0.001722614	1.38E-05	0.015234879	0.003468051	1.40E-05	FALSE	FALSE
cg00003965	cg00003965	3	108476878	RETNLB	0.524520148	0.007451973	0.011646865	0.52686	2.94E-62	-0.081295554	0.004145929	3.41E-62	FALSE	TRUE
cg00003999	cg00003999	2	196538161	SLC39A10	0.318733183	0.009403319	0.009317484	0.320113603	0.000483559	-0.014363859	0.004076647	0.000489469	FALSE	FALSE
cg00004031	cg00004031	X	139770907		0.774053038	-0.004823841	0.01657605	0.772924317	5.60E-47	-0.12880499	0.007812035	2.47E-43	FALSE	TRUE
cg00004055	cg00004055	16	66586745	CKLF	0.902762819	0.000700752	0.005701234	0.90302953	0.043628598	0.003469269	0.001715545	0.044154511	FALSE	FALSE
cg00004067	cg00004067	3	36981714	TRANK1	0.62260831	0.001952488	0.003963619	0.623904145	0.899440851	-0.000268454	0.002123232	0.899522873	FALSE	FALSE
cg00004072	cg00004072	19	39898015	ZFP36	0.144150193	0.01036838	0.00700974	0.152657188	1.26E-241	-0.269471081	0.003808869	5.00E-179	FALSE	TRUE
cg00004082	cg00004082	4	10020360	SLC2A9	0.081567102	0.023004518	0.013019787	0.087679055	0.002283911	0.014103041	0.004596736	0.002342661	FALSE	FALSE
cg00004089	cg00004089	17	74678836	MXRA7	0.593527473	0.003520605	0.006586084	0.596825559	1.60E-185	0.318860834	0.006240433	1.70E-151	FALSE	TRUE
cg00004105	cg00004105	10	100022608	LOXL4	0.552062387	-0.007050424	0.011840336	0.553543402	8.62E-175	-0.374124062	0.00797239	1.26E-174	FALSE	TRUE
cg00004207	cg00004207	2	38977301	SFRS7	0.362684314	0.005516964	0.005625393	0.353547165	6.96E-05	0.008921422	0.002213539	7.20E-05	FALSE	FALSE
cg00004219	cg00004219	12	132536833	EP400	0.114487955	-0.022083691	0.013835429	0.126538733	1.15E-182	0.346454904	0.007033591	1.70E-182	FALSE	TRUE
cg00004255	cg00004255	21	23450269	LOC101927843	0.311093926	0.018446159	0.018042381	0.315348693	1.93E-99	-0.249265364	0.008948054	1.34E-87	FALSE	TRUE
cg00004257	cg00004257	1	34629175	CSMD2	0.499517212	0.003232972	0.004779675	0.501115124	0.035628371	-0.005213967	0.002475352	0.035731741	FALSE	FALSE
cg00004429	cg00004429	9	140681206	EHMT1	0.160840309	-0.013036647	0.009141522	0.174530289	3.38E-76	-0.161350285	0.00712641	4.04E-76	FALSE	TRUE
cg00004438	cg00004438	16	70398596	DDX19A	0.445794838	0.005481506	0.007173797	0.447489598	0.00084333	0.009891203	0.002944575	0.000849014	FALSE	FALSE
cg00004454	cg00004454	2	241861874		0.039887943	0.03046528	0.014407146	0.042139024	3.88E-170	-0.271277046	0.005950837	5.63E-170	FALSE	TRUE
cg00004533	cg00004533	21	45402464	AGPAT3	0.02106532	0.015085444	0.006410111	0.021545988	0.744418149	-0.001021884	0.003128655	0.74421784	FALSE	FALSE
cg00004562	cg00004562	6	31089293	CDSN;PSORS1C1	0.283960647	0.00945948	0.008779023	0.289253425	7.96E-35	-0.060034585	0.004385831	2.88E-33	FALSE	TRUE
cg00004608	cg00004608	6	134272463		0.509819472	-0.007214002	0.010750087	0.507958891	2.09E-31	0.124645079	0.009888388	2.25E-31	FALSE	TRUE
cg00004633	cg00004633	11	848750	TSPAN4	0.377763172	-0.005542794	0.00615732	0.374814642	1.02E-189	-0.172993143	0.003334878	2.78E-155	FALSE	TRUE
cg00004667	cg00004667	1	16292746	ZBTB17	2.63E-05	-0.064453324	0.014155856	7.27E-05	1.70E-301	-0.626862598	0.006378509	3.11E-237	FALSE	TRUE
cg00004693	cg00004693	10	54322214		0.156544699	-0.012889889	0.009027649	0.165204093	3.21E-53	-0.0791326	0.004051261	1.16E-53	FALSE	TRUE
cg00004700	cg00004700	2	106013885	FHL2	0.855000013	0.001520532	0.008319584	0.855534056	9.94630527627276e-317	0.532645834	0.005077336	1.82788528267159e-316	FALSE	TRUE
cg00004723	cg00004723	19	19555407	GATAD2A	0.563933049	-0.005493028	0.009507999	0.565385004	9.54E-140	-0.31639335	0.008458673	1.31E-139	FALSE	TRUE
cg00004778	cg00004778	15	80952890		0.046686848	-0.019628767	0.009147443	0.048462908	3.92E-11	-0.037570435	0.005509136	4.67E-11	FALSE	TRUE
cg00004786	cg00004786	4	28997413		0.512936566	-0.003139469	0.004781762	0.5164179	3.31E-20	-0.027230202	0.002726847	3.90E-20	FALSE	TRUE
cg00004806	cg00004806	6	161558105	AGPAT4	0.744576593	0.003944562	0.012006153	0.74504165	2.19E-59	-0.139314222	0.00733934	2.53E-59	FALSE	TRUE
cg00004821	cg00004821	18	47460659	MYO5B	0.360234486	-0.006206713	0.00676272	0.362024323	4.59E-06	-0.012947887	0.002790578	5.17E-06	FALSE	FALSE
cg00004836	cg00004836	7	157155664	DNAJB6	0.637258779	-0.003131953	0.006636528	0.6385127	6.84E-17	0.035218145	0.003981481	7.30E-17	FALSE	TRUE
cg00004883	cg00004883	16	75148460	LDHD	0.023653839	0.006574621	0.002790129	0.025051913	2.23E-112	-0.276528505	0.008992751	2.89E-112	FALSE	TRUE
cg00004905	cg00004905	1	116004298		0.348101922	-0.008130356	0.008636746	0.349898201	6.07E-34	-0.056949106	0.004177097	5.89E-33	FALSE	TRUE
cg00004915	cg00004915	5	180470517	MIR8089;BTNL9	0.406054532	0.005303575	0.006364295	0.412301449	3.45E-47	-0.059887023	0.003535139	1.01E-45	FALSE	TRUE
cg00004939	cg00004939	14	69261661	C14orf181	0.685420632	-0.001020816	0.002431482	0.678413915	0.359971407	0.001935819	0.002113687	0.360240628	FALSE	FALSE
cg00004963	cg00004963	6	147124996	LOC729176;C6orf103	0.673772093	-0.006809221	0.016125054	0.676350978	1.04E-60	0.137220231	0.006513214	5.38E-60	FALSE	TRUE
cg00004979	cg00004979	12	111885466	SH2B3	0.027969055	-0.005570699	0.002450976	0.030468277	1.57E-67	0.102825675	0.004954028	1.84E-67	FALSE	TRUE
cg00004996	cg00004996	8	17271535	MTMR7	0.89221574	-0.001458864	0.01040821	0.890143487	7.70E-145	0.243005152	0.006277352	1.06E-144	FALSE	TRUE
cg00005010	cg00005010	16	56691849	MT1F	0.048229349	0.004221005	0.002087111	0.050691161	0.680932001	-0.000402075	0.000977651	0.681154135	FALSE	FALSE
cg00005072	cg00005072	16	89371982	ANKRD11	0.10386865	0.010891692	0.006470731	0.101910178	1.75887369919484e-321	0.373352616	0.003321061	1.35E-248	FALSE	TRUE
cg00005077	cg00005077	10	46168236	ZFAND4	0.177307978	0.002932847	0.002132244	0.178368231	0.263577164	0.001245238	0.001111951	0.263691947	FALSE	FALSE
cg00005083	cg00005083	6	46655543	TDRD6	0.853968401	-0.000836063	0.004507235	0.854210282	1.80E-33	-0.054503447	0.004084213	8.13E-33	FALSE	TRUE
cg00005112	cg00005112	16	69958840	WWP2	0.348591882	-0.006050547	0.006349911	0.348011128	1.96E-188	0.315171552	0.006178281	2.94E-188	FALSE	TRUE
cg00005164	cg00005164	19	35511522	GRAMD1A	0.546651805	0.005662276	0.009380793	0.548145758	8.53E-13	-0.02639894	0.003558601	1.45E-12	FALSE	TRUE
cg00005166	cg00005166	16	3264442	OR1F2P	0.051526402	0.02511449	0.012697482	0.058289743	4.01E-70	-0.149309261	0.00622437	3.75E-70	FALSE	TRUE
cg00005297	cg00005297	4	3465367	DOK7	0.522751563	0.005405803	0.008443044	0.527743763	3.01E-17	-0.039183525	0.004341272	2.01E-17	FALSE	TRUE
cg00005306	cg00005306	16	30709566	SRCAP	0.689992343	0.001274206	0.003192486	0.692203522	0.784692	0.000277771	0.001015905	0.784718256	FALSE	FALSE
cg00005325	cg00005325	1	201684967	NAV1;IPO9-AS1	0.046213364	-0.029509086	0.014580622	0.053533094	5.02E-136	-0.219147898	0.006009876	6.81E-136	FALSE	TRUE
cg00005354	cg00005354	8	27713727		0.160482847	0.013616134	0.009630689	0.162042343	8.28E-12	0.03154989	0.004495991	1.29E-11	FALSE	TRUE
cg00005423	cg00005423	7	150499080	TMEM176B;TMEM176A	0.718686722	0.004552167	0.012610418	0.720349833	3.35E-13	-0.040347998	0.005308866	3.66E-13	FALSE	TRUE
cg00005437	cg00005437	17	18010740	DRG2;MYO15A	1.25E-05	0.081079035	0.01569665	9.91E-06	1.48E-95	-0.116258936	0.00432032	1.84E-95	FALSE	TRUE
cg00005440	cg00005440	16	8885906		0.708612889	0.003671921	0.009798402	0.710556601	1.76E-41	0.052431591	0.003497229	1.94E-41	FALSE	TRUE
cg00005461	cg00005461	3	46131480		0.889536952	0.001383471	0.009960185	0.88994571	2.85E-168	-0.382782777	0.008375491	2.21E-139	FALSE	TRUE
cg00005502	cg00005502	10	43652152	CSGALNACT2	0.795872597	-0.002597044	0.010027121	0.797344646	2.84E-09	0.043637455	0.007189735	3.65E-09	FALSE	TRUE
cg00005541	cg00005541	12	133009863		0.766062109	-0.005732819	0.019261574	0.767852321	3.70E-09	-0.044444691	0.007347262	4.14E-09	FALSE	TRUE
cg00005543	cg00005543	6	170151632	TCTE3;C6orf70	0.000168666	0.006155591	0.001550719	0.000178193	0.885162775	-0.000126936	0.000878878	0.885226682	FALSE	FALSE
cg00005597	cg00005597	14	70102931	SUSD6	0.325067622	-0.011500951	0.011043451	0.30696273	5.62E-35	0.074682834	0.00551615	4.28E-33	FALSE	TRUE
cg00005599	cg00005599	14	22974297		0.505358001	-0.008792229	0.013096983	0.50835773	3.59E-11	-0.037879443	0.005535947	4.09E-11	FALSE	TRUE
cg00005617	cg00005617	X	68059898	EFNB1	0.0051667	0.045637301	0.015428138	0.005808854	4.23E-75	-0.134273725	0.005993865	5.05E-75	FALSE	TRUE
cg00005619	cg00005619	11	47608722	FAM180B	0.037767146	-0.016409352	0.007768018	0.042912288	3.50E-298	0.506666713	0.005337504	6.27E-298	FALSE	TRUE
cg00005622	cg00005622	8	145180403		0.897512283	-0.000728814	0.00554535	0.896373514	0.797356979	-0.000850308	0.003297129	0.79668222	FALSE	FALSE
cg00005631	cg00005631	6	134957462		0.000102004	0.129205815	0.031396183	0.000108134	8.00E-120	0.180453548	0.005497917	1.39E-101	FALSE	TRUE
cg00005644	cg00005644	7	933881	GET4	0.012572274	0.046625127	0.018000922	0.014371461	1.01E-256	0.408140507	0.005396664	1.70E-256	FALSE	TRUE
cg00005734	cg00005734	7	39662048	RALA	0.201672829	-0.015041094	0.01163309	0.205409639	9.13E-37	0.098879535	0.007116177	9.97E-37	FALSE	TRUE
cg00005740	cg00005740	13	24079418		0.730350127	-0.006224025	0.018050454	0.731315302	6.71E-21	-0.054716148	0.005427392	1.54E-20	FALSE	TRUE
cg00005849	cg00005849	2	237071182		0.710736215	0.004410619	0.011867646	0.716847939	3.31E-76	0.137774604	0.005910724	3.58E-69	FALSE	TRUE
cg00005854	cg00005854	19	2242097	SF3A2	0.268519637	-0.010172346	0.009151402	0.274064346	1.35E-21	-0.040199164	0.003937314	8.31E-21	FALSE	TRUE
cg00005861	cg00005861	10	112068221		0.901414971	0.000728503	0.005803108	0.900948374	4.10E-50	-0.081165276	0.004791173	4.62E-50	FALSE	TRUE
cg00005876	cg00005876	3	61814067	PTPRG	1.76E-07	0.180428041	0.031090544	1.94E-07	7.21E-10	-0.027868968	0.004427307	7.37E-10	FALSE	TRUE
cg00005888	cg00005888	22	47531182	TBC1D22A	0.861495526	0.001823367	0.01044966	0.862006148	0.360091463	-0.004275965	0.004665932	0.36022026	FALSE	FALSE
cg00005893	cg00005893	6	158508543	SYNJ2	0.106082536	0.0211679	0.012971072	0.107385732	0.034497614	0.014277873	0.006736387	0.034598802	FALSE	FALSE
cg00006032	cg00006032	14	66974439	GPHN	0.835893497	-0.001128605	0.005194652	0.830056356	0.956734799	0.000104527	0.001924971	0.956737443	FALSE	FALSE
cg00006040	cg00006040	11	63600052		0.969751922	0.00057553	0.014338077	0.968500045	2.05E-125	-0.306561743	0.008852564	2.38E-110	FALSE	TRUE
cg00006081	cg00006081	10	124908907	HMX2	0.398703626	-0.004607311	0.00532534	0.393549255	3.03E-87	-0.105007616	0.004189886	3.72E-87	FALSE	TRUE
cg00006090	cg00006090	16	72206655	PMFBP1	0.623492343	0.007421914	0.01510519	0.62478568	9.50E-08	-0.029915875	0.005483962	1.06E-07	FALSE	FALSE
cg00006122	cg00006122	12	52463316	C12orf44	0.083893863	0.007366177	0.004214115	0.085049024	0.021591603	0.004451804	0.00193047	0.022293533	FALSE	FALSE
cg00006166	cg00006166	2	231751017	LOC151484	0.563478756	-0.005300957	0.008885824	0.555847402	9.27E-174	0.246708944	0.005247652	1.23E-145	FALSE	TRUE
cg00006183	cg00006183	5	151038878		0.131095961	0.028393036	0.018171954	0.128337388	8.89E-45	-0.090448063	0.005687486	4.19E-42	FALSE	TRUE
cg00006299	cg00006299	7	117451012	CTTNBP2	0.978242641	-0.000386183	0.013957338	0.978109843	8.71E-45	0.120129773	0.007629283	9.70E-45	FALSE	TRUE
cg00006301	cg00006301	10	62332794	ANK3	0.83420585	0.001466456	0.00700498	0.834814361	4.77E-161	0.219592771	0.005102298	6.81E-161	FALSE	TRUE
cg00006387	cg00006387	11	11284119		0.96647481	0.000293304	0.006978408	0.966599593	1.67E-69	-0.077291127	0.003648481	1.97E-69	FALSE	TRUE
cg00006397	cg00006397	1	160336699	NHLH1	8.34E-10	0.100186074	0.013391481	1.19E-08	7.43E-159	0.20936198	0.004681266	1.18E-134	TRUE	TRUE
cg00006414	cg00006414	7	148822837	ZNF425;ZNF398	0.893920026	0.000651865	0.004868655	0.894988258	2.34E-06	0.00961549	0.001997118	2.52E-06	FALSE	FALSE
cg00006459	cg00006459	4	148635716		0.025482102	-0.020792092	0.00913428	0.026031156	4.08E-07	-0.02372115	0.004616083	4.14E-07	FALSE	FALSE
cg00006600	cg00006600	15	85985205	AKAP13	0.955668703	0.000372382	0.006562034	0.95517607	1.32E-154	-0.186824701	0.004525099	1.86E-154	FALSE	TRUE
cg00006609	cg00006609	19	2010308	BTBD2	0.632267017	0.005390763	0.011072011	0.62975241	8.98E-23	-0.053543035	0.005088215	2.30E-22	FALSE	TRUE
cg00006626	cg00006626	1	154127462	NUP210L	0.109887455	0.016263906	0.009901409	0.110328114	0.090774899	0.00838817	0.004944567	0.09092417	FALSE	FALSE
cg00006713	cg00006713	11	60919286	VPS37C	0.015797794	-0.027498076	0.010449031	0.013274855	3.58E-14	-0.069181474	0.008690085	3.27E-14	FALSE	TRUE
cg00006735	cg00006735	9	138306333		0.534611105	-0.009417024	0.015142902	0.536133138	3.95E-128	-0.265946307	0.00763147	4.49E-109	FALSE	TRUE
cg00006771	cg00006771	11	122539625	UBASH3B	0.000292117	0.07509998	0.018322767	0.000266011	8.03E-270	0.557111811	0.00685145	1.38E-269	FALSE	TRUE
cg00006787	cg00006787	13	110533441		0.541454509	0.00450476	0.007281295	0.540496573	2.13E-53	0.121219021	0.006860859	2.41E-53	FALSE	TRUE
cg00006815	cg00006815	X	103810908	IL1RAPL2	0.755576717	0.002940105	0.009441353	0.756458037	6.11E-06	0.013121242	0.002865246	6.95E-06	FALSE	FALSE
cg00006848	cg00006848	X	146646784		0.122379848	-0.024240748	0.015527787	0.132041266	1.45E-67	0.157556925	0.007588299	1.70E-67	FALSE	TRUE
cg00006884	cg00006884	7	23637030	CCDC126	0.595778671	-0.002331311	0.0043901	0.59714834	0.73659903	-0.000478517	0.001414464	0.735389989	FALSE	FALSE
cg00006899	cg00006899	14	103483021	CDC42BPB	0.854926243	0.002422762	0.013249318	0.855460551	2.60E-07	0.024435399	0.004632665	2.52E-07	FALSE	FALSE
cg00006926	cg00006926	18	46626640	DYM	0.772552995	-0.004101018	0.014184129	0.77337678	2.73E-13	0.033261178	0.004360216	3.59E-13	FALSE	TRUE
cg00006948	cg00006948	4	1768889		0.117422926	0.002620116	0.001657989	0.122745138	0.000173183	-0.009262042	0.00244333	0.00017849	FALSE	FALSE
cg00007032	cg00007032	13	30002629	MTUS2	0.902603799	-0.000505976	0.004134483	0.902964723	0.094075445	0.003038163	0.001811757	0.0942598	FALSE	FALSE
cg00007064	cg00007064	9	124974153	LHX6	0.001337387	-0.024067959	0.007196336	0.002178771	3.28E-06	0.017265696	0.003666159	3.32E-06	FALSE	FALSE
cg00007076	cg00007076	8	67342600	RRS1	0.065459186	-0.01930134	0.010239201	0.068736871	2.37E-39	-0.114764708	0.007914672	2.61E-39	FALSE	TRUE
cg00007127	cg00007127	11	108407747	EXPH5	0.490807549	-0.004776593	0.006739633	0.485154567	3.19E-11	0.025342052	0.003724146	3.27E-11	FALSE	TRUE
cg00007221	cg00007221	1	43999020	PTPRF	0.507921958	-0.013002581	0.019606432	0.514625474	1.18E-27	0.076591719	0.006483123	8.04E-27	FALSE	TRUE
cg00007226	cg00007226	14	105781366	PACS2	0.819436542	0.001441648	0.005751541	0.806443177	0.167084963	0.003064243	0.002213833	0.167510948	FALSE	FALSE
cg00007239	cg00007239	4	165877045	C4orf39;TRIM61	0.204500635	-0.012722334	0.009966627	0.206188017	2.79E-10	-0.022909502	0.003549854	2.85E-10	FALSE	TRUE
cg00007266	cg00007266	17	21199768	MAP2K3	0.142420646	0.019321913	0.013066899	0.14390901	0.02676226	-0.010883265	0.004897084	0.026990381	FALSE	FALSE
cg00007269	cg00007269	19	2945106	ZNF77	0.461892305	0.002693596	0.003567964	0.462813131	0.480375978	0.001145723	0.001622762	0.480657707	FALSE	FALSE
cg00007300	cg00007300	14	24521434	LRRC16B	0.405264771	0.001899937	0.002276979	0.407014665	0.018907706	0.002170335	0.000921737	0.018974499	FALSE	FALSE
cg00007324	cg00007324	19	4047803	ZBTB7A	0.999995306	1.13E-08	0.00191109	0.999995313	1.44E-299	0.358324368	0.003699029	5.46E-209	FALSE	TRUE
cg00007326	cg00007326	19	13366046	CACNA1A	0.25189345	0.007581257	0.006584189	0.257298369	0.000574815	-0.011146028	0.003208546	0.000580646	FALSE	FALSE
cg00007420	cg00007420	6	99796732	C6orf168	0.268770583	-0.005056415	0.00450615	0.269382061	4.74E-134	0.199922528	0.005557978	6.42E-134	FALSE	TRUE
cg00007426	cg00007426	2	240404782		0.109589503	0.017699403	0.010956343	0.110913402	0.070017181	0.005799012	0.003173984	0.06876076	FALSE	FALSE
cg00007466	cg00007466	19	7585086	ZNF358	0.037788298	0.015730408	0.007303105	0.038758012	5.88E-37	-0.094939624	0.006810483	6.42E-37	FALSE	TRUE
cg00007540	cg00007540	14	103609265		0.056260674	-0.011160344	0.005535486	0.053111658	1.10E-128	-0.207939647	0.006002135	1.48E-128	FALSE	TRUE
cg00007644	cg00007644	11	20623259	SLC6A5	0.933306704	0.000468891	0.005362333	0.931238804	6.69E-67	-0.069821788	0.003188676	2.46E-63	FALSE	TRUE
cg00007675	cg00007675	8	37606579	LOC728024;ERLIN2	0.897525825	0.001552478	0.012007096	0.897954033	3.41E-37	-0.098789542	0.007058479	3.73E-37	FALSE	TRUE
cg00007800	cg00007800	1	1838518		0.517582261	-0.004716857	0.007216758	0.518466906	1.35E-25	-0.051278734	0.004498634	2.21E-25	FALSE	TRUE
cg00007898	cg00007898	1	205180627	DSTYK	0.406377029	-0.001948878	0.002341202	0.408125638	1.24E-05	0.004379675	0.000986696	1.26E-05	FALSE	FALSE
cg00007932	cg00007932	13	47171977	LRCH1	0.00035591	0.05615685	0.01498473	0.000374115	5.02E-94	-0.221050807	0.008293378	1.48E-84	FALSE	TRUE
cg00007981	cg00007981	11	93862594	PANX1	0.345264638	0.002307966	0.002437237	0.347062138	0.011146554	0.002539792	0.000996735	0.011325187	FALSE	FALSE
cg00007987	cg00007987	19	56156430	ZNF581	0.166899678	-0.006214772	0.004460977	0.17362918	2.85E-08	-0.01888169	0.003300529	3.10E-08	FALSE	TRUE
cg00008004	cg00008004	1	153756119		0.045542132	0.011880234	0.005852851	0.046348834	7.64E-06	0.014462781	0.003187318	8.06E-06	FALSE	FALSE
cg00008033	cg00008033	19	52429980	ZNF613	0.024976097	0.011053141	0.004838374	0.025517586	9.90E-05	0.010993794	0.002794106	0.00010274	FALSE	FALSE
cg00008034	cg00008034	8	139738153	COL22A1	0.884250635	-0.001545201	0.01060784	0.885189183	1.03E-17	-0.042468029	0.004690397	2.85E-17	FALSE	TRUE
cg00008036	cg00008036	1	179712091	FAM163A	0.576388998	0.003178157	0.005682199	0.577809498	0.003461246	-0.008340256	0.002829076	0.003470928	FALSE	FALSE
cg00008075	cg00008075	5	126938799		0.055553079	0.029088633	0.014986332	0.056465221	8.72E-166	-0.338677784	0.007635668	1.26E-165	FALSE	TRUE
cg00008103	cg00008103	2	202009322	CFLAR;CFLAR-AS1	0.05804657	-0.011015017	0.005733889	0.058983135	2.49E-74	-0.073992388	0.003068521	1.10E-72	FALSE	TRUE
cg00008254	cg00008254	1	12676745	DHRS3	0.923422357	-0.000662394	0.006890821	0.923706675	6.41E-119	-0.158794636	0.004771562	7.62E-104	FALSE	TRUE
cg00008282	cg00008282	7	44366652	CAMK2B	0.167687735	-0.021092659	0.014964714	0.167869201	1.18E-125	-0.363668249	0.010725763	1.57E-125	FALSE	TRUE
cg00008345	cg00008345	2	232643843	PDE6D	0.598101469	0.004490302	0.008486919	0.600805292	0.056588258	0.006787605	0.003518746	0.054634861	FALSE	FALSE
cg00008364	cg00008364	17	28152860	SSH2	0.22800469	0.016260937	0.013304934	0.2297873	2.13E-08	-0.032794948	0.005752246	2.17E-08	FALSE	TRUE
cg00008369	cg00008369	22	41635793	CHADL	0.023361929	0.0280337	0.012127051	0.023878835	4.00E-44	-0.09645752	0.00618483	4.45E-44	FALSE	TRUE
cg00008387	cg00008387	16	50059011	TMEM188	0.601025047	-0.003082808	0.005506927	0.58107212	0.699550909	-0.000835541	0.002161375	0.699362947	FALSE	FALSE
cg00008404	cg00008404	9	138563419		0.73177314	-0.003717554	0.010840938	0.73273364	9.10E-18	-0.045318666	0.005062447	9.49E-18	FALSE	TRUE
cg00008446	cg00008446	1	156815774	NTRK1;INSRR	0.078971985	0.01279635	0.007191045	0.086012547	2.84E-25	-0.048219897	0.004353266	3.62E-24	FALSE	TRUE
cg00008488	cg00008488	5	175199915		0.617697675	-0.00209123	0.004185974	0.619007314	2.51E-46	-0.10519383	0.006496135	1.08E-42	FALSE	TRUE
cg00008493	cg00008493	14	93813777	COX8C;KIAA1409	0.186680046	0.013281108	0.009992542	0.188322677	0.479706857	-0.002620087	0.003705972	0.480191408	FALSE	FALSE
cg00008500	cg00008500	14	98383719		0.001612098	-0.019271179	0.005579149	0.001629011	1.13E-40	-0.050294623	0.003396799	1.24E-40	FALSE	TRUE
cg00008564	cg00008564	6	27830391		0.000378826	-0.028941914	0.007414059	0.000422647	2.98E-140	-0.334615371	0.008915181	4.08E-140	FALSE	TRUE
cg00008612	cg00008612	13	60726243	DIAPH3	0.425427715	-0.009299812	0.011332206	0.42249355	1.15E-19	-0.054609221	0.005742574	1.20E-19	FALSE	TRUE
cg00008621	cg00008621	14	62179983	HIF1A	0.418755627	-0.00437572	0.005396203	0.424513437	1.76E-08	-0.015543921	0.002709894	1.79E-08	FALSE	TRUE
cg00008629	cg00008629	9	115093661	ROD1	0.095096744	0.027371568	0.016228786	0.096330527	9.74E-143	0.273650118	0.007169401	1.34E-142	FALSE	TRUE
cg00008647	cg00008647	1	207082900	FAIM3	0.219127217	0.002767965	0.002236668	0.22424811	4.12E-08	0.013003446	0.002330567	4.19E-08	FALSE	TRUE
cg00008665	cg00008665	3	43146780	C3orf39	0.06118833	-0.018362597	0.009618038	0.064881637	2.56E-47	0.097961556	0.00571552	1.35E-46	FALSE	TRUE
cg00008671	cg00008671	10	86087961	FAM190B	0.000171713	0.064266368	0.015853097	0.000312879	1.07E-291	0.484580394	0.005173677	1.94E-222	FALSE	TRUE
cg00008695	cg00008695	8	960721		0.536103858	-0.005665424	0.009143677	0.537622465	8.95E-22	-0.050938747	0.005041227	9.41E-22	FALSE	TRUE
cg00008713	cg00008713	18	11980953	IMPA2	0.851121043	0.001234965	0.006123805	0.842685551	0.652551825	0.001020227	0.002263707	0.652604587	FALSE	FALSE
cg00008737	cg00008737	19	51021200	LRRC4B	0.425294556	-0.008098117	0.010035833	0.426879917	7.55E-111	0.174530308	0.005440867	2.92E-94	FALSE	TRUE
cg00008795	cg00008795	16	50702113	SNX20;LOC101927272	0.139724056	0.013286064	0.008923291	0.141200718	1.52E-08	-0.022315143	0.003852488	1.73E-08	FALSE	TRUE
cg00008800	cg00008800	2	38710171		0.81736309	-0.004220808	0.018273179	0.818031291	8.13E-85	0.236974564	0.008799783	7.76E-78	FALSE	TRUE
cg00008810	cg00008810	1	53924763	DMRTB1	0.552054002	0.005300781	0.008901834	0.553535037	0.14006038	0.005824238	0.003942304	0.140282545	FALSE	FALSE
cg00008819	cg00008819	4	3257791	C4orf44	0.341138226	0.008271542	0.008659973	0.342937304	2.58E-32	0.024084203	0.001820269	6.68E-31	FALSE	TRUE
cg00008893	cg00008893	2	72263057		0.053803128	0.013736311	0.006786678	0.050786276	2.22E-23	-0.037792178	0.003584353	2.34E-23	FALSE	TRUE
cg00008916	cg00008916	13	29596377		0.761932519	0.002126783	0.006983078	0.762938239	1.06E-29	-0.047694144	0.003861594	7.28E-29	FALSE	TRUE
cg00008932	cg00008932	X	71498597	RPS4X	0.357472433	-0.011494668	0.012452151	0.359263908	1.08E-18	-0.044658595	0.004840107	1.12E-18	FALSE	TRUE
cg00008945	cg00008945	X	80377379	HMGN5	0.687880501	-0.004255832	0.010563771	0.691084041	1.59E-07	0.018273064	0.003373874	1.63E-07	FALSE	FALSE
cg00008956	cg00008956	2	109335126	RANBP2	0.657318872	0.004399758	0.009834132	0.657320903	3.19E-08	-0.024914598	0.004409021	3.89E-08	FALSE	TRUE
cg00008971	cg00008971	1	45966925	MMACHC;CCDC163P	0.923960207	0.001542995	0.015430113	0.921127923	7.71E-144	-0.276688092	0.007195531	1.06E-143	FALSE	TRUE
cg00008985	cg00008985	16	86417978		0.685428037	-0.006274319	0.01548009	0.686537008	8.97E-34	-0.073146763	0.005510576	3.06E-32	FALSE	TRUE
cg00009053	cg00009053	11	61283865	SYT7	0.160011585	-0.019550039	0.013519918	0.159627758	0.001284702	-0.026239574	0.008103212	0.001292793	FALSE	FALSE
cg00009088	cg00009088	11	60930188	VPS37C	0.017714916	-0.02208616	0.009118326	0.018139728	1.98E-22	0.061623639	0.005991641	2.09E-22	FALSE	TRUE
cg00009167	cg00009167	1	109656433	KIAA1324;C1orf194	0.645527143	-0.001395232	0.003005178	0.646697966	0.989036371	2.25E-05	0.001635136	0.989038034	FALSE	FALSE
cg00009196	cg00009196	20	19954588	RIN2	0.875851682	-0.002344134	0.014947023	0.876938154	1.08E-185	-0.440215433	0.008491307	1.17E-150	FALSE	TRUE
cg00009200	cg00009200	15	40121851	GPR176	0.3516943	0.01151768	0.012104149	0.348319618	0.054112401	-0.011363924	0.005861582	0.054181225	FALSE	FALSE
cg00009214	cg00009214	12	16064569	DERA	0.726891031	0.000915285	0.002619418	0.727867541	1.61E-27	-0.016021032	0.001377509	1.72E-27	FALSE	TRUE
cg00009292	cg00009292	1	50882082		0.5078297	0.004215775	0.006355702	0.509410478	0.001582235	0.008927917	0.002810245	0.001591855	FALSE	FALSE
cg00009293	cg00009293	7	44151172	AEBP1	0.563397968	-0.006764825	0.011692488	0.567158305	5.02E-11	-0.035865306	0.005223197	4.59E-11	FALSE	TRUE
cg00009349	cg00009349	14	22674549		0.909475964	-0.001121552	0.009863696	0.90981165	2.36E-27	-0.047522492	0.004009714	6.66E-27	FALSE	TRUE
cg00009364	cg00009364	14	56586028	PELI2	0.000159511	0.005823346	0.001461014	0.000168585	5.29E-07	-0.004064996	0.000799077	5.37E-07	FALSE	FALSE
cg00009407	cg00009407	14	89290921	TTC8	0.798338093	0.000957457	0.003642637	0.795462599	0.002092039	0.00484191	0.001563428	0.00221656	FALSE	FALSE
cg00009412	cg00009412	2	118572392	DDX18	0.87341377	-0.000310948	0.001825427	0.866595204	0.239033389	0.001005528	0.000853356	0.239296645	FALSE	FALSE
cg00009421	cg00009421	2	44065571	ABCG5;ABCG8	0.002686881	0.02870097	0.009038393	0.003278041	1.27E-47	-0.076225275	0.004652287	1.42E-47	FALSE	TRUE
cg00009528	cg00009528	6	76134611	FILIP1;LOC101928540	0.351572871	-0.006995245	0.007426091	0.353359307	1.79E-35	-0.056465317	0.004155282	1.95E-35	FALSE	TRUE
cg00009556	cg00009556	9	139888272	C9orf142	0.587727727	0.00441292	0.008131015	0.589118771	1.73E-08	-0.019295767	0.003349253	2.14E-08	FALSE	TRUE
cg00009585	cg00009585	15	33111077	FMN1	0.096709729	0.048121012	0.026371744	0.079587288	0.650980779	0.003639975	0.008044998	0.651163384	FALSE	FALSE
cg00009602	cg00009602	3	183046810	MCF2L2	0.56928971	-0.010112666	0.01766669	0.571449037	2.60E-30	0.090186311	0.007311851	2.80E-30	FALSE	TRUE
cg00009629	cg00009629	11	70486652	SHANK2	0.3073429	-0.011364621	0.011089649	0.309145584	5.11E-08	-0.027249276	0.004859127	4.79E-08	FALSE	TRUE
cg00009644	cg00009644	1	189399073		0.552408423	-0.006880714	0.011563553	0.555822677	7.61E-24	-0.046729872	0.004380093	8.05E-24	FALSE	TRUE
cg00009737	cg00009737	4	77624122	SHROOM3	0.099178819	-0.014864138	0.008526976	0.092245217	2.24E-87	-0.188307084	0.007504878	2.75E-87	FALSE	TRUE
cg00009750	cg00009750	2	202730892	CDK15	0.379170467	-0.008968135	0.009782524	0.37482482	2.06E-32	-0.051017909	0.003969859	2.23E-32	FALSE	TRUE
cg00009786	cg00009786	20	35905124		0.00251573	0.048868789	0.014511622	0.00196589	7.38E-42	-0.080272605	0.005276954	5.42E-39	FALSE	TRUE
cg00009817	cg00009817	10	55239664		0.798835757	-0.002796371	0.010962485	0.800419825	1.12E-53	-0.081225159	0.004581336	1.27E-53	FALSE	TRUE
cg00009834	cg00009834	1	1347671		0.368098191	-0.006997485	0.007751137	0.369882828	3.43E-36	-0.057518766	0.004075084	4.02E-34	FALSE	TRUE
cg00009871	cg00009871	13	103532260	LOC121952	0.000431029	0.045183851	0.012246431	0.00045249	1.30E-231	0.357484627	0.005443603	2.10E-231	FALSE	TRUE
cg00009916	cg00009916	1	65613819	AK3L1	0.068369192	0.002998086	0.001624635	0.074964754	3.65E-05	0.00375278	0.000895903	3.79E-05	FALSE	FALSE
cg00009919	cg00009919	7	44318619	CAMK2B	0.778023889	-0.003292144	0.011674641	0.779485711	1.73E-163	0.25068493	0.005728026	2.28E-134	FALSE	TRUE
cg00009922	cg00009922	13	110867376	COL4A1	0.542656196	-0.00690261	0.011184751	0.542979037	1.44E-17	-0.03647408	0.004056811	2.12E-17	FALSE	TRUE
cg00009927	cg00009927	16	1157223		0.77963874	0.002847793	0.009992561	0.778584622	4.15E-13	-0.034117248	0.004535302	7.76E-13	FALSE	TRUE
cg00009944	cg00009944	21	48017232		0.070686876	-0.015619873	0.00853595	0.079228331	1.18E-145	-0.295655926	0.007561514	5.91E-124	FALSE	TRUE
cg00009945	cg00009945	8	117559924		0.552608355	-0.006638909	0.011155562	0.555915009	6.93E-17	0.054143187	0.006234009	7.21E-17	FALSE	TRUE
cg00010046	cg00010046	16	88729480	MGC23284;MVD	0.350718178	0.004988696	0.005264338	0.357754702	0.217568832	0.001907691	0.001545843	0.218165124	FALSE	FALSE
cg00010078	cg00010078	2	109967172	SH3RF3	0.005147985	0.05771583	0.018743997	0.004401687	2.66E-08	0.049404469	0.008728561	2.71E-08	FALSE	TRUE
cg00010096	cg00010096	6	128837496	PTPRK	4.97E-08	0.119066062	0.019464091	5.54E-08	7.28E-103	0.220122002	0.007707583	9.24E-103	TRUE	TRUE
cg00010108	cg00010108	4	1615271		0.654271431	0.004842768	0.010805614	0.65547536	3.26E-05	-0.015977992	0.003807541	3.58E-05	FALSE	FALSE
cg00010168	cg00010168	10	99258642	MMS19;UBTD1	0.037222115	0.016253078	0.007662372	0.0446863	0.000676384	0.008540248	0.002491416	0.000688382	FALSE	FALSE
cg00010187	cg00010187	10	43922867		0.84039511	-0.001740533	0.008641371	0.840981541	7.25E-25	-0.044246451	0.004022181	2.38E-23	FALSE	TRUE
cg00010266	cg00010266	8	145734519	MFSD3	0.406166892	0.004097658	0.004920332	0.407915746	0.001203698	0.005929961	0.001820612	0.001211361	FALSE	FALSE
cg00010288	cg00010288	14	88469009		0.257247435	0.016828666	0.014783144	0.259020832	9.65E-192	-0.352435628	0.006598969	3.62E-157	FALSE	TRUE
cg00010445	cg00010445	19	14089630	RFX1	0.996381287	3.95E-05	0.008696661	0.996409734	9.66E-05	0.020329779	0.005169914	9.75E-05	FALSE	FALSE
cg00010506	cg00010506	2	234227982	SAG	0.870073433	0.004372412	0.026729253	0.870553021	7.44E-219	0.318207445	0.005130968	1.45E-180	FALSE	TRUE
cg00010529	cg00010529	1	200638051	LOC101929224;DDX59	0.290901357	0.011273789	0.010603873	0.295886076	1.40E-41	0.077377202	0.004882642	6.48E-41	FALSE	TRUE
cg00010533	cg00010533	7	99063856	ATP5J2-PTCD1;ATP5J2	0.72805755	-0.001915601	0.005193599	0.716101053	0.567015227	0.000984356	0.001718602	0.567267009	FALSE	FALSE
cg00010654	cg00010654	1	45476118	HECTD3	0.012363895	0.010544715	0.004093863	0.016156204	4.44E-75	0.09955217	0.004424646	2.73E-66	FALSE	TRUE
cg00010659	cg00010659	6	10723146	TMEM14C	0.60940867	-0.002298581	0.004197915	0.58981065	0.079251006	0.003005241	0.001709381	0.079888256	FALSE	FALSE
cg00010664	cg00010664	20	40645204		0.610739171	-0.003507475	0.006705885	0.605713065	4.31E-08	-0.019696881	0.003495689	5.16E-08	FALSE	TRUE
cg00010734	cg00010734	6	133258885		0.506006885	0.01053176	0.015808664	0.510642315	5.89E-61	-0.103753421	0.005174791	5.54E-58	FALSE	TRUE
cg00010738	cg00010738	2	54506520	ACYP2	0.223773093	0.007753652	0.005860686	0.196498179	0.000225382	-0.009965472	0.002681026	0.000227215	FALSE	FALSE
cg00010742	cg00010742	1	91182989	BARHL2	0.758088542	0.002462204	0.007991552	0.758961403	0.063137828	0.005711499	0.003067693	0.063592147	FALSE	FALSE
cg00010789	cg00010789	2	232321341	NCL;SNORA75;SNORD20	0.67980273	0.004198064	0.009235825	0.654429271	0.000538828	-0.016336449	0.004686557	0.000561045	FALSE	FALSE
cg00010848	cg00010848	6	3284423	SLC22A23	0.422727229	-0.00807296	0.010020792	0.426709546	6.24E-10	0.024865198	0.003877779	5.82E-10	FALSE	TRUE
cg00010853	cg00010853	6	30653167	KIAA1949	0.451318357	0.00629227	0.008336161	0.453004344	2.38E-143	-0.355999059	0.009288619	3.29E-143	FALSE	TRUE
cg00010890	cg00010890	12	76406513		0.998013312	-2.76E-05	0.010584988	0.997940736	1.85E-08	-0.023465776	0.004081789	2.43E-08	FALSE	TRUE
cg00010900	cg00010900	20	39929140	ZHX3	0.966340817	0.000398549	0.009444656	0.966466098	5.83E-77	-0.135162439	0.005926225	6.98E-77	FALSE	TRUE
cg00010940	cg00010940	5	38149322		0.878988628	-0.001287889	0.008406468	0.879703078	9.22E-52	-0.066450786	0.003732529	1.02E-49	FALSE	TRUE
cg00010946	cg00010946	3	157819282	SHOX2	0.659550608	0.004003046	0.009038706	0.660938111	2.07E-89	0.14567261	0.005563405	7.59E-80	FALSE	TRUE
cg00010954	cg00010954	16	54620055		0.420523804	0.004742656	0.005844186	0.423412679	0.167007868	0.011891439	0.008596038	0.167245721	FALSE	FALSE
cg00010992	cg00010992	4	90032982	TIGD2	0.467621427	0.00188655	0.002551164	0.470566808	0.026346756	0.003638864	0.001633252	0.026621009	FALSE	FALSE
cg00011113	cg00011113	7	127877086		0.33557607	-0.005678112	0.005876232	0.337376898	1.23E-104	-0.232475556	0.008026576	1.57E-104	FALSE	TRUE
cg00011122	cg00011122	16	11439027	C16orf75	0.592825356	-0.00127607	0.002383763	0.59420291	0.052262684	0.002208104	0.001135231	0.052394669	FALSE	FALSE
cg00011173	cg00011173	18	67910485		0.771552278	0.002050264	0.007057601	0.773683439	1.76E-167	-0.314580338	0.007016919	2.55E-167	FALSE	TRUE
cg00011200	cg00011200	X	48380234	EBP	0.289677422	0.008929974	0.008344967	0.291880853	0.003982092	0.008938752	0.00308765	0.004068333	FALSE	FALSE
cg00011203	cg00011203	1	9259066		0.904343826	0.000564224	0.00465923	0.904767354	1.31E-07	-0.023366689	0.004358814	1.33E-07	FALSE	FALSE
cg00011225	cg00011225	2	219738314	WNT6	0.007836207	0.00664589	0.002433709	0.008067507	5.41E-87	0.179080557	0.007004673	9.85E-79	FALSE	TRUE
cg00011239	cg00011239	2	20876220		0.379601232	-0.00860155	0.009634435	0.378550249	2.57E-14	0.071217615	0.009045794	2.66E-14	FALSE	TRUE
cg00011247	cg00011247	8	64081001	YTHDF3	0.156775578	0.003941263	0.002762581	0.158321459	0.927645434	7.37E-05	0.00081174	0.927685639	FALSE	FALSE
cg00011274	cg00011274	13	73843063		0.837802131	0.001430405	0.006986529	0.838397821	2.64E-113	-0.142825036	0.004612223	3.42E-113	FALSE	TRUE
cg00011284	cg00011284	16	53469344	RBL2	0.136831809	-0.005643298	0.003762038	0.138295588	0.00023359	0.00766241	0.00206033	0.000237693	FALSE	FALSE
cg00011345	cg00011345	2	239957889		0.346390023	0.020330294	0.02151536	0.35174324	0.100517223	0.013880223	0.008433837	0.10090187	FALSE	FALSE
cg00011346	cg00011346	2	213403859	ERBB4	0.212223098	0.004969572	0.003960593	0.213927205	4.44E-18	0.01681369	0.001858872	4.63E-18	FALSE	TRUE
cg00011350	cg00011350	12	49444296	MLL2	0.738473001	0.00119609	0.003580946	0.739411401	2.60E-05	-0.006229906	0.001465122	2.84E-05	FALSE	FALSE
cg00011459	cg00011459	16	8890425	TMEM186;PMM2	0.912983968	-0.000816614	0.007438876	0.913362325	9.82E-48	0.095527741	0.005676229	6.14E-45	FALSE	TRUE
cg00011460	cg00011460	4	40439822	RBM47	0.140784147	0.010994926	0.007225572	0.136845249	0.493466147	-0.002468096	0.003603021	0.49382385	FALSE	FALSE
cg00011461	cg00011461	12	57432410	MYO1A	0.310748082	-0.01290995	0.012612796	0.312852137	1.03E-36	-0.056267438	0.004053044	1.12E-36	FALSE	TRUE
cg00011482	cg00011482	14	37128790	PAX9	0.707690925	0.002072221	0.005373319	0.703158158	0.01633387	-0.006546889	0.002698329	0.015908117	FALSE	FALSE
cg00011513	cg00011513	1	152484386	LCE5A	0.073878107	-0.025583384	0.013135356	0.062884743	4.27E-78	-0.133998882	0.005373105	9.44E-76	FALSE	TRUE
cg00011564	cg00011564	16	3591728	NLRC3	0.576026397	-0.005372834	0.0095394	0.577268728	0.019330841	-0.006934806	0.002952394	0.019470841	FALSE	FALSE
cg00011574	cg00011574	19	17596905	SLC27A1	0.30590544	-0.007498244	0.006687423	0.276982005	5.73E-135	-0.195942616	0.005412835	7.77E-135	FALSE	TRUE
cg00011578	cg00011578	19	46850432	PPP5C	0.813792309	0.001629641	0.006666697	0.809347863	0.301549782	-0.002185625	0.002105837	0.300252408	FALSE	FALSE
cg00011605	cg00011605	16	85193529		0.61654954	0.004194663	0.008367836	0.619699098	1.02E-102	0.088082633	0.002989864	7.84E-87	FALSE	TRUE
cg00011616	cg00011616	17	75672423		0.004026478	0.021854331	0.007196715	0.0051482	1.21E-08	-0.067273385	0.011591014	1.23E-08	FALSE	TRUE
cg00011717	cg00011717	1	5918462		0.11657587	-0.011246986	0.007099437	0.123149047	2.83E-19	-0.022040448	0.002309844	9.35E-19	FALSE	TRUE
cg00011740	cg00011740	16	49311903		0.1284943	-0.008803077	0.005741388	0.129918944	1.11E-292	-0.504125135	0.005406722	6.97E-216	FALSE	TRUE
cg00011754	cg00011754	3	14584788	GRIP2	0.04339902	0.026726436	0.010574342	0.019121352	8.34E-15	0.033457094	0.004165475	8.63E-15	FALSE	TRUE
cg00011762	cg00011762	11	56411397	OR5AP2	0.253648448	-0.007727136	0.006736204	0.255417932	3.26E-10	-0.015501119	0.002411537	3.33E-10	FALSE	TRUE
cg00011777	cg00011777	12	126830757		0.429433062	0.004187956	0.005287779	0.43115209	1.29E-49	-0.050387947	0.002954493	8.10E-47	FALSE	TRUE
cg00011794	cg00011794	5	10510228		0.501901608	0.006010313	0.008935513	0.503494661	0.004534249	-0.009075274	0.003181803	0.004629211	FALSE	FALSE
cg00011810	cg00011810	5	57285474		0.216386274	0.013024088	0.009993359	0.203767086	3.73E-115	0.185679924	0.005884444	3.81E-100	FALSE	TRUE
cg00011855	cg00011855	13	114199892	TMCO3	0.000759337	0.027144048	0.007479988	0.000989381	1.74E-23	-0.044216104	0.004182347	1.84E-23	FALSE	TRUE
cg00011861	cg00011861	14	103607265		0.002543415	0.034613378	0.01060777	0.0024978	6.31E-07	-0.019831573	0.003890663	6.11E-07	FALSE	FALSE
cg00011891	cg00011891	X	153714660	UBL4A	0.75746969	-0.002954928	0.0095655	0.758344637	0.211906438	0.002978801	0.002383525	0.212404191	FALSE	FALSE
cg00011918	cg00011918	11	69911376	LOC101928443	0.640810404	0.002962827	0.006307829	0.64182739	8.43E-62	-0.070857943	0.003559119	2.23E-57	FALSE	TRUE
cg00011924	cg00011924	17	8301192	RNF222	0.137707181	-0.01214214	0.00800132	0.141025329	6.30E-217	-0.411977143	0.006370781	2.45E-178	FALSE	TRUE
cg00011943	cg00011943	20	24686278		0.005657443	-0.041402106	0.013287688	0.00400431	6.38E-12	-0.049932114	0.006971497	6.09E-12	FALSE	TRUE
cg00012036	cg00012036	17	73775612	H3F3B	0.950776321	0.000401044	0.005697276	0.945104321	0.028470548	0.004788962	0.002180026	0.028884123	FALSE	FALSE
cg00012100	cg00012100	4	83559827	SCD5	0.294673136	0.006858105	0.006153739	0.274904869	1.35E-151	-0.246388163	0.006086266	1.89E-151	FALSE	TRUE
cg00012126	cg00012126	2	193061253		0.355617981	-0.01281769	0.0138316	0.357410499	0.005799756	0.005736814	0.002026411	0.005139492	FALSE	FALSE
cg00012168	cg00012168	1	228984683		0.250077293	-0.014630933	0.012624998	0.255856035	1.63E-47	-0.112561798	0.006639381	1.33E-46	FALSE	TRUE
cg00012194	cg00012194	22	50720288	PLXNB2	0.433124929	0.008346877	0.010624086	0.434838711	0.616245122	-0.002526497	0.005034742	0.616216815	FALSE	FALSE
cg00012199	cg00012199	14	21151024	ANG;RNASE4	0.050548032	0.005738284	0.002892972	0.051408929	0.391018274	0.001085054	0.001264445	0.391283767	FALSE	FALSE
cg00012203	cg00012203	2	219082015	ARPC2	0.019887764	0.004523951	0.001903164	0.024660042	0.176475803	0.001161549	0.000858454	0.176718259	FALSE	FALSE
cg00012317	cg00012317	1	149370974	FCGR1C	0.87603426	-0.001002617	0.00642478	0.877020391	1.97E-115	-0.277614063	0.007478787	3.36E-112	FALSE	TRUE
cg00012362	cg00012362	1	153599487	S100A13;S100A1	0.786383713	0.002421718	0.008920076	0.787805374	7.87E-79	-0.149044826	0.006420066	9.48E-79	FALSE	TRUE
cg00012386	cg00012386	1	227922512	JMJD4;SNAP47	0.554115433	0.003121969	0.00524284	0.553533597	0.007283751	0.004136154	0.00153481	0.007452898	FALSE	FALSE
cg00012395	cg00012395	X	129472061		0.191854419	-0.014420778	0.010972104	0.223860841	0.012186579	-0.011201646	0.004451196	0.012471782	FALSE	FALSE
cg00012397	cg00012397	11	17756435	KCNC1	0.233923237	0.006985407	0.005837546	0.235666444	1.07E-14	0.021587174	0.00264352	3.05E-14	FALSE	TRUE
cg00012469	cg00012469	7	140771419		0.290826639	-0.004945753	0.004330115	0.265121445	0.0056665	0.005915568	0.002128429	0.005780096	FALSE	FALSE
cg00012521	cg00012521	7	30540210	GGCT	0.053552104	0.018014939	0.009041705	0.053904175	2.87E-184	0.17362667	0.003490659	4.27E-184	FALSE	TRUE
cg00012522	cg00012522	15	98503952	ARRDC4	0.552983447	-0.001769583	0.002918621	0.549635068	1.88E-05	0.013238488	0.003062133	1.90E-05	FALSE	FALSE
cg00012525	cg00012525	5	111683253	EPB41L4A	0.844154632	-0.003566706	0.017461412	0.84008404	7.64E-39	-0.101930899	0.006951474	4.46E-37	FALSE	TRUE
cg00012529	cg00012529	12	132896897	GALNT9	9.08E-07	0.141125724	0.026194891	9.93E-07	1.06E-214	0.350045629	0.005803885	2.30E-177	FALSE	TRUE
cg00012532	cg00012532	1	246852604		0.40261981	-0.011027433	0.01314129	0.404372703	0.127530088	0.006007074	0.003913277	0.125908291	FALSE	FALSE
cg00012536	cg00012536	19	33835238		0.240448259	0.006410109	0.005432624	0.242201087	5.32E-99	0.164050612	0.005925872	6.69E-99	FALSE	TRUE
cg00012576	cg00012576	13	94568320	GPC6	0.136743106	-0.010473485	0.006980421	0.138206485	1.04E-115	-0.161196697	0.005081706	6.93E-98	FALSE	TRUE
cg00012587	cg00012587	17	7059822		0.014008419	-0.024830004	0.00940447	0.014031534	1.40E-183	0.258889537	0.005226718	2.09E-183	FALSE	TRUE
cg00012667	cg00012667	20	42075046		0.959601627	0.00068992	0.01362024	0.959751952	4.51E-104	-0.156069562	0.00541262	5.74E-104	FALSE	TRUE
cg00012668	cg00012668	14	62053418	FLJ22447	0.429557191	-0.017960839	0.022637989	0.433626117	2.66E-262	0.468151042	0.006001479	4.51E-262	FALSE	TRUE
cg00012680	cg00012680	X	135251566	FHL1	0.718969108	-0.003907337	0.010853387	0.719971418	1.15E-30	0.087953377	0.006958534	1.34E-29	FALSE	TRUE
cg00012692	cg00012692	13	20805487	GJB6	0.042433514	0.023525249	0.011415449	0.043204788	4.53E-168	-0.355888404	0.007908867	6.54E-168	FALSE	TRUE
cg00012698	cg00012698	15	34158767	AVEN	0.968059139	0.000315551	0.007850909	0.968180172	0.973349131	0.000219676	0.00657553	0.97336406	FALSE	FALSE
cg00012701	cg00012701	6	30434338		0.115576143	0.005797347	0.003578399	0.11502673	0.376501828	0.001837881	0.002077291	0.376994423	FALSE	FALSE
cg00012708	cg00012708	5	1499414	LPCAT1	0.030771457	-0.044065203	0.019962453	0.035180129	9.92E-78	-0.203669938	0.008864749	1.19E-77	FALSE	TRUE
cg00012722	cg00012722	9	136988169		0.001248539	-0.027156356	0.008089069	0.001301316	5.19E-105	-0.24255511	0.008349858	6.61E-105	FALSE	TRUE
cg00012761	cg00012761	1	64465737	ROR1	0.871171376	0.001310167	0.007738098	0.866886608	3.27E-18	-0.032265892	0.003533084	8.22E-18	FALSE	TRUE
cg00012762	cg00012762	17	72744649	SLC9A3R1	0.70583831	0.000534337	0.001389658	0.703033442	0.309337696	0.000733196	0.000720221	0.309474202	FALSE	FALSE
cg00012840	cg00012840	22	42558525	TCF20	0.83043387	0.002858344	0.01334541	0.8310558	2.07E-23	-0.041643605	0.003946668	2.19E-23	FALSE	TRUE
cg00012920	cg00012920	17	73911257	FBF1	0.423696913	0.009863627	0.012258235	0.426405293	0.152978654	-0.00409781	0.002864125	0.15347241	FALSE	FALSE
cg00012992	cg00012992	14	61788345	PRKCH	0.33413444	0.002679662	0.002764844	0.33593565	0.019163914	0.002695101	0.001147058	0.019431065	FALSE	FALSE
cg00013006	cg00013006	11	4389856	OR52B4	0.615236242	0.002604977	0.005177262	0.618204255	0.75722889	-0.000880282	0.002846636	0.757351056	FALSE	FALSE
cg00013015	cg00013015	6	33866316		0.568650452	-0.006994245	0.012187283	0.567959192	5.33E-10	-0.024217559	0.003802625	7.31E-10	FALSE	TRUE
cg00013301	cg00013301	4	72894733		0.007691038	0.031679623	0.011426616	0.008592344	2.15E-33	-0.043318369	0.00327971	1.13E-31	FALSE	TRUE
cg00013302	cg00013302	3	149809005		0.028870774	-0.017060667	0.007572529	0.030405651	1.38E-127	-0.182073717	0.005296548	1.85E-127	FALSE	TRUE
cg00013369	cg00013369	1	192857594		0.559381606	0.003555428	0.00608282	0.560844811	1.47E-62	-0.073266704	0.003623576	1.02E-57	FALSE	TRUE
cg00013374	cg00013374	7	100730520	TRIM56	0.481477333	-0.006417817	0.00909684	0.48668591	9.62E-06	-0.013796556	0.003083261	9.73E-06	FALSE	FALSE
cg00013386	cg00013386	3	40498593	RPL14	0.901559589	0.000595925	0.004817563	0.901924343	0.348812617	0.001701495	0.001814118	0.349117174	FALSE	FALSE
cg00013409	cg00013409	1	38231980	EPHA10	0.252234532	0.003174081	0.002758062	0.259877876	6.53E-16	0.022138179	0.002640618	6.78E-16	FALSE	TRUE
cg00013410	cg00013410	17	60142592	MED13	0.001265106	0.012241851	0.00365109	0.001318467	3.80E-07	0.007684917	0.001486022	4.17E-07	FALSE	FALSE
cg00013441	cg00013441	12	123258908	CCDC62	0.068959874	0.011119195	0.006037417	0.077955854	0.519499494	0.001939286	0.003000514	0.518598986	FALSE	FALSE
cg00013475	cg00013475	2	71680721	DYSF	0.001502874	0.00527294	0.00155395	0.001853064	2.10E-12	-0.042873576	0.005827875	1.72E-12	FALSE	TRUE
cg00013530	cg00013530	3	50266327	GNAI2	0.000134225	0.035985172	0.008391179	0.000151586	7.24E-99	-0.125689659	0.004545169	9.11E-99	FALSE	TRUE
cg00013569	cg00013569	17	80615692	RAB40B	0.399593329	-0.007324232	0.008463517	0.399500971	9.10E-207	0.301869801	0.005164069	1.67E-162	FALSE	TRUE
cg00013618	cg00013618	22	22380839		0.027191836	-0.017507458	0.007757721	0.031601691	3.89E-14	-0.029599053	0.003760499	6.46E-14	FALSE	TRUE
cg00013655	cg00013655	16	629015	PIGQ	0.157202608	0.015575207	0.010921573	0.164064181	3.20E-93	-0.286979784	0.009763484	7.38E-90	FALSE	TRUE
cg00013660	cg00013660	9	140068770		0.059239264	-0.017983354	0.009329321	0.066310529	1.34E-117	-0.261575128	0.00818017	1.75E-117	FALSE	TRUE
cg00013677	cg00013677	22	23221386		0.314087565	-0.010410241	0.010174029	0.309885519	1.47E-06	-0.016808505	0.003426418	1.54E-06	FALSE	FALSE
cg00013684	cg00013684	20	30279646	BCL2L1	0.537648324	0.006637798	0.010741622	0.540715088	1.92E-155	0.30481121	0.007342835	2.72E-155	FALSE	TRUE
cg00013688	cg00013688	9	73216095	TRPM3	0.659270381	-0.008732861	0.019155565	0.652243188	9.17E-149	0.348920711	0.008448436	5.45E-129	FALSE	TRUE
cg00013702	cg00013702	17	61015068	MIR548W	4.68E-09	0.204222805	0.030504198	5.31E-09	4.96E-209	0.367772423	0.005924478	6.65E-158	TRUE	TRUE
cg00013733	cg00013733	19	1423273	DAZAP1	0.040844487	0.013971147	0.006725173	0.041597103	1.28E-209	0.311877943	0.00468559	2.70E-186	FALSE	TRUE
cg00013759	cg00013759	7	151487735	PRKAG2	0.279401399	0.009121576	0.008396115	0.281193316	0.011126215	-0.00700261	0.00274824	0.011333034	FALSE	FALSE
cg00013804	cg00013804	2	9358577	ASAP2	0.57246167	-0.005430455	0.00947178	0.572027438	0.001137428	-0.015221474	0.004649858	0.001144736	FALSE	FALSE
cg00013809	cg00013809	7	158249711	PTPRN2	0.461387251	0.003428159	0.0046267	0.464266456	0.000896683	-0.009391368	0.002798357	0.000896867	FALSE	FALSE
cg00013831	cg00013831	10	126420352	FAM53B	0.987233016	0.000110946	0.006933401	0.98728056	2.06E-209	0.272157995	0.004710187	3.21E-209	FALSE	TRUE
cg00013899	cg00013899	1	64992433	CACHD1	0.291973815	-0.011043516	0.010176986	0.286408985	4.50E-57	-0.099590222	0.005390267	5.16E-57	FALSE	TRUE
cg00013949	cg00013949	8	141716293	PTK2	0.796388469	-0.005924798	0.022656117	0.795929691	6.83E-05	-0.02517137	0.006256822	7.31E-05	FALSE	FALSE
cg00013991	cg00013991	3	193379319	OPA1	0.751510407	-0.004026635	0.012711667	0.752405381	0.000238624	0.015928362	0.004302464	0.00024055	FALSE	FALSE
cg00013993	cg00013993	19	7533810	ARHGEF18	0.468668785	0.000943652	0.001296077	0.471813806	0.580733842	0.000374783	0.000678409	0.581028294	FALSE	FALSE
cg00014020	cg00014020	19	18344740	PDE4C	0.132969571	0.014148805	0.0092889	0.137500131	4.59E-149	0.232220547	0.005515814	5.49E-130	FALSE	TRUE
cg00014085	cg00014085	2	85581505	ELMOD3;RETSAT	0.146486889	0.016034098	0.010955605	0.147992347	3.89E-05	-0.007677093	0.001848343	3.92E-05	FALSE	FALSE
cg00014104	cg00014104	22	22220367	MAPK1	0.059198904	-0.026011699	0.013165774	0.056164175	1.97E-56	0.14113827	0.007630683	1.07E-52	FALSE	TRUE
cg00014112	cg00014112	2	127413530	GYPC	0.041695385	0.01571372	0.007596764	0.04245804	3.81E-144	-0.251810714	0.006489532	5.86E-122	FALSE	TRUE
cg00014118	cg00014118	1	1935561	KIAA1751	0.027047761	0.019016113	0.008343316	0.028892691	1.90E-98	0.125427794	0.004263248	1.47E-90	FALSE	TRUE
cg00014152	cg00014152	X	48457128	WDR13	0.751634136	0.001047445	0.003304577	0.753117169	3.48E-36	0.05019218	0.003648296	3.79E-36	FALSE	TRUE
cg00014176	cg00014176	15	74315106	PML	0.796770812	-0.003891333	0.015106561	0.797511134	7.53E-50	0.102512417	0.005758047	4.57E-49	FALSE	TRUE
cg00014194	cg00014194	9	137978763	OLFM1	0.876523632	0.001274613	0.008166846	0.877091264	3.09E-57	0.100811068	0.005049572	4.60E-56	FALSE	TRUE
cg00014203	cg00014203	17	7757969	KDM6B;TMEM88	0.075839802	0.032419532	0.017823544	0.077024185	0.193952103	0.006212599	0.004772667	0.193951938	FALSE	FALSE
cg00014260	cg00014260	8	10383071	T-SP1	0.13178638	-0.015342982	0.010092738	0.138578418	1.25E-80	-0.116919417	0.00490537	9.29E-72	FALSE	TRUE
cg00014272	cg00014272	19	2329227	SPPL2B;LSM7	0.493470721	0.003453709	0.004893754	0.482797729	0.020515561	0.003250047	0.001398278	0.020863655	FALSE	FALSE
cg00014278	cg00014278	2	9301191		0.126331525	0.012398491	0.008039704	0.127745514	2.09E-16	-0.025979701	0.002955441	1.50E-16	FALSE	TRUE
cg00014285	cg00014285	2	200716175		0.180510983	-0.005808422	0.0042007	0.176724254	0.209990577	0.001671219	0.001331882	0.210685446	FALSE	FALSE
cg00014289	cg00014289	11	124709875		0.833435259	0.001447033	0.005303607	0.785815814	2.86E-22	-0.02962074	0.002892358	3.02E-22	FALSE	TRUE
cg00014301	cg00014301	2	3327027	TSSC1	0.456018148	0.004574645	0.006124095	0.463376453	0.001379777	-0.008643653	0.00268663	0.001388364	FALSE	FALSE
cg00014327	cg00014327	6	57087284	RAB23	0.611098226	0.001935228	0.003802038	0.612426214	0.01699704	0.003236558	0.001351712	0.017058905	FALSE	FALSE
cg00014333	cg00014333	8	20130023		0.019870374	-0.01938316	0.007669386	0.01726536	1.45E-45	0.092992467	0.005695806	2.56E-43	FALSE	TRUE
cg00014380	cg00014380	16	4424290	VASN;CORO7-PAM16;CORO7	0.716139211	-0.002626719	0.007209244	0.717783705	7.28E-74	0.250296759	0.011308803	8.66E-74	FALSE	TRUE
cg00014434	cg00014434	9	130921864	C9orf16	0.681838744	-0.003660799	0.008920703	0.684311774	0.002144987	0.018731479	0.006070411	0.002206599	FALSE	FALSE
cg00014445	cg00014445	1	44034053	PTPRF	0.203015912	-0.009471056	0.007394972	0.204699899	0.018921406	-0.007707947	0.003273929	0.018988234	FALSE	FALSE
cg00014467	cg00014467	20	44081018		0.700364397	-0.005547953	0.014024658	0.696206728	2.73E-138	-0.263227347	0.00710748	3.72E-138	FALSE	TRUE
cg00014484	cg00014484	12	131865279		0.468384745	-0.005919727	0.008089096	0.469750255	3.19E-54	0.04268672	0.002391428	3.62E-54	FALSE	TRUE
cg00014502	cg00014502	9	75405917	TMC1	0.796235231	0.004620009	0.017887134	0.796977415	3.44E-47	-0.087840837	0.005348818	7.27E-44	FALSE	TRUE
cg00014665	cg00014665	8	142243060		0.025717773	0.013567831	0.005512967	0.01990618	0.000263667	-0.011477024	0.003116798	0.000275203	FALSE	FALSE
cg00014667	cg00014667	13	113805721		0.629516356	0.003503783	0.007171366	0.628626082	0.225975547	-0.003879521	0.003201446	0.22661382	FALSE	FALSE
cg00014733	cg00014733	22	29730659	AP1B1;SNORD125	0.547845624	0.008060856	0.013394523	0.549336739	1.43E-107	-0.175305852	0.005915168	1.83E-107	FALSE	TRUE
cg00014786	cg00014786	7	6614945		0.05000115	0.017200286	0.008650376	0.050856358	1.73E-06	-0.019427321	0.003966221	1.63E-06	FALSE	FALSE
cg00014806	cg00014806	19	2475658	GADD45B	0.067428296	-0.012253052	0.006398796	0.064572768	2.06E-12	-0.019150617	0.002596793	4.98E-12	FALSE	TRUE
cg00014825	cg00014825	17	65602810	PITPNC1	0.045387699	0.025584947	0.009844303	0.017970644	4.08E-37	-0.153638747	0.01093708	2.04E-35	FALSE	TRUE
cg00014830	cg00014830	17	77765733		0.086948472	0.018843452	0.010874799	0.093169505	1.16E-28	-0.084259061	0.006792187	5.29E-29	FALSE	TRUE
cg00014837	cg00014837	12	6757257	ACRBP	0.485772409	0.006851665	0.009811722	0.487397447	3.59E-15	-0.033691452	0.004085717	5.61E-15	FALSE	TRUE
cg00014848	cg00014848	4	631689	PDE6B	6.25E-08	0.07400522	0.012211736	6.97E-08	1.69E-32	0.09667705	0.007216079	1.66E-32	TRUE	TRUE
cg00014893	cg00014893	20	22456203		0.455319297	-0.003281668	0.004377427	0.458963535	5.61E-23	-0.03892317	0.00373024	5.92E-23	FALSE	TRUE
cg00014900	cg00014900	1	44438411	DPH2	0.011800587	0.012259218	0.004457008	0.010280686	9.90E-05	-0.018326531	0.004666677	0.000105617	FALSE	FALSE
cg00014931	cg00014931	18	74871036		0.580821865	-0.003596037	0.006504973	0.58223094	0.045154326	-0.007047416	0.003510144	0.04527481	FALSE	FALSE
cg00014986	cg00014986	17	79849735	ANAPC11;THOC4	0.063307533	0.005305941	0.002811709	0.069019838	0.006295842	0.002902953	0.00105811	0.006447171	FALSE	FALSE
cg00014991	cg00014991	6	56246720	RNU6-71P	0.000371806	-0.032149623	0.008052351	0.000334926	1.43E-49	-0.083541284	0.004675796	3.55E-48	FALSE	TRUE
cg00014996	cg00014996	18	158348	USP14	0.571621195	0.00374722	0.006615947	0.574695834	3.03E-23	0.022698115	0.00212548	6.68E-23	FALSE	TRUE
cg00015002	cg00015002	8	16988113		0.237780223	0.010336515	0.00871016	0.239529231	0.719990516	-0.000924519	0.00257698	0.720016174	FALSE	FALSE
cg00015024	cg00015024	10	97803045	CCNJ	0.535715724	-0.004667389	0.007525717	0.537235224	0.562765743	-0.001437227	0.002478841	0.562553841	FALSE	FALSE
cg00015058	cg00015058	2	66652949		0.861834808	-0.001252062	0.007193335	0.862344205	4.44E-05	-0.011113335	0.002673824	4.47E-05	FALSE	FALSE
cg00015081	cg00015081	3	157557639		0.543704697	-0.003470624	0.005519145	0.535047677	3.18E-44	-0.060572642	0.003778517	2.04E-42	FALSE	TRUE
cg00015121	cg00015121	14	24024633	THTPA	0.335087226	0.008286008	0.008556402	0.339289156	6.08E-260	0.382381781	0.004863257	2.65E-206	FALSE	TRUE
cg00015159	cg00015159	3	99584048	FILIP1L;MIR548G;CMSS1	0.051755555	0.028252423	0.014319894	0.052629151	0.014368463	0.009896807	0.004016706	0.014295481	FALSE	FALSE
cg00015189	cg00015189	2	4188400		0.000848104	0.046970386	0.013282494	0.001315315	2.14E-108	-0.166501589	0.005237528	8.21E-100	FALSE	TRUE
cg00015193	cg00015193	15	74588505	CCDC33	0.570918878	-0.005588171	0.009839526	0.574451361	4.19E-150	-0.236452295	0.005896515	2.20E-128	FALSE	TRUE
cg00015219	cg00015219	17	4613813	ARRB2	0.836035341	-0.00119418	0.005715332	0.835700316	4.78E-06	0.007239062	0.001563756	5.39E-06	FALSE	FALSE
cg00015289	cg00015289	11	69325491		0.087235324	-0.01741032	0.010069595	0.088414826	4.94E-05	-0.013024713	0.003176285	5.26E-05	FALSE	FALSE
cg00015319	cg00015319	12	54500832	FLJ12825	0.4788405	0.007437357	0.010482592	0.480478629	2.59E-23	0.033188368	0.003053707	2.77E-23	FALSE	TRUE
cg00015343	cg00015343	11	44786266	TSPAN18	0.211122114	0.008210497	0.006484894	0.219379693	2.32E-43	-0.077019385	0.004994057	2.57E-43	FALSE	TRUE
cg00015373	cg00015373	9	134247288		0.620255091	0.010446745	0.021064402	0.621557557	0.006178743	-0.01474811	0.005363555	0.006207593	FALSE	FALSE
cg00015530	cg00015530	8	145052950	PARP10	0.005402533	-0.019995907	0.006926234	0.008040436	1.48E-93	-0.217767095	0.008229282	1.84E-93	FALSE	TRUE
cg00015603	cg00015603	2	241069873	MYEOV2	0.036446937	0.016341836	0.007589422	0.041113718	4.12E-14	-0.032763455	0.004126964	4.04E-14	FALSE	TRUE
cg00015629	cg00015629	20	44640513	MMP9	0.74622423	0.002084572	0.006176949	0.739090213	2.73E-28	0.041304973	0.003407987	8.13E-28	FALSE	TRUE
cg00015639	cg00015639	14	24554539	NRL	0.097173658	0.021385335	0.012760598	0.098421118	8.48E-05	0.014805885	0.00372079	8.91E-05	FALSE	FALSE
cg00015664	cg00015664	9	140655655	EHMT1	0.038648937	-0.029755789	0.013970646	0.042610003	6.57E-31	-0.125688872	0.010069257	7.08E-31	FALSE	TRUE
cg00015699	cg00015699	12	90313589		0.413412908	-0.004615548	0.005629072	0.415153085	0.905226641	0.000258444	0.002164482	0.905046224	FALSE	FALSE
cg00015770	cg00015770	4	122302007	QRFPR	0.962578167	0.000407173	0.008678235	0.962717433	0.941005692	0.000289425	0.00391037	0.9410481	FALSE	FALSE
cg00015791	cg00015791	18	31802148	NOL4	0.876942784	-0.000737723	0.004257785	0.864755194	1.19E-06	0.010435531	0.002111107	1.26E-06	FALSE	FALSE
cg00015798	cg00015798	3	157008724	VEPH1	0.863610196	0.001177236	0.006808173	0.864483405	0.814398147	0.000797493	0.00339642	0.814522369	FALSE	FALSE
cg00015801	cg00015801	4	170175974	SH3RF1	0.000394459	-0.044130827	0.011874325	0.000414348	7.50E-132	-0.341865227	0.00965061	1.01E-131	FALSE	TRUE
cg00015838	cg00015838	3	9490169	SETD5	0.012824656	-0.015903588	0.006243476	0.013160169	3.33E-62	0.156789905	0.008000745	3.85E-62	FALSE	TRUE
cg00015930	cg00015930	1	46921746		0.086926749	0.041294864	0.023557934	0.088380238	1.95E-05	0.007167408	0.001644215	1.81E-05	FALSE	FALSE
cg00015991	cg00015991	3	131221867	MRPL3	0.389102234	0.004182518	0.004829296	0.396606401	0.867589809	-0.000449666	0.002696558	0.867663627	FALSE	FALSE
cg00016012	cg00016012	6	44144123	CAPN11	0.561142417	0.004833633	0.008023181	0.552716742	0.466978292	-0.002529916	0.003470942	0.466640939	FALSE	FALSE
cg00016048	cg00016048	4	8308992		0.701754927	-0.002841028	0.007414661	0.70395305	1.25E-12	-0.03238274	0.004432532	1.28E-12	FALSE	TRUE
cg00016066	cg00016066	15	57210658	TCF12;LOC145783	0.429170369	0.001397531	0.001763536	0.430889765	9.10E-05	0.003273589	0.000829315	9.18E-05	FALSE	FALSE
cg00016127	cg00016127	11	56310671	OR8U8;OR5M11	0.6271956	-0.004368595	0.008952989	0.628811383	1.75E-17	-0.030941168	0.003411253	1.48E-17	FALSE	TRUE
cg00016156	cg00016156	5	170815183	NPM1	0.092666126	0.006319412	0.00369719	0.103753512	0.002214518	0.005412891	0.001759733	0.002227207	FALSE	FALSE
cg00016223	cg00016223	6	36515007	STK38	0.054888773	0.002857218	0.001459429	0.065274437	0.21370393	0.001079695	0.000867553	0.214351315	FALSE	FALSE
cg00016226	cg00016226	11	120008939	TRIM29	0.270024064	0.014873247	0.013423104	0.271809281	6.33E-145	-0.297406827	0.007655667	1.42E-121	FALSE	TRUE
cg00016238	cg00016238	1	244374065		0.01184969	0.085623839	0.033222976	0.01216605	2.50E-42	0.064104728	0.003884952	6.27E-37	FALSE	TRUE
cg00016255	cg00016255	17	41133928	AARSD1;RUNDC1	0.670469499	0.00569404	0.012995027	0.665114629	1.47E-64	0.106251396	0.005283573	1.71E-64	FALSE	TRUE
cg00016360	cg00016360	7	21582131	DNAH11	0.25051266	0.008956198	0.007755694	0.252278519	8.18E-07	-0.019052659	0.003789496	8.38E-07	FALSE	FALSE
cg00016406	cg00016406	14	104643443	KIF26A	0.642242635	-0.000628724	0.001348624	0.644829524	0.722315831	0.000197992	0.000557111	0.722465001	FALSE	FALSE
cg00016439	cg00016439	18	55018650	ST8SIA3	0.813209795	0.002365671	0.009731555	0.809951306	1.79E-47	-0.090196175	0.00544582	2.97E-44	FALSE	TRUE
cg00016498	cg00016498	17	40307048	RAB5C	0.488016141	-0.002074439	0.00282416	0.470036791	0.308717047	0.001543426	0.001514969	0.309931542	FALSE	FALSE
cg00016522	cg00016522	X	149737876	MTM1	0.081121295	0.019029503	0.010738211	0.086022726	1.40E-40	0.141609107	0.009578031	1.54E-40	FALSE	TRUE
cg00016538	cg00016538	16	4004021		0.343325132	0.019878413	0.020907046	0.345123403	2.37E-22	0.062814792	0.00612008	2.49E-22	FALSE	TRUE
cg00016563	cg00016563	18	61313912		0.885383848	-0.001829378	0.012690013	0.885807764	2.08E-11	-0.026859966	0.003908325	2.13E-11	FALSE	TRUE
cg00016576	cg00016576	9	128420226	MAPKAP1	0.073261814	0.01391255	0.007670548	0.081203767	5.47E-58	-0.11579381	0.00620001	6.28E-58	FALSE	TRUE
cg00016593	cg00016593	1	41483423	SLFNL1	0.34737376	0.007646216	0.008027024	0.347373082	0.001765588	-0.014219543	0.004522342	0.001776122	FALSE	FALSE
cg00016625	cg00016625	16	33935639		0.304415663	0.012200213	0.011816847	0.31069168	0.033686294	0.010998587	0.00515074	0.03355846	FALSE	FALSE
cg00016718	cg00016718	6	49405490	MUT	0.596099593	-0.006287259	0.011849923	0.597468403	8.65E-18	-0.031886161	0.003512327	1.37E-17	FALSE	TRUE
cg00016778	cg00016778	14	54006360		0.954877947	0.000322762	0.005703161	0.955216435	6.28E-139	-0.159576008	0.004059116	3.68E-122	FALSE	TRUE
cg00016783	cg00016783	2	8936684	KIDINS220	0.00349951	-0.026078964	0.007623277	0.001875949	3.50E-260	0.491780555	0.006378851	5.92E-260	FALSE	TRUE
cg00016841	cg00016841	16	31499479	SLC5A2	0.088219539	0.010029864	0.005818284	0.095807016	0.997423693	7.93E-06	0.002450626	0.997421021	FALSE	FALSE
cg00016892	cg00016892	19	41948653	C19orf69	0.533946687	-0.004447382	0.007101682	0.535378419	5.61E-18	-0.034285759	0.003761459	1.41E-17	FALSE	TRUE
cg00016913	cg00016913	17	27369892	PIPOX	0.595366213	-0.002235393	0.004188044	0.596673777	2.97E-226	-0.415797034	0.006528264	4.76E-226	FALSE	TRUE
cg00016934	cg00016934	X	40035961	BCOR	0.681036381	0.003278627	0.007959064	0.683180209	0.00114123	0.015207769	0.004625599	0.001134192	FALSE	FALSE
cg00016968	cg00016968	1	113250448	RHOC	0.003732507	0.025708079	0.008478479	0.005724266	1.19E-15	0.047332046	0.005701732	1.24E-15	FALSE	TRUE
cg00017002	cg00017002	6	28249251	PGBD1	0.462738148	0.002878785	0.003851984	0.462172524	0.083360338	0.003209008	0.001850184	0.083533293	FALSE	FALSE
cg00017004	cg00017004	X	152040289		0.109202288	0.025440368	0.015723792	0.115952369	0.042419741	0.010215791	0.005004996	0.042139725	FALSE	FALSE
cg00017033	cg00017033	14	60559007	C14orf135	0.981498325	5.91E-05	0.002547975	0.981615328	0.017477053	0.002329978	0.000976344	0.017656114	FALSE	FALSE
cg00017059	cg00017059	2	45797255	SRBD1	0.503885574	-0.006662153	0.009709502	0.497316069	4.70E-09	0.03231863	0.005411816	4.80E-09	FALSE	TRUE
cg00017099	cg00017099	X	153057870	IDH3G	0.292206494	-0.018211461	0.017218491	0.294004999	1.73E-06	0.027396813	0.005633025	1.84E-06	FALSE	FALSE
cg00017110	cg00017110	X	150123346		0.789473765	-0.003097862	0.011599653	0.790239397	0.6982344	-0.001948507	0.005025236	0.69851417	FALSE	FALSE
cg00017121	cg00017121	17	38244555	THRA	0.413897386	0.009936104	0.012130606	0.415636963	0.796712922	-0.001290066	0.005007766	0.796824343	FALSE	FALSE
cg00017188	cg00017188	17	38375747	WIPF2	0.694811522	0.001975112	0.005031372	0.695891093	0.007824431	0.005205799	0.00194964	0.007859071	FALSE	FALSE
cg00017203	cg00017203	8	145000033	PLEC1	0.987632703	-0.000216185	0.012954788	0.987089464	7.51E-95	0.182291314	0.006433729	3.90E-78	FALSE	TRUE
cg00017271	cg00017271	17	76220743	BIRC5;EPR1	9.54E-15	0.264441	0.026845693	1.18E-14	7.02E-125	0.306563025	0.009091841	9.33E-125	TRUE	TRUE
cg00017362	cg00017362	8	19711803		0.001814748	-0.034579355	0.009858766	0.00144323	7.43E-84	0.23085423	0.009493936	9.05E-84	FALSE	TRUE
cg00017363	cg00017363	10	8277523		0.20251474	0.003233705	0.002522032	0.204197568	0.000537909	-0.005559556	0.001589022	0.000533199	FALSE	FALSE
cg00017389	cg00017389	1	151500629	CGN	0.620049578	0.004017824	0.008077717	0.62294441	3.82E-14	-0.031413178	0.003978065	6.00E-14	FALSE	TRUE
cg00017429	cg00017429	14	98170160		7.61E-06	0.14618814	0.030251591	8.21E-06	1.88E-139	0.168092131	0.004502901	2.57E-139	FALSE	TRUE
cg00017441	cg00017441	19	18220973	MAST3	0.303585618	0.002263546	0.002191552	0.305387616	2.09E-05	0.002934718	0.000677573	1.98E-05	FALSE	FALSE
cg00017461	cg00017461	22	30663316	OSM	0.017333242	-0.030239093	0.012339922	0.019711003	2.49E-247	-0.475236583	0.006622108	4.13E-247	FALSE	TRUE
cg00017475	cg00017475	9	136131707	ABO	0.48722311	0.008278748	0.011628821	0.482184128	0.010639622	-0.010213323	0.003977615	0.010820751	FALSE	FALSE
cg00017489	cg00017489	7	153583318	DPP6	0.35726146	-0.005100345	0.005522754	0.359053055	1.39E-23	0.053690664	0.005021242	6.22E-23	FALSE	TRUE
cg00017507	cg00017507	12	109097979	CORO1C	0.560912519	0.006223589	0.010689392	0.562371955	0.007268755	0.009940888	0.003672596	0.007166276	FALSE	FALSE
cg00017546	cg00017546	1	28659475	MED18	0.819316245	-0.002155524	0.009434646	0.819977555	1.96E-85	0.177437664	0.007194445	2.39E-85	FALSE	TRUE
cg00017557	cg00017557	6	10687886	C6orf52	0.803740638	-0.00272574	0.01088433	0.80385579	1.36E-55	-0.070439466	0.003880685	1.55E-55	FALSE	TRUE
cg00017562	cg00017562	6	164769886		0.162002645	0.00997764	0.007083207	0.163567582	1.69E-88	-0.094715094	0.003737906	2.08E-88	FALSE	TRUE
cg00017595	cg00017595	4	166152013	KLHL2	0.834320719	0.001076348	0.005074277	0.833727179	1.46E-70	0.06254681	0.002920194	1.77E-63	FALSE	TRUE
cg00017601	cg00017601	8	27288039	PTK2B	0.566586999	-0.003842076	0.006688688	0.570374612	2.26E-06	-0.016294299	0.003397599	2.52E-06	FALSE	FALSE
cg00017630	cg00017630	3	126216671	UROC1	0.354084952	-0.011015254	0.011848534	0.355878299	1.51E-90	-0.172552441	0.006689858	1.86E-90	FALSE	TRUE
cg00017709	cg00017709	6	99638132		0.16030731	-0.012676681	0.008962396	0.161866173	5.92E-26	-0.055462534	0.004905972	9.47E-25	FALSE	TRUE
cg00017826	cg00017826	2	30644955		0.69791611	-0.004885905	0.012067704	0.688707363	1.29E-68	0.170315576	0.007876927	6.82E-64	FALSE	TRUE
cg00017842	cg00017842	2	119528421		0.876717507	0.001683794	0.010830633	0.877389678	4.89E-172	-0.258421534	0.005465471	4.80E-142	FALSE	TRUE
cg00017851	cg00017851	2	106351195		0.738830602	-0.004609266	0.013819203	0.739767818	3.31E-168	-0.335517466	0.007449772	4.78E-168	FALSE	TRUE
cg00017853	cg00017853	2	242913409	LOC102723927;LINC01237	0.262316984	0.007572028	0.006723475	0.264095452	2.40E-08	-0.016514608	0.002900964	3.18E-08	FALSE	TRUE
cg00017931	cg00017931	6	157932180	ZDHHC14	0.389112391	0.013191993	0.015275278	0.390879372	1.43E-127	-0.287550791	0.008365739	1.91E-127	FALSE	TRUE
cg00017970	cg00017970	1	26487737	GRRP1	0.593315012	-0.002909976	0.005425528	0.59527178	0.352404989	0.00455929	0.004900432	0.352674842	FALSE	FALSE
cg00018024	cg00018024	10	134600848	NKX6-2	0.002284758	0.005774337	0.001796223	0.002719587	0.01073953	0.002482309	0.000963262	0.010433067	FALSE	FALSE
cg00018034	cg00018034	13	78271043	SLAIN1	0.955414106	-0.000429061	0.007492348	0.95486701	7.86E-93	0.123813416	0.0047076	9.76E-93	FALSE	TRUE
cg00018044	cg00018044	18	19109496	ESCO1	0.476163661	0.005851687	0.008124621	0.477031014	1.42E-128	0.154614565	0.004466409	1.91E-128	FALSE	TRUE
cg00018049	cg00018049	6	50112489		0.122648272	-0.034624277	0.02221209	0.12375438	0.062244079	0.016380659	0.008768186	0.062390706	FALSE	FALSE
cg00018103	cg00018103	1	29513749		0.277171215	0.009021554	0.008265266	0.278961686	8.37E-42	-0.057201414	0.00379664	9.25E-42	FALSE	TRUE
cg00018107	cg00018107	3	6785373	GRM7-AS3	0.810180894	-0.002334414	0.009716829	0.810874362	2.38E-36	-0.054896201	0.003978899	2.59E-36	FALSE	TRUE
cg00018128	cg00018128	2	162275746	TBR1	0.052693735	0.022909209	0.011449899	0.052864942	7.10E-72	0.182710336	0.008107298	3.79E-67	FALSE	TRUE
cg00018179	cg00018179	15	72521159	PKM	0.103628211	-0.006334363	0.003853648	0.104916513	3.67E-47	0.122521954	0.007525343	4.11E-47	FALSE	TRUE
cg00018181	cg00018181	7	101931734	SH2B2	0.364486669	0.009504548	0.010448705	0.366273792	4.49E-55	0.085244312	0.004689746	4.99E-51	FALSE	TRUE
cg00018204	cg00018204	X	151128776	GABRE;MIR452	0.422539856	-0.008574222	0.010554837	0.422479079	0.000147494	-0.022593547	0.005893509	0.000153502	FALSE	FALSE
cg00018212	cg00018212	4	104104013	CENPE	0.446287537	0.013098468	0.016666241	0.438615747	2.61E-20	-0.070972877	0.007227831	7.70E-20	FALSE	TRUE
cg00018216	cg00018216	17	60902461	MIR548W	0.659346813	0.005461044	0.01206371	0.654792863	3.94E-09	-0.018247004	0.003018972	4.65E-09	FALSE	TRUE
cg00018229	cg00018229	1	231113419	TTC13;ARV1	0.674319646	-0.005601614	0.013212798	0.674403732	5.19E-54	-0.111239373	0.00607864	1.31E-50	FALSE	TRUE
cg00018232	cg00018232	3	179333463	NDUFB5	0.440474395	0.009361692	0.01210916	0.442177334	1.16E-49	0.117446533	0.006974339	1.31E-49	FALSE	TRUE
cg00018261	cg00018261	X	117957689	ZCCHC12	0.876954159	-0.002342502	0.015128012	0.877408769	5.64E-06	0.015690068	0.003341226	4.36E-06	FALSE	FALSE
cg00018276	cg00018276	9	107954218		0.00012682	-0.047152047	0.010132325	0.000221449	2.02E-192	-0.489865442	0.009375156	3.06E-192	FALSE	TRUE
cg00018305	cg00018305	17	80539086	FOXK2	0.086115283	0.012762748	0.007354811	0.087286713	0.00031189	-0.011547843	0.003179783	0.00031432	FALSE	FALSE
cg00018391	cg00018391	1	183787016	RGL1	0.023570574	-0.027852491	0.011645943	0.022880864	0	-0.620456961	0.004826629	0	FALSE	TRUE
cg00018443	cg00018443	1	36507450	AGO3	0.701229658	-0.003316506	0.008639618	0.702288918	2.32E-05	-0.014842905	0.003461776	2.46E-05	FALSE	FALSE
cg00018446	cg00018446	5	142466474	ARHGAP26	0.6151743	-0.005820329	0.011562368	0.617997309	0.105699267	-0.00526214	0.003247779	0.106176432	FALSE	FALSE
cg00018539	cg00018539	7	2632689	IQCE	0.029881681	-0.021780313	0.009750717	0.03512121	6.94E-09	0.026680401	0.004478277	8.03E-09	FALSE	TRUE
cg00018557	cg00018557	17	43238884	HEXIM2	0.902938162	-0.001291692	0.010591344	0.90329786	2.27E-15	0.026678597	0.003211316	4.73E-15	FALSE	TRUE
cg00018572	cg00018572	13	77386497		1.45E-06	0.127685183	0.02186842	1.42E-06	4.39E-12	-0.062390295	0.008769841	4.51E-12	FALSE	TRUE
cg00018606	cg00018606	2	208989425	CRYGD	0.033753833	0.015707559	0.00727468	0.03441817	3.54E-50	0.067193385	0.003809315	1.32E-48	FALSE	TRUE
cg00018635	cg00018635	2	1770192		0.021620416	0.011149573	0.00465243	0.022135612	0.004351089	-0.010176734	0.003546858	0.004383368	FALSE	FALSE
cg00018667	cg00018667	19	53502607		0.083427179	0.012881237	0.007357859	0.084578877	5.14E-07	-0.018144227	0.003530622	5.21E-07	FALSE	FALSE
cg00018674	cg00018674	9	87091350		0.63900547	0.006159752	0.013113012	0.641529963	0.002153111	-0.017735343	0.005738327	0.002195575	FALSE	FALSE
cg00018682	cg00018682	8	11359569	BLK	0.04436575	0.034405266	0.016223951	0.041775696	1.58E-14	-0.030969401	0.003868498	2.25E-14	FALSE	TRUE
cg00018696	cg00018696	8	3046483	CSMD1	0.363385814	0.011582615	0.012703835	0.365173662	0.00081433	-0.014368252	0.004264815	0.000819849	FALSE	FALSE
cg00018739	cg00018739	12	124459490	ZNF664	0.642959414	0.002259252	0.004865094	0.645240339	3.95E-33	0.047688362	0.003335497	1.30E-33	FALSE	TRUE
cg00018758	cg00018758	14	54936774		0.901805482	0.002103927	0.017051319	0.902169335	2.22E-82	-0.138086378	0.005755483	2.70E-82	FALSE	TRUE
cg00018783	cg00018783	1	54868743	SSBP3	0.763775036	0.00504893	0.016764799	0.765583888	2.66E-180	0.297907187	0.006136175	3.93E-180	FALSE	TRUE
cg00018792	cg00018792	7	63667463	ZNF735	0.724339627	0.003659742	0.010372575	0.72532447	0.909768155	-0.000293654	0.002591066	0.909842827	FALSE	FALSE
cg00018799	cg00018799	17	52847067		0.312133886	-0.008716155	0.008590521	0.324598976	8.03E-49	-0.072319704	0.00434281	9.03E-49	FALSE	TRUE
cg00018828	cg00018828	16	1245911	CACNA1H	0.005218317	-0.017399168	0.005934621	0.005807925	1.20E-96	-0.130288915	0.004789289	5.20E-79	FALSE	TRUE
cg00018845	cg00018845	14	38067965		0.666436865	0.002585155	0.00599328	0.667604222	6.42E-12	0.020900762	0.002943686	9.89E-12	FALSE	TRUE
cg00018850	cg00018850	14	73066921		0.010911249	0.035929332	0.013534997	0.016846108	3.78E-99	-0.173872847	0.006273084	4.75E-99	FALSE	TRUE
cg00018896	cg00018896	13	25671476	PABPC3	0.539054899	-0.005510968	0.008959342	0.540566686	1.67E-20	-0.035796223	0.003576123	1.77E-20	FALSE	TRUE
cg00019082	cg00019082	3	11057500	SLC6A1	0.648665305	-0.003051064	0.006691365	0.649885859	4.47E-09	-0.021864875	0.003635297	5.35E-09	FALSE	TRUE
cg00019093	cg00019093	13	30424932	UBL3	0.840992461	0.000775429	0.003847558	0.841550722	0.000220245	0.006037495	0.001621659	0.000222042	FALSE	FALSE
cg00019118	cg00019118	12	132851518	GALNT9;LOC100130238	0.514521209	-0.011103444	0.017007685	0.516087807	1.23E-32	0.097605002	0.006672309	2.93E-35	FALSE	TRUE
cg00019137	cg00019137	19	41103107	LTBP4	0.175128486	0.009765796	0.007153052	0.176737166	3.57E-24	-0.011196568	0.001032553	1.59E-23	FALSE	TRUE
cg00019141	cg00019141	3	32433310	CMTM7	0.348557082	-0.002641525	0.002788598	0.350362788	1.11E-49	0.034711536	0.001882683	4.33E-51	FALSE	TRUE
cg00019275	cg00019275	19	35249217	ZNF599	0.490930654	-0.006603506	0.009569596	0.492545693	7.70E-14	-0.031967489	0.004081209	7.49E-14	FALSE	TRUE
cg00019301	cg00019301	4	123843794	NUDT6;SPATA5	0.016146571	0.007842629	0.003190037	0.016543852	0.954300772	8.57E-05	0.001495334	0.954340258	FALSE	FALSE
cg00019308	cg00019308	1	234906904		0.3026455	-0.00732374	0.007076919	0.304447292	4.45E-24	-0.037452098	0.003428641	2.21E-23	FALSE	TRUE
cg00019366	cg00019366	12	130623366		0.823422956	-0.002693905	0.011977887	0.824084957	1.36E-15	-0.03872764	0.004675354	1.41E-15	FALSE	TRUE
cg00019377	cg00019377	19	41035024	SPTBN4	0.385914771	-0.005208866	0.005644743	0.363996827	0.019839403	0.00653509	0.002796978	0.020222648	FALSE	FALSE
cg00019458	cg00019458	1	7887942	PER3	0.937176064	-0.000548445	0.006943001	0.937602284	2.98E-14	-0.025222199	0.003176354	3.62E-14	FALSE	TRUE
cg00019511	cg00019511	14	101201288	DLK1	0.197172038	-0.01810505	0.013951693	0.198842088	1.12E-28	-0.052536336	0.004269463	1.07E-27	FALSE	TRUE
cg00019553	cg00019553	10	95097286	MYOF	0.661587807	0.006210341	0.014149532	0.663628546	6.11E-53	-0.094084383	0.005355753	6.93E-53	FALSE	TRUE
cg00019576	cg00019576	8	144337537	ZFP41	0.342279884	-0.001897252	0.001991082	0.344078549	0.567906667	0.000505393	0.000884244	0.568083717	FALSE	FALSE
cg00019607	cg00019607	12	132282183	SFSWAP	0.195840181	0.017956144	0.013795316	0.197506923	2.45E-26	-0.066582071	0.005878636	2.61E-26	FALSE	TRUE
cg00019654	cg00019654	14	82148289		3.49E-06	0.109914581	0.021256221	3.47E-05	7.60E-182	-0.309346858	0.006003709	1.94E-152	FALSE	TRUE
cg00019678	cg00019678	12	110154229	C12orf34	0.000262794	0.093501462	0.024358461	0.000276804	4.47E-165	0.407588083	0.009230659	6.43E-165	FALSE	TRUE
cg00019746	cg00019746	9	117482512		0.007544301	-0.044339477	0.016155261	0.007768946	6.03E-88	-0.127903662	0.005072112	7.41E-88	FALSE	TRUE
cg00019759	cg00019759	1	212687842		0.056475583	0.021582174	0.011158974	0.068287958	1.66E-42	-0.050741437	0.003145984	2.85E-42	FALSE	TRUE
cg00019809	cg00019809	18	33647529	RPRD1A	0.17644239	0.002880755	0.002116553	0.17805514	0.00209301	0.002350037	0.000759534	0.002157835	FALSE	FALSE
cg00019826	cg00019826	4	1554149		0.872632763	0.001476127	0.009206771	0.873103068	1.86E-14	-0.031355724	0.003827223	1.02E-14	FALSE	TRUE
cg00019841	cg00019841	18	48256146	MAPK4	0.277373589	-0.00298031	0.002658212	0.270406978	1.02E-39	-0.065453548	0.00448753	1.12E-39	FALSE	TRUE
cg00019877	cg00019877	9	115773738	LOC169834	0.27855329	-0.00995841	0.009150094	0.280344667	9.14E-13	0.051017581	0.006939132	9.40E-13	FALSE	TRUE
cg00020052	cg00020052	2	68546899	CNRIP1	0.616382885	-0.001572312	0.003051302	0.611541858	0.025666021	0.003589533	0.001603155	0.025994214	FALSE	FALSE
cg00020063	cg00020063	5	177704545	COL23A1	0.153188286	0.01694476	0.011716376	0.159897941	5.61E-76	-0.120729296	0.005143662	7.76E-68	FALSE	TRUE
cg00020133	cg00020133	12	787939		0.880352519	0.001396362	0.009152562	0.879820775	1.08E-24	-0.061969023	0.00568796	1.15E-24	FALSE	TRUE
cg00020172	cg00020172	6	31050373		0.983402564	0.000451337	0.021695409	0.983464368	1.22E-62	-0.102433842	0.005019253	9.16E-59	FALSE	TRUE
cg00020175	cg00020175	15	71124693	LARP6	0.681095224	-0.004746934	0.011543309	0.68221765	2.13E-08	-0.019269372	0.003379916	2.17E-08	FALSE	TRUE
cg00020191	cg00020191	12	79258083	SYT1	0.379236168	0.005534678	0.006224084	0.383007515	3.34E-08	0.015961074	0.002819988	3.54E-08	FALSE	TRUE
cg00020229	cg00020229	9	109771270	MIR548Q;ZNF462;LOC340512	0.097516929	-0.015251905	0.008978533	0.101307946	2.71E-32	-0.054144815	0.004222663	2.93E-32	FALSE	TRUE
cg00020297	cg00020297	6	17600383	FAM8A1	0.013059682	0.002670789	0.001022226	0.013380166	1.07E-16	0.005466067	0.000628961	2.12E-16	FALSE	TRUE
cg00020340	cg00020340	7	910388	UNC84A	0.004035089	0.010062486	0.003392112	0.004172629	5.82E-11	0.015003377	0.002223981	8.02E-11	FALSE	TRUE
cg00020348	cg00020348	7	142749542	OR6V1	0.204095945	0.009206747	0.00689115	0.191235577	0.010183273	-0.009005297	0.003491322	0.010435456	FALSE	FALSE
cg00020390	cg00020390	7	100727888	TRIM56	0.237256947	0.012153142	0.010177739	0.241028446	5.94E-97	-0.175255951	0.006437835	7.44E-97	FALSE	TRUE
cg00020419	cg00020419	6	43273548	CRIP3	0.618477275	0.003242895	0.006505206	0.621237613	3.41E-05	-0.014955862	0.003551863	3.35E-05	FALSE	FALSE
cg00020446	cg00020446	12	124585444		0.469689905	0.006462583	0.008514174	0.457604932	1.05E-09	-0.03660306	0.005874426	1.07E-09	FALSE	TRUE
cg00020450	cg00020450	5	141245450	PCDH1	0.000384016	0.071661694	0.019239983	0.000403451	4.00E-227	0.34038563	0.005062378	1.87E-177	FALSE	TRUE
cg00020474	cg00020474	1	8214963		0.692802923	0.003483766	0.008807028	0.694831296	2.69912444685352e-316	-0.583699299	0.005576959	4.95735726062571e-316	FALSE	TRUE
cg00020617	cg00020617	4	185923877		0.189311436	-0.016223512	0.012121629	0.195047225	1.48E-13	-0.028271241	0.003709696	1.53E-13	FALSE	TRUE
cg00020622	cg00020622	2	144694680		0.170602008	0.002840827	0.002058677	0.172196247	0.411738568	-0.000939458	0.001144078	0.412000627	FALSE	FALSE
cg00020649	cg00020649	15	28341562	OCA2	0.058836522	0.005883444	0.003030502	0.067894729	1.37E-192	-0.218900303	0.004007033	5.70E-159	FALSE	TRUE
cg00020720	cg00020720	1	84972482	SPATA1;GNG5	0.580543104	-0.002840274	0.004562544	0.543089879	2.27E-18	-0.019777129	0.002120197	2.38E-18	FALSE	TRUE
cg00020778	cg00020778	12	109825145	MYO1H	0.500195877	-0.012512312	0.018502385	0.504201863	0.002504844	-0.014914409	0.004904004	0.002571728	FALSE	FALSE
cg00020794	cg00020794	16	88824570	FAM38A	0.375107774	-0.008128934	0.00913819	0.376887118	0.085002835	-0.004574944	0.002645811	0.084869727	FALSE	FALSE
cg00020799	cg00020799	12	94565092	PLXNC1	0.218816002	0.018625104	0.015057075	0.228472762	0.000215091	-0.023184403	0.006217011	0.000216851	FALSE	FALSE
cg00020807	cg00020807	14	95982444		0.905438953	-0.000326774	0.00265024	0.902899119	0.395113081	0.001044428	0.001227689	0.395377953	FALSE	FALSE
cg00020864	cg00020864	17	73471673	KIAA0195	0.609616138	-0.004320621	0.008373223	0.609591977	4.54E-81	0.178163844	0.007515832	5.49E-81	FALSE	TRUE
cg00020967	cg00020967	5	177773815	COL23A1	0.036079872	-0.031338842	0.014707131	0.036774127	2.29E-05	-0.034000567	0.007947988	2.31E-05	FALSE	FALSE
cg00020991	cg00020991	4	169930429	CBR4	0.087637332	-0.018315555	0.010606913	0.08881971	1.23E-85	0.162570371	0.00657983	1.51E-85	FALSE	TRUE
cg00021022	cg00021022	18	66099916		0.386389094	-0.015020836	0.017288098	0.393486974	4.75E-17	-0.044968117	0.005147946	4.95E-17	FALSE	TRUE
cg00021028	cg00021028	21	45209230	RRP1	0.876619217	0.000849583	0.00547164	0.877075044	0.608458955	0.000732591	0.001428307	0.608414093	FALSE	FALSE
cg00021030	cg00021030	17	27225770	FLOT2;DHRS13	0.865609106	0.002126339	0.012562818	0.866104861	1.99E-76	-0.147315526	0.006492234	2.39E-76	FALSE	TRUE
cg00021108	cg00021108	14	92980026	RIN3	0.624859162	0.001393216	0.002846715	0.626148629	0.720353594	0.000638252	0.001782569	0.720551112	FALSE	FALSE
cg00021123	cg00021123	1	16945449	CROCCL1	0.140173251	0.013125885	0.008637459	0.138452543	9.57E-14	-0.045391515	0.005846782	1.46E-13	FALSE	TRUE
cg00021152	cg00021152	8	26367088	PNMA2	0.751796679	-0.00488412	0.015437061	0.752690694	1.50E-14	0.025627695	0.003167588	1.62E-14	FALSE	TRUE
cg00021157	cg00021157	11	70845412	SHANK2	0.014564313	-0.027473346	0.010996088	0.014932801	1.21E-184	-0.417134145	0.008367155	1.81E-184	FALSE	TRUE
cg00021166	cg00021166	12	27676702	PPFIBP1	0.155374599	-0.004316087	0.002883015	0.144304493	0.06440663	0.002757701	0.001488243	0.06480884	FALSE	FALSE
cg00021237	cg00021237	8	67525849	MYBL1	0.09481537	-0.008440334	0.004997232	0.101428812	0.01358243	0.005301168	0.002129571	0.013362597	FALSE	FALSE
cg00021242	cg00021242	15	29773425	FAM189A1	0.97546376	0.000492004	0.015808851	0.975448136	3.16E-22	-0.04891255	0.004781586	3.32E-22	FALSE	TRUE
cg00021256	cg00021256	2	219848373	FEV	0.069594343	0.007351008	0.004001497	0.070635783	1.92E-252	-0.383962079	0.005199458	3.21E-252	FALSE	TRUE
cg00021264	cg00021264	2	85779671	GGCX	0.833576229	-0.001674662	0.007918797	0.834432231	3.07E-111	0.147808416	0.004626178	3.61E-99	FALSE	TRUE
cg00021275	cg00021275	2	128142155		0.442372162	-0.006479817	0.008323132	0.443302331	9.22E-114	-0.226542072	0.00729054	1.20E-113	FALSE	TRUE
cg00021325	cg00021325	14	91294412		0.831227699	0.001873362	0.008788384	0.831846807	1.58E-06	0.012695373	0.002588211	1.59E-06	FALSE	FALSE
cg00021350	cg00021350	7	107531384	DLD	0.263537245	0.003123337	0.002780489	0.265316859	2.72E-06	0.005220091	0.001093363	2.94E-06	FALSE	FALSE
cg00021413	cg00021413	16	15876895	MYH11	0.10403109	0.027822402	0.016908469	0.112204005	2.83E-14	-0.03007437	0.003795219	4.40E-14	FALSE	TRUE
cg00021476	cg00021476	16	85660215	KIAA0182	0.336318295	0.006620223	0.00686182	0.338118915	0.605127602	-0.00400571	0.007746214	0.605329862	FALSE	FALSE
cg00021513	cg00021513	16	85214746		3.79E-07	0.120073315	0.021405104	4.18E-07	1.90E-132	0.171027447	0.004807972	2.57E-132	FALSE	TRUE
cg00021527	cg00021527	17	34136180	TAF15	0.486794849	-0.006398067	0.009183753	0.488417923	0.169133264	-0.001440206	0.001040463	0.167501092	FALSE	FALSE
cg00021539	cg00021539	6	37225413	TMEM217;TBC1D22B	0.123146895	0.004668599	0.003000366	0.129825597	0.002317062	0.003471526	0.001131175	0.002329674	FALSE	FALSE
cg00021540	cg00021540	17	75084649	SCARNA16;C17orf86	0.85044695	-0.000818939	0.004342818	0.850997366	0.001094354	0.005328245	0.001621254	0.001137419	FALSE	FALSE
cg00021550	cg00021550	1	54209080		0.00655786	0.023588831	0.00796847	0.00574591	0.426086484	0.003464527	0.004347799	0.426135701	FALSE	FALSE
cg00021558	cg00021558	12	52262965		0.8243531	-0.001171949	0.00446765	0.799507394	0.034306532	0.004315753	0.002033904	0.034730184	FALSE	FALSE
cg00021576	cg00021576	1	244211966		0.106666088	0.004574721	0.002788778	0.110711196	2.73E-12	0.013082496	0.001798423	3.16E-12	FALSE	TRUE
cg00021581	cg00021581	14	88959372	PTPN21	0.739710504	0.001870538	0.005562869	0.739142526	1.07E-07	-0.014384621	0.002664271	1.09E-07	FALSE	FALSE
cg00021659	cg00021659	2	161996385	TANK	0.106897391	0.024089154	0.012785506	0.076745686	3.70E-10	-0.049680318	0.007754567	3.79E-10	FALSE	TRUE
cg00021663	cg00021663	4	24282837		0.519933679	-0.009909998	0.014953426	0.516752811	2.59E-53	-0.085362853	0.004793881	2.04E-48	FALSE	TRUE
cg00021712	cg00021712	11	71901673	FOLR1	0.843555599	-0.001516284	0.007681417	0.844901601	1.37E-33	-0.036213741	0.002730749	2.54E-32	FALSE	TRUE
cg00021762	cg00021762	22	27832684		0.671933736	-0.006308173	0.014873455	0.675219526	4.01E-49	-0.071465062	0.004098962	1.06E-46	FALSE	TRUE
cg00021764	cg00021764	10	121262234	RGS10	0.544775677	0.006619728	0.010903172	0.547577034	4.61E-82	-0.131582472	0.005465723	6.51E-74	FALSE	TRUE
cg00021766	cg00021766	14	93352501		0.897934251	-0.002571782	0.019993624	0.89841263	2.73E-115	-0.149678265	0.004554039	1.18E-101	FALSE	TRUE
cg00021783	cg00021783	15	43398581	UBR1	0.092286282	0.005850062	0.003379189	0.091736964	6.01E-05	0.010599688	0.002599155	5.89E-05	FALSE	FALSE
cg00021786	cg00021786	X	31090306	FTHL17	0.991482425	-6.14E-05	0.005739301	0.991526214	0.367630097	-0.002157864	0.002393193	0.368000027	FALSE	FALSE
cg00021853	cg00021853	7	31803098	PDE1C	0.437520292	-0.009681825	0.012442317	0.439227653	1.67E-66	-0.080058153	0.003831688	6.81E-62	FALSE	TRUE
cg00021855	cg00021855	8	144690956	PYCRL	0.776928776	-0.00485852	0.01669162	0.773263522	7.90E-199	0.362994153	0.006686381	1.21E-198	FALSE	TRUE
cg00021878	cg00021878	11	125251942	PKNOX2	0.006414104	0.037792481	0.013168773	0.007141011	5.55E-250	0.394836205	0.004996284	1.72E-204	FALSE	TRUE
cg00021892	cg00021892	1	153582521	S100A16	0.000124252	-0.05023731	0.011446817	0.000112715	8.57E-203	-0.429766913	0.007383065	5.56E-173	FALSE	TRUE
cg00021895	cg00021895	17	80407704	C17orf62	0.537154706	0.003913624	0.006269302	0.538346663	6.56E-131	-0.112657811	0.003071252	3.62E-112	FALSE	TRUE
cg00021933	cg00021933	1	86082316		0.568962532	0.002703936	0.004717889	0.572550078	4.74E-57	-0.043681428	0.002337541	8.54E-54	FALSE	TRUE
cg00021944	cg00021944	10	104005240	GBF1	0.926826221	-0.000342782	0.003551987	0.924446189	0.031391221	0.003936704	0.00182448	0.03176265	FALSE	FALSE
cg00021945	cg00021945	19	52430920	ZNF613	0.678956709	0.000918189	0.002217034	0.680085747	0.003429464	0.002959686	0.001002589	0.003395674	FALSE	FALSE
cg00022021	cg00022021	3	186926460	LOC101929106	0.386672937	0.013092756	0.015075973	0.391803392	2.36E-17	0.036844862	0.004071848	1.82E-17	FALSE	TRUE
cg00022024	cg00022024	9	138800324	CAMSAP1	0.672713815	0.003292508	0.007773513	0.674632937	0.191971819	0.005622323	0.004304516	0.192534853	FALSE	FALSE
cg00022054	cg00022054	1	48177261		0.879559996	-0.00137718	0.008947652	0.87869073	0.084041058	0.011578367	0.006690376	0.084493652	FALSE	FALSE
cg00022059	cg00022059	17	40055142	ACLY	0.207212126	0.005551217	0.004375197	0.208905557	0.827316297	0.000451853	0.002071289	0.827411541	FALSE	FALSE
cg00022076	cg00022076	16	68293990	PLA2G15	0.111270386	0.01282735	0.00765955	0.109061392	7.57E-05	0.016535197	0.004141464	7.64E-05	FALSE	FALSE
cg00022101	cg00022101	10	129079552	DOCK1	0.021596146	0.021052708	0.008283533	0.017436699	0.796990217	-0.00141081	0.005482893	0.797131153	FALSE	FALSE
cg00022138	cg00022138	20	42085879	SFRS6	0.83930485	0.00083882	0.004087793	0.839474701	0.469465298	0.001345645	0.001858261	0.469649062	FALSE	FALSE
cg00022145	cg00022145	22	49452167		0.881532532	0.001101191	0.007388604	0.881970484	1.95E-36	-0.061532518	0.004382126	2.78E-35	FALSE	TRUE
cg00022218	cg00022218	3	107241755	BBX	0.006626064	0.009130895	0.003216667	0.007811181	2.17E-15	0.008289166	0.000998669	5.98E-15	FALSE	TRUE
cg00022235	cg00022235	16	11764847	SNN	0.205266669	-0.017694336	0.013885424	0.206955779	8.74E-144	0.2851557	0.007418446	1.21E-143	FALSE	TRUE
cg00022259	cg00022259	12	133385284	GOLGA3	0.682011297	-0.00486018	0.011652164	0.679867836	4.83E-05	-0.021284996	0.005187648	5.47E-05	FALSE	FALSE
cg00022308	cg00022308	2	27851831	CCDC121;GPN1	0.382608976	0.004991861	0.005602018	0.383802316	0.438880335	0.001754851	0.002264996	0.439113105	FALSE	FALSE
cg00022315	cg00022315	1	201070606	CACNA1S	0.545350767	0.010111506	0.016697566	0.546847803	1.19E-105	-0.162607446	0.005569014	1.16E-92	FALSE	TRUE
cg00022318	cg00022318	1	37376084	GRIK3	0.550690732	-0.006925489	0.011556076	0.553182252	2.03E-11	0.050853184	0.007395027	2.08E-11	FALSE	TRUE
cg00022401	cg00022401	17	9930880	GAS7	0.116653344	0.018260678	0.01153185	0.118016958	8.51E-90	0.083143976	0.003179749	1.30E-78	FALSE	TRUE
cg00022492	cg00022492	15	41055530	GCHFR	0.096499778	0.008006164	0.004767433	0.097742829	0.001252029	0.007633798	0.002350355	0.001282372	FALSE	FALSE
cg00022510	cg00022510	3	155760533		0.634355991	0.002784489	0.005744945	0.631868042	7.21E-33	-0.059806108	0.004613774	7.79E-33	FALSE	TRUE
cg00022594	cg00022594	19	15512550	AKAP8L	0.584024285	0.005005016	0.009131091	0.585425034	1.17E-123	0.142296067	0.004128974	1.38E-109	FALSE	TRUE
cg00022633	cg00022633	13	26827877	CDK8	0.589342311	0.002704004	0.004866439	0.584847764	1.16E-08	0.012180749	0.002082334	1.21E-08	FALSE	TRUE
cg00022642	cg00022642	1	231377610	GNPAT;C1orf131	0.565346105	0.001498183	0.00260269	0.566794541	0.199936952	0.001636454	0.00127446	0.200309853	FALSE	FALSE
cg00022688	cg00022688	10	114136011	ACSL5	0.831078705	-0.002541223	0.011910801	0.831698343	0	-0.656046086	0.00583031	0	FALSE	TRUE
cg00022826	cg00022826	4	47840733	LOC101927179;CORIN	0.46194587	0.007667968	0.010102137	0.454771507	2.03E-169	0.194654904	0.004219586	1.26E-138	FALSE	TRUE
cg00022866	cg00022866	11	64108440	CCDC88B	0.987209474	0.000127274	0.007860114	0.987186388	6.49E-224	-0.323522045	0.004831	2.74E-183	FALSE	TRUE
cg00022871	cg00022871	17	43884358	CRHR1	0.013437604	-0.026446245	0.010422898	0.016548764	4.27E-11	-0.02923191	0.004325257	4.38E-11	FALSE	TRUE
cg00022900	cg00022900	8	94143534		0.097652201	-0.020037743	0.011714798	0.098200188	3.62E-106	-0.200606611	0.006616382	3.51E-94	FALSE	TRUE
cg00022908	cg00022908	1	184507736	C1orf21	0.163287512	0.028219582	0.019443297	0.15707633	2.83E-16	-0.054512135	0.00628448	3.41E-16	FALSE	TRUE
cg00022911	cg00022911	19	19372392	HAPLN4	0.678395586	0.002951008	0.006598467	0.662394705	3.35E-49	-0.052671712	0.002984958	5.88E-47	FALSE	TRUE
cg00022966	cg00022966	1	205747925		0.839929956	0.003006129	0.013535391	0.827095424	1.39E-18	-0.040479012	0.004352891	3.55E-18	FALSE	TRUE
cg00023001	cg00023001	17	55938748		2.71E-07	0.05411455	0.008810534	1.05E-06	1.35E-08	-0.036940916	0.006386762	1.37E-08	FALSE	TRUE
cg00023003	cg00023003	20	15780599	MACROD2	0.131312417	-0.032689809	0.021402838	0.138472361	1.66E-26	-0.103026126	0.008691322	4.04E-26	FALSE	TRUE
cg00023024	cg00023024	1	23521272	HTR1D	0.255697727	0.014242734	0.01245408	0.263433071	3.92E-79	-0.132545859	0.005683618	1.26E-70	FALSE	TRUE
cg00023056	cg00023056	16	58059317	MMP15	0.084006739	0.007544852	0.004304646	0.09487346	1.55E-06	0.010628152	0.002173003	1.68E-06	FALSE	FALSE
cg00023132	cg00023132	3	69133948	ARL6IP5	0.013119691	0.0041627	0.00163979	0.0134609	0.034223423	0.002122563	0.00099886	0.03521809	FALSE	FALSE
cg00023154	cg00023154	1	44872463	RNF220	0.482125654	-0.002951936	0.003722384	0.438104014	1.97E-21	-0.027562435	0.002753792	2.08E-21	FALSE	TRUE
cg00023168	cg00023168	19	44669068	ZNF226	0.225654824	0.006022735	0.004941233	0.231896446	1.70E-05	0.0106968	0.002461017	1.71E-05	FALSE	FALSE
cg00023174	cg00023174	19	12202386	ZNF788	0.879040587	-0.001958234	0.012866298	0.87948761	1.18E-163	-0.327155531	0.007476208	1.69E-163	FALSE	TRUE
cg00023196	cg00023196	7	158107180	PTPRN2	1.02E-05	0.102558933	0.021571297	1.10E-05	3.14E-214	0.331210187	0.005573505	4.93E-214	FALSE	TRUE
cg00023197	cg00023197	20	45280243	SLC13A3	0.866087372	0.001005806	0.005963925	0.866581395	4.33E-51	-0.054822405	0.003092315	3.90E-48	FALSE	TRUE
cg00023231	cg00023231	7	156688215		0.428470167	-0.006575424	0.008284853	0.430190541	8.54E-157	-0.357306828	0.00853235	1.21E-156	FALSE	TRUE
cg00023233	cg00023233	10	126077698		0.52364197	-0.00424169	0.006641021	0.525188699	0.026341447	0.004442866	0.001993898	0.026618025	FALSE	FALSE
cg00023288	cg00023288	2	44223284	LRPPRC	0.229157418	0.006796959	0.005621735	0.230892992	0.234081739	0.003604398	0.003026035	0.234511488	FALSE	FALSE
cg00023301	cg00023301	19	22737294		0.356964991	0.00883478	0.009399394	0.355367855	2.94E-07	-0.025193283	0.004825878	3.31E-07	FALSE	FALSE
cg00023321	cg00023321	6	31511363	BAT1	0.244465047	0.01149596	0.00982723	0.246223335	0.196972782	-0.005910962	0.004571464	0.197058423	FALSE	FALSE
cg00023345	cg00023345	17	61518492	CYB561	0.456702217	0.012742988	0.017085665	0.458379377	1.32E-06	-0.027017532	0.005512588	1.34E-06	FALSE	FALSE
cg00023351	cg00023351	12	79187938		0.861234972	-0.001197095	0.006762779	0.860622234	7.79E-08	-0.022979813	0.004203592	1.11E-07	FALSE	TRUE
cg00023363	cg00023363	8	134590224		0.806590232	-0.001546753	0.00631632	0.807296288	1.15E-146	-0.274960096	0.007016817	1.59E-146	FALSE	TRUE
cg00023411	cg00023411	2	72126422		0.889890315	0.001290486	0.009231442	0.88975511	1.26E-31	-0.041260327	0.003175196	3.83E-31	FALSE	TRUE
cg00023415	cg00023415	X	48435152	RBM3	0.029188805	0.019828824	0.008609389	0.027649204	2.37E-93	0.10144789	0.00384025	2.94E-93	FALSE	TRUE
cg00023464	cg00023464	13	111267667	CARKD	0.499597348	0.008292085	0.01220022	0.50287083	3.83E-186	0.289481129	0.005602568	7.07E-158	FALSE	TRUE
cg00023523	cg00023523	18	30459545		0.994161646	7.12E-05	0.009624955	0.994155587	1.73E-53	-0.141662382	0.008009103	1.97E-53	FALSE	TRUE
cg00023648	cg00023648	10	50265468	VSTM4	0.181911882	-0.017535551	0.012911803	0.18420941	2.93E-28	-0.044357828	0.00375296	3.13E-28	FALSE	TRUE
cg00023673	cg00023673	16	86755632		0.672403945	-0.002636543	0.005900512	0.659612283	2.09E-27	-0.030805145	0.002655223	2.23E-27	FALSE	TRUE
cg00023695	cg00023695	15	75230594	COX5A	0.352036204	-0.001833235	0.001963487	0.353830608	0.694652718	0.000346065	0.00088151	0.694815221	FALSE	FALSE
cg00023702	cg00023702	1	114496771	HIPK1	0.421516937	-0.00920322	0.011370804	0.426590265	3.18E-18	-0.044396853	0.004885277	3.32E-18	FALSE	TRUE
cg00023726	cg00023726	1	2839935		0.38880269	-0.007388338	0.008548895	0.395399649	1.16E-55	-0.108427358	0.005968619	1.33E-55	FALSE	TRUE
cg00023728	cg00023728	4	6329773	PPP2R2C	0.639324843	0.004502274	0.009599172	0.640572767	1.94E-42	0.06508458	0.004278612	2.15E-42	FALSE	TRUE
cg00023804	cg00023804	1	155862919		0.724440105	-0.005315221	0.014927981	0.72486603	5.29E-112	0.24927616	0.008129611	6.84E-112	FALSE	TRUE
cg00023808	cg00023808	7	101944556	SH2B2	0.24427686	0.013131493	0.011027221	0.243784641	6.88E-110	-0.18769637	0.006220939	8.85E-110	FALSE	TRUE
cg00023826	cg00023826	2	97493491	CNNM3	0.040677353	0.01839317	0.008405114	0.041244005	0.878277248	-0.000517826	0.003381049	0.878344927	FALSE	FALSE
cg00023916	cg00023916	16	19485518	TMC5	0.067561387	-0.024627885	0.013305542	0.068585281	4.24E-188	-0.24538687	0.004820066	6.36E-188	FALSE	TRUE
cg00023919	cg00023919	11	66839191	RHOD	0.292163433	-0.006574294	0.00597881	0.280743764	6.89E-275	-0.505698185	0.00604833	1.19E-274	FALSE	TRUE
cg00024046	cg00024046	2	20398358		0.718187398	-0.003587082	0.00993353	0.720375069	1.28E-50	-0.094580157	0.005365916	1.82E-47	FALSE	TRUE
cg00024086	cg00024086	7	156814491		0.431888037	-0.003735844	0.004365031	0.402456558	0.00018253	-0.010139667	0.002661627	0.000172888	FALSE	FALSE
cg00024102	cg00024102	7	3132247		0.243159393	-0.00977793	0.008333214	0.253489793	1.37E-149	-0.361280726	0.009029142	2.23E-125	FALSE	TRUE
cg00024170	cg00024170	16	71894378	ZNF821;ATXN1L	0.392691826	0.011558501	0.013485885	0.394455276	1.28E-08	-0.02191417	0.003782863	1.31E-08	FALSE	TRUE
cg00024198	cg00024198	1	2443577	PANK4	0.936946911	0.000647899	0.008177149	0.937368141	0.937987048	0.000287242	0.003687489	0.937959286	FALSE	FALSE
cg00024244	cg00024244	12	46661959	SLC38A1	0.040795236	0.009537013	0.004589594	0.041547268	9.32E-09	0.015364296	0.002614364	1.16E-08	FALSE	TRUE
cg00024269	cg00024269	13	50961671	DLEU1	0.314457139	0.006029638	0.005917265	0.316567184	6.77E-155	-0.249971658	0.006043174	9.55E-155	FALSE	TRUE
cg00024280	cg00024280	19	17501257		0.12550164	0.005400083	0.003376764	0.118701191	0.031226178	0.00230829	0.001068755	0.03132085	FALSE	FALSE
cg00024304	cg00024304	9	138772550	CAMSAP1	7.53E-08	0.087737241	0.01321192	2.77E-07	1.32E-63	-0.141509455	0.007110242	1.53E-63	TRUE	TRUE
cg00024313	cg00024313	8	80605837		5.53E-07	0.100512546	0.018228619	6.07E-07	5.42E-11	-0.034540044	0.005139558	5.55E-11	FALSE	TRUE
cg00024367	cg00024367	8	37623731	PROSC	0.507183038	-0.005265626	0.007926335	0.508765168	2.73E-15	-0.030576979	0.003719412	6.42E-15	FALSE	TRUE
cg00024377	cg00024377	18	3666162	DLGAP1	0.511462085	-0.007398779	0.010934886	0.504307479	0.003277741	-0.012294357	0.004160918	0.003295188	FALSE	FALSE
cg00024396	cg00024396	6	53214008	ELOVL5	0.518952653	-0.004107808	0.006359199	0.520509674	0.076663985	0.003115709	0.00175682	0.076829191	FALSE	FALSE
cg00024404	cg00024404	5	79552470	SERINC5	0.080129926	0.016612841	0.009385151	0.081256703	0.027283617	0.004410128	0.001992397	0.027369994	FALSE	FALSE
cg00024416	cg00024416	22	24240387		0.146665192	-0.009074582	0.006067322	0.145198954	7.11E-191	-0.276740995	0.004792337	9.01E-162	FALSE	TRUE
cg00024437	cg00024437	4	146828472	ZNF827	0.002202838	-0.0327214	0.01014438	0.002668205	8.02E-36	0.077160979	0.005618361	3.49E-34	FALSE	TRUE
cg00024443	cg00024443	16	21569473		0.968779435	-0.00060832	0.015542403	0.968895649	3.33E-223	-0.33020246	0.005145018	1.51E-186	FALSE	TRUE
cg00024456	cg00024456	1	201981374	ELF3	0.624279644	-0.006860686	0.013992395	0.627249236	6.30E-16	-0.031522811	0.003749259	1.62E-15	FALSE	TRUE
cg00024471	cg00024471	3	188692547		0.165436328	-0.015460571	0.010710407	0.158948527	1.91E-80	-0.104776306	0.004445609	2.31E-80	FALSE	TRUE
cg00024472	cg00024472	17	47573864	NGFR	0.009916553	0.005836764	0.002200278	0.012001747	2.62E-05	0.004481697	0.001044429	2.37E-05	FALSE	FALSE
cg00024494	cg00024494	16	73096842		0.829667548	0.001687456	0.007842608	0.8302922	1.25E-15	0.078377734	0.009448795	1.30E-15	FALSE	TRUE
cg00024515	cg00024515	3	185455973	IGF2BP2	0.29972989	-0.017802989	0.017098728	0.301530947	2.29E-06	-0.021499981	0.004486569	2.59E-06	FALSE	FALSE
cg00024674	cg00024674	18	42606304	SETBP1	0.000280962	-0.045783501	0.010821702	0.000186114	7.05E-193	-0.305137868	0.005647123	2.90E-161	FALSE	TRUE
cg00024701	cg00024701	9	100459801	XPA	0.660360055	0.002147601	0.004883876	0.661545764	0.549420973	0.001017506	0.001696034	0.549049117	FALSE	FALSE
cg00024705	cg00024705	2	32667477	BIRC6	0.984374877	0.000123578	0.006303156	0.984470643	0.053781037	-0.006003158	0.003106184	0.054206674	FALSE	FALSE
cg00024722	cg00024722	15	32163260		0.27979591	0.008173162	0.007529359	0.281588073	0.304654936	0.002148536	0.002091148	0.305183237	FALSE	FALSE
cg00024740	cg00024740	9	125869336		0.725788474	0.003535904	0.010076836	0.726768587	3.95E-277	0.449210042	0.005251966	3.06E-191	FALSE	TRUE
cg00024790	cg00024790	16	22385412	CDR2	0.574559144	0.002603625	0.004632698	0.575984325	0.063204233	0.004230793	0.002272159	0.063635638	FALSE	FALSE
cg00024792	cg00024792	2	72155468		0.178276405	0.013882152	0.010060954	0.178107256	8.96E-16	-0.02934152	0.003444655	1.04E-15	FALSE	TRUE
cg00024812	cg00024812	2	9564248	ITGB1BP1;CPSF3	0.349389969	0.001779911	0.00189469	0.356276657	0.858988511	0.00017391	0.000978863	0.859066703	FALSE	FALSE
cg00024870	cg00024870	2	43039928		0.252981646	-0.009935175	0.00847703	0.250965939	3.54E-129	0.185642126	0.00516867	1.51E-113	FALSE	TRUE
cg00024937	cg00024937	1	192848662		0.271464288	-0.01452335	0.011799278	0.230906209	1.76E-84	-0.165671994	0.00677496	2.14E-84	FALSE	TRUE
cg00024967	cg00024967	3	169377818	MECOM	0.130797696	-0.028002794	0.017994356	0.129231028	2.46E-14	-0.060693012	0.00753217	2.15E-14	FALSE	TRUE
cg00024989	cg00024989	19	17902242		1.93E-05	0.071636202	0.013774406	4.08E-05	5.10E-154	-0.29573176	0.007190347	7.18E-154	FALSE	TRUE
cg00024998	cg00024998	20	56256842	PMEPA1	0.578595254	-0.005452163	0.009799977	0.582013343	5.78E-08	-0.047907025	0.008684735	5.88E-08	FALSE	TRUE
cg00025138	cg00025138	14	71275917	MAP3K9	0.04938102	0.003615016	0.001812989	0.050229637	0.135790825	0.001116192	0.000745432	0.135260752	FALSE	FALSE
cg00025155	cg00025155	3	61379582		0.05478734	-0.004886513	0.002501577	0.062631221	8.41E-08	-0.006769673	0.001239457	1.02E-07	FALSE	TRUE
cg00025197	cg00025197	2	240387066		0.000180833	-0.035884244	0.008627555	0.000253255	2.92E-141	-0.350400075	0.009272127	4.01E-141	FALSE	TRUE
cg00025211	cg00025211	1	145588627	NUDT17	0.246283533	0.009036255	0.007724153	0.250202584	1.32E-80	-0.083907664	0.003554844	1.59E-80	FALSE	TRUE
cg00025216	cg00025216	5	118781384		0.183355439	0.010127791	0.007543972	0.190295658	0.471592932	-0.003088793	0.004287395	0.471796996	FALSE	FALSE
cg00025278	cg00025278	11	17429271	ABCC8	0.589405805	0.006006055	0.01111647	0.590792424	6.13E-06	-0.018072046	0.003950761	6.20E-06	FALSE	FALSE
cg00025328	cg00025328	11	66405055	RBM4;RBM14-RBM4	0.013010161	-0.055315519	0.020704746	0.011995457	2.91E-56	-0.127954796	0.006776303	3.07E-53	FALSE	TRUE
cg00025331	cg00025331	2	145147350	ZEB2	0.65572902	0.004921765	0.011031677	0.656928602	3.49E-171	0.266605302	0.005623415	8.89E-140	FALSE	TRUE
cg00025347	cg00025347	8	42359992	SLC20A2	0.401704152	0.009783259	0.011635838	0.403458065	0.00029465	-0.020908449	0.005729152	0.00030773	FALSE	FALSE
cg00025354	cg00025354	19	38586474	SIPA1L3	0.617155313	0.010147459	0.020280619	0.618466469	3.94E-18	0.039344361	0.004310109	8.18E-18	FALSE	TRUE
cg00025357	cg00025357	1	17577455	PADI3	0.196484243	-0.017413202	0.013397703	0.19815259	1.40E-120	-0.244108829	0.007335439	6.69E-104	FALSE	TRUE
cg00025405	cg00025405	5	2135863		0.900063127	-0.001195503	0.009519174	0.900433368	0.24310462	-0.005722888	0.004895289	0.243281314	FALSE	FALSE
cg00025436	cg00025436	12	56660492	COQ10A	0.51092581	0.002337228	0.003549545	0.512500069	0.000835213	0.007318503	0.002176918	0.000840851	FALSE	FALSE
cg00025439	cg00025439	16	87856450		0.016580032	0.011286199	0.004590809	0.019645208	7.90E-131	0.215240513	0.006119739	1.06E-130	FALSE	TRUE
cg00025496	cg00025496	17	1057343	ABR	0.584610539	-0.006765413	0.01236205	0.586009757	9.44E-54	0.066346006	0.003649562	1.20E-50	FALSE	TRUE
cg00025518	cg00025518	4	110570734	CCDC109B	0.643915733	-0.007308186	0.015624952	0.643548435	2.43E-23	-0.063419321	0.005942869	9.53E-23	FALSE	TRUE
cg00025526	cg00025526	8	134783219		0.326355742	-0.006460072	0.006558321	0.328158494	0.000313194	-0.010416916	0.002869249	0.000315632	FALSE	FALSE
cg00025590	cg00025590	11	64850921	ZFPL1;CDCA5	0.578650352	-0.002965695	0.005307307	0.580525831	0.871838474	0.000357148	0.002213783	0.871935891	FALSE	FALSE
cg00025591	cg00025591	21	48026043	S100B	0.288623327	-0.01637247	0.015364257	0.290420278	0	-0.658909864	0.004874801	0	FALSE	TRUE
cg00025626	cg00025626	2	239049392	KLHL30	0.245699333	0.013441057	0.011514617	0.255953029	0.000740909	-0.017231622	0.005061388	0.000751966	FALSE	FALSE
cg00025643	cg00025643	1	37904694		0.076986338	0.016603299	0.009279292	0.07808859	0.839185537	0.001248045	0.006149818	0.839274424	FALSE	FALSE
cg00025647	cg00025647	3	147077127		0.110281853	0.023053342	0.014170665	0.113783357	3.00E-45	-0.137298807	0.008251143	9.96E-45	FALSE	TRUE
cg00025663	cg00025663	2	10827685	NOL10	0.238052985	0.008000875	0.006745972	0.239802391	4.50E-12	-0.025721915	0.003582736	6.20E-12	FALSE	TRUE
cg00025680	cg00025680	2	45180560		0.638738351	0.004321542	0.009185915	0.642281578	0.061966535	0.008985611	0.004802543	0.062342131	FALSE	FALSE
cg00025715	cg00025715	19	58597097	ZSCAN18	0.620348853	0.004529765	0.00885647	0.614407855	6.61E-06	-0.017122011	0.003744292	7.20E-06	FALSE	FALSE
cg00025751	cg00025751	13	102376107	FGF14	0.655233395	0.005247928	0.011402872	0.649499742	1.53E-22	-0.050167922	0.004763828	1.06E-21	FALSE	TRUE
cg00025795	cg00025795	17	77983156	TBC1D16	0.217321071	-0.016196837	0.013054361	0.219035385	9.04E-12	-0.03237927	0.004543031	9.13E-12	FALSE	TRUE
cg00025823	cg00025823	17	43909151	CRHR1	0.038129969	-0.02679596	0.012714206	0.044381576	1.23E-11	0.02911414	0.00414758	1.48E-11	FALSE	TRUE
cg00025877	cg00025877	6	34164284		0.063791497	0.007792147	0.004138895	0.064088736	0.791857777	-0.000521455	0.001973996	0.791845826	FALSE	FALSE
cg00025972	cg00025972	4	187762312		0.13797291	0.013239727	0.008852184	0.139441813	0.697095987	0.001515022	0.003891766	0.697324321	FALSE	FALSE
cg00025981	cg00025981	13	42031281	C13orf15	0.97574304	6.61E-05	0.002174012	0.975833351	4.52E-13	0.015142849	0.001999501	5.09E-13	FALSE	TRUE
cg00025982	cg00025982	13	47652872		0.051215564	0.014654108	0.007409851	0.05208354	2.63E-19	-0.034010731	0.003588989	7.67E-19	FALSE	TRUE
cg00025987	cg00025987	X	15512019	PIR	0.834501013	0.001074195	0.005094155	0.834548427	4.68E-46	0.079992211	0.004989302	5.22E-46	FALSE	TRUE
cg00025991	cg00025991	10	736625	DIP2C	0.651013331	0.005568338	0.01230027	0.65222694	1.95E-48	0.084336028	0.005044344	1.00E-45	FALSE	TRUE
cg00026030	cg00026030	21	34100439	SYNJ1	0.508104294	0.004190707	0.005976086	0.49350251	0.919836348	0.000218707	0.002169333	0.919769751	FALSE	FALSE
cg00026104	cg00026104	16	85855299		0.223006569	0.003398998	0.002773887	0.224731513	0.03627869	0.003202273	0.001525656	0.036691168	FALSE	FALSE
cg00026119	cg00026119	12	124270439	DNAH10	0.535481506	0.005060358	0.008154646	0.537001543	1.68E-05	-0.010062101	0.002300117	1.68E-05	FALSE	FALSE
cg00026141	cg00026141	3	191579258		0.651761823	-0.005830546	0.012909172	0.652973212	2.45E-98	-0.137675538	0.004826637	5.37E-90	FALSE	TRUE
cg00026183	cg00026183	9	140974474	CACNA1B	0.99917467	1.43E-05	0.013865703	0.999177744	1.08E-210	0.282096245	0.00470963	2.29E-163	FALSE	TRUE
cg00026222	cg00026222	1	2144244		0.048941615	0.010423146	0.00521696	0.049785531	9.56E-13	-0.011322638	0.001530869	1.72E-12	FALSE	TRUE
cg00026230	cg00026230	16	30064606	ALDOA	0.03907431	0.00350355	0.001622773	0.037500883	0.007983258	0.002381903	0.000894339	0.008134014	FALSE	FALSE
cg00026239	cg00026239	20	8286497	PLCB1	0.023648669	0.023956437	0.010385512	0.024169994	6.00077360875967e-316	0.49270709	0.004716352	1.1016063722446e-315	FALSE	TRUE
cg00026290	cg00026290	4	10686554	CLNK	0.989111915	-0.000112447	0.008222551	0.989167398	3.75E-209	-0.462140335	0.008010302	5.83E-209	FALSE	TRUE
cg00026302	cg00026302	3	42530598	VIPR1	0.615300502	0.006447494	0.012818188	0.616616832	3.44E-150	0.267845358	0.006677685	4.80E-150	FALSE	TRUE
cg00026327	cg00026327	17	79056183	BAIAP2	8.40E-07	0.094625478	0.017499629	9.20E-07	4.34E-67	0.145735871	0.007054098	5.08E-67	FALSE	TRUE
cg00026362	cg00026362	6	43858741	LOC100132354	0.935183672	-0.000587711	0.00707894	0.934422683	1.96E-25	-0.086124623	0.007740473	1.44E-24	FALSE	TRUE
cg00026363	cg00026363	4	154720946		0.359270637	0.009508909	0.010338765	0.365355652	7.49E-90	-0.161371687	0.006294055	9.24E-90	FALSE	TRUE
cg00026374	cg00026374	6	35464536	TEAD3	0.05156352	0.005719726	0.002896626	0.052435121	0.008743941	-0.004143038	0.001574077	0.00878166	FALSE	FALSE
cg00026375	cg00026375	6	30227813	HLA-L	0.871073138	0.000563357	0.003417044	0.870274193	0.083611729	-0.002765786	0.001592294	0.083314306	FALSE	FALSE
cg00026401	cg00026401	6	40445699	LRFN2	8.53E-07	0.056690818	0.009210349	7.68E-07	3.69E-138	0.192916804	0.005213673	5.03E-138	FALSE	TRUE
cg00026412	cg00026412	10	62059894	ANK3	0.065000511	0.025211703	0.013465687	0.070524565	5.32E-07	0.044392233	0.008697511	5.71E-07	FALSE	FALSE
cg00026455	cg00026455	16	90032736	DEF8	0.837411224	0.002542428	0.012279219	0.837322083	2.52E-27	-0.05325788	0.004583938	8.13E-26	FALSE	TRUE
cg00026457	cg00026457	1	200116736	NR5A2	0.345632339	0.009255821	0.009781752	0.347429687	0.000568038	-0.011661967	0.003352782	0.000573669	FALSE	FALSE
cg00026472	cg00026472	5	176074316	TSPAN17	0.031875275	0.014578702	0.006670231	0.036711402	0.351536128	-0.002712539	0.002910198	0.352047362	FALSE	FALSE
cg00026474	cg00026474	8	134585500	ST3GAL1	0.412658259	0.010630039	0.012851709	0.413681676	6.13E-65	0.111081276	0.005466632	2.89E-59	FALSE	TRUE
cg00026546	cg00026546	1	33354785	HPCA	0.941433627	0.000845497	0.01150813	0.941651352	1.85E-69	0.105183869	0.00496736	2.18E-69	FALSE	TRUE
cg00026553	cg00026553	15	90562839	ZNF710	0.820735268	0.002193342	0.009320025	0.816081506	1.32E-154	-0.23571241	0.005709248	1.87E-154	FALSE	TRUE
cg00026554	cg00026554	11	62573814	NXF1	0.043136894	-0.012593691	0.005868227	0.040120443	8.83E-74	-0.097445351	0.004048221	1.38E-71	FALSE	TRUE
cg00026570	cg00026570	19	35047549		0.264545024	-0.010551518	0.008518119	0.228468536	6.12E-200	-0.217617077	0.003664616	6.30E-162	FALSE	TRUE
cg00026703	cg00026703	15	96870030	NR2F2	0.497028687	0.00187657	0.002758166	0.501716155	0.755696842	0.001248681	0.004013071	0.755829385	FALSE	FALSE
cg00026729	cg00026729	7	112758920	LINC00998	0.589134155	0.00248877	0.00460304	0.590521492	1.41E-08	0.012479373	0.002147366	1.61E-08	FALSE	TRUE
cg00026731	cg00026731	18	55254092	FECH	0.08636632	0.004720387	0.002703392	0.094978575	0.780394963	0.000438767	0.00157367	0.780579411	FALSE	FALSE
cg00026776	cg00026776	6	32278653	C6orf10	0.804980432	0.003392461	0.013736726	0.805692121	9.02E-07	-0.017085091	0.003423819	1.01E-06	FALSE	FALSE
cg00026803	cg00026803	1	160055253	KCNJ9	0.844731784	0.001557233	0.007947213	0.846001208	3.48E-144	0.222346406	0.005652856	8.85E-124	FALSE	TRUE
cg00026853	cg00026853	16	30934156	NCRNA00095	0.339705045	-0.00189516	0.001978236	0.341504616	0.001946794	0.001910358	0.000611782	0.001969213	FALSE	FALSE
cg00026891	cg00026891	17	39769294	KRT16	0.479587015	-0.009337311	0.013182941	0.481223754	9.40E-137	-0.226775229	0.00618804	1.28E-136	FALSE	TRUE
cg00026909	cg00026909	1	58089001	DAB1	0.006496559	0.039626619	0.013013102	0.004661138	1.49E-120	-0.219639728	0.005827871	1.41E-112	FALSE	TRUE
cg00026919	cg00026919	13	40226031		0.741445833	-0.002537765	0.007688489	0.742374379	1.24E-14	-0.026536847	0.003326995	1.28E-14	FALSE	TRUE
cg00026920	cg00026920	14	101409592		0.077886183	-0.010214542	0.005726496	0.078995534	1.05E-06	-0.017234953	0.003483517	1.07E-06	FALSE	FALSE
cg00026958	cg00026958	14	64214753		0.07231097	0.034379013	0.017194244	0.057781319	2.42E-41	-0.129966146	0.008687213	2.67E-41	FALSE	TRUE
cg00026974	cg00026974	17	42298151	UBTF	0.498203661	0.003230256	0.00476102	0.499804232	1.39E-10	-0.012746373	0.001901928	1.12E-10	FALSE	TRUE
cg00027029	cg00027029	3	170783228	TNIK	0.766855922	0.00269206	0.008939832	0.765646506	9.28E-14	-0.029030169	0.003759435	1.89E-13	FALSE	TRUE
cg00027038	cg00027038	10	12397123	CAMK1D	0.096045713	-0.015360887	0.009134222	0.097285778	1.21E-152	0.169002873	0.004146178	1.70E-152	FALSE	TRUE
cg00027081	cg00027081	2	3325158	TSSC1	0.254218478	-0.01885516	0.016457093	0.261768231	0.827789578	0.001235776	0.005662061	0.827394474	FALSE	FALSE
cg00027083	cg00027083	18	5543801	EPB41L3	0.002841033	0.003514023	0.001091179	0.002895794	6.95E-08	0.015811654	0.002884504	7.07E-08	FALSE	TRUE
cg00027114	cg00027114	7	42740486		0.305621418	-0.009219872	0.008908211	0.308732201	7.37E-71	-0.100008037	0.004656044	8.71E-71	FALSE	TRUE
cg00027162	cg00027162	7	151087726	WDR86	0.016375001	0.025230459	0.010160184	0.019149785	6.68E-81	-0.179572665	0.007587017	8.07E-81	FALSE	TRUE
cg00027232	cg00027232	2	85547231	TGOLN2	0.114776312	0.013181518	0.008137537	0.116349716	2.58E-144	-0.200709533	0.005203034	3.57E-144	FALSE	TRUE
cg00027400	cg00027400	18	49866412	DCC	0.210261558	0.006981317	0.005485798	0.216662903	6.62E-06	0.010469074	0.002293447	7.67E-06	FALSE	FALSE
cg00027466	cg00027466	1	156269048	VHLL	0.767162753	0.003772695	0.012737628	0.768004898	2.61E-21	-0.042166461	0.004151038	4.09E-21	FALSE	TRUE
cg00027499	cg00027499	16	30759507	PHKG2	0.459035275	-0.003419561	0.004581002	0.459984874	0.003073202	0.003267068	0.001098203	0.003089765	FALSE	FALSE
cg00027570	cg00027570	1	117306669	CD2	0.359475473	-0.021353668	0.022755567	0.351413023	5.43E-06	-0.04043437	0.008776196	6.43E-06	FALSE	FALSE
cg00027586	cg00027586	18	76148676		0.906549167	0.000827247	0.007046492	0.906895609	4.60E-74	-0.114759106	0.004671874	1.47E-73	FALSE	TRUE
cg00027637	cg00027637	1	226900521	ITPKB	0.945917566	0.001301744	0.018955167	0.945730006	2.55E-192	-0.397948524	0.007620599	3.85E-192	FALSE	TRUE
cg00027650	cg00027650	15	57510575	TCF12	0.592492762	-0.004409686	0.008223656	0.595253545	7.39E-259	-0.42720125	0.005446194	7.63E-199	FALSE	TRUE
cg00027669	cg00027669	17	37382699	STAC2	0.000694926	-0.026973052	0.00685361	0.000439297	1.80E-47	-0.123779694	0.007570314	2.02E-47	FALSE	TRUE
cg00027712	cg00027712	13	99668129	DOCK9	7.06E-09	0.130087169	0.019724752	7.98E-09	3.32E-229	0.352015992	0.005362796	3.58E-188	TRUE	TRUE
cg00027729	cg00027729	16	31285773	ITGAM	0.108742807	0.031302006	0.019329526	0.11006177	0.00020231	0.012317399	0.003288279	0.000214753	FALSE	FALSE
cg00027745	cg00027745	7	1452678		0.176176613	-0.003779592	0.002775217	0.177788544	0.3790247	-0.001567365	0.001780942	0.379291844	FALSE	FALSE
cg00027808	cg00027808	12	49183319	LOC100506125;ADCY6	0.029746763	0.00357404	0.00152508	0.055615189	0.019968498	0.001551238	0.000664621	0.020037944	FALSE	FALSE
cg00027842	cg00027842	1	6912824	CAMTA1	0.022881483	0.013884232	0.005962733	0.025775735	0.007878267	0.007534787	0.00281695	0.007903472	FALSE	FALSE
cg00027940	cg00027940	1	22741050		0.102526863	-0.018181486	0.010912317	0.107446117	2.10E-99	-0.181017371	0.006515983	1.39E-86	FALSE	TRUE
cg00027948	cg00027948	12	56531334	ESYT1	0.439636239	0.007204672	0.008636013	0.412196353	4.54E-27	-0.058805796	0.005106768	4.84E-27	FALSE	TRUE
cg00027990	cg00027990	19	18368368	KIAA1683	0.972986884	-0.000298353	0.008630116	0.972644986	0.001715176	-0.009886589	0.003126359	0.001754183	FALSE	FALSE
cg00027995	cg00027995	15	39888093	THBS1	0.439010759	-0.004993458	0.006338142	0.436180742	1.44E-64	0.076263087	0.003792004	1.68E-64	FALSE	TRUE
cg00028013	cg00028013	15	74218697	LOXL1	0.035359868	-0.018842502	0.008807126	0.036044967	7.97E-271	-0.426933316	0.005221583	1.37E-270	FALSE	TRUE
cg00028034	cg00028034	20	30779307	TSPYL3	0.737221967	-0.003977052	0.011716801	0.736454175	3.26E-130	-0.16969988	0.004689221	3.68E-112	FALSE	TRUE
cg00028135	cg00028135	3	114343673	ZBTB20	0.044861923	-0.017533636	0.008609924	0.04566099	0	-0.595200859	0.005399128	0	FALSE	TRUE
cg00028184	cg00028184	1	222638644		0.432711377	-0.004904215	0.006236556	0.438661805	1.69E-51	-0.039067749	0.002265066	1.91E-51	FALSE	TRUE
cg00028211	cg00028211	2	45028802		1.46E-05	0.069008778	0.01481833	1.57E-05	2.67E-22	-0.0823652	0.007776192	1.56E-22	FALSE	TRUE
cg00028250	cg00028250	1	198952196		0.602200947	0.006921673	0.011121428	0.549056168	2.42E-11	-0.028767083	0.004191979	3.53E-11	FALSE	TRUE
cg00028251	cg00028251	6	119397402	FAM184A	0.695080654	0.003385649	0.008576692	0.69605791	1.13E-28	-0.060906175	0.005108018	1.21E-28	FALSE	TRUE
cg00028302	cg00028302	10	43306955	BMS1	0.523324006	0.006070027	0.00949627	0.524871439	0.040272306	0.007514823	0.003648824	0.04023572	FALSE	FALSE
cg00028318	cg00028318	6	29570739	GABBR1	0.353419092	-0.009021962	0.009612907	0.354521909	4.16E-140	0.153992452	0.004050441	1.81E-119	FALSE	TRUE
cg00028336	cg00028336	4	186741788	SORBS2	0.238407529	0.013305521	0.011151484	0.242442906	1.98E-216	-0.451648972	0.007503788	3.12E-216	FALSE	TRUE
cg00028338	cg00028338	4	1952723	WHSC1	0.03598586	0.027769949	0.011883896	0.028086943	6.36E-147	0.190053503	0.004841774	8.83E-147	FALSE	TRUE
cg00028429	cg00028429	15	101273479		1.73E-08	0.135364722	0.019065947	1.08E-07	1.18E-120	-0.232822652	0.006990933	3.07E-104	TRUE	TRUE
cg00028431	cg00028431	8	125564372	MTSS1	0.438514226	0.005051383	0.006505803	0.440220108	7.77E-99	0.168322785	0.006046693	1.04E-84	FALSE	TRUE
cg00028455	cg00028455	6	126112406	NCOA7	0.093350452	0.008118362	0.004787428	0.094572526	0.053097618	0.002889412	0.001490779	0.053230892	FALSE	FALSE
cg00028467	cg00028467	16	27390690		0.964333741	-0.000364762	0.007943405	0.963747591	4.37E-07	0.041659628	0.008099422	4.77E-07	FALSE	FALSE
cg00028480	cg00028480	20	23007248		0.124887068	-0.010981942	0.007071896	0.130066612	0.000394341	-0.008684845	0.002433454	0.000397315	FALSE	FALSE
cg00028487	cg00028487	19	53030711	ZNF808	0.237709081	0.007676217	0.006467444	0.239457986	0.336939238	-0.001723747	0.001785126	0.335341328	FALSE	FALSE
cg00028507	cg00028507	1	2918106		0.965493055	-0.000579619	0.013229219	0.965442438	2.77E-83	-0.163638543	0.006364586	9.50E-79	FALSE	TRUE
cg00028515	cg00028515	3	187548756		0.007763945	-0.023898238	0.008739323	0.013823386	3.58E-08	-0.022851715	0.004031168	3.32E-08	FALSE	TRUE
cg00028595	cg00028595	12	64492784	SRGAP1	3.42E-05	0.062372326	0.012811278	2.86E-05	1.01E-55	-0.131887471	0.007254595	6.25E-51	FALSE	TRUE
cg00028636	cg00028636	12	6876321	PTMS	0.117553234	0.005506492	0.00348331	0.125592973	0.106461312	0.003638414	0.002246762	0.106350442	FALSE	FALSE
cg00028677	cg00028677	15	55884658		0.546148541	0.008476764	0.013704468	0.542921536	3.57E-06	-0.022305819	0.004747112	4.37E-06	FALSE	FALSE
cg00028678	cg00028678	2	131674175	ARHGEF4	0.190070042	-0.012763867	0.009621045	0.193335936	8.45E-207	-0.38136346	0.006470413	1.03E-171	FALSE	TRUE
cg00028749	cg00028749	13	103451644	BIVM;KDELC1	0.374160921	-0.004362912	0.00450523	0.343521981	0.544107864	0.001263049	0.002077765	0.543715589	FALSE	FALSE
cg00028757	cg00028757	6	31848498	EHMT2	0.692633962	0.000735911	0.001833194	0.691559851	0.08319218	-0.001443176	0.000831529	0.083632081	FALSE	FALSE
cg00028813	cg00028813	8	9205352		0.415962485	-0.009524748	0.011680238	0.417699475	1.62E-57	0.08854761	0.004767567	1.86E-57	FALSE	TRUE
cg00028829	cg00028829	16	58768411	GOT2	0.192353168	0.007408082	0.005646575	0.194011015	0.00835133	0.005508252	0.002080278	0.008387747	FALSE	FALSE
cg00028844	cg00028844	20	43938184	MATN4;RBPJL	0.043748516	0.018703464	0.009134879	0.044534946	3.23E-84	-0.110931469	0.004331712	1.87E-76	FALSE	TRUE
cg00028870	cg00028870	3	138634861		0.225869422	0.005860866	0.00481296	0.227599424	0.696025833	-0.000734422	0.001879629	0.696289401	FALSE	FALSE
cg00028881	cg00028881	6	31632939	BAT4;CSNK2B	0.512463369	0.003339151	0.005089728	0.514034364	0.325656772	0.002227985	0.00226552	0.325927908	FALSE	FALSE
cg00028899	cg00028899	5	149563153	CDX1	0.847317449	-0.002566031	0.013325262	0.847879098	9.27E-06	-0.019797873	0.004400895	9.79E-06	FALSE	FALSE
cg00028918	cg00028918	5	159200479		0.14086665	0.006905724	0.004651676	0.142348307	0.070593345	0.00310334	0.001713178	0.071077937	FALSE	FALSE
cg00028929	cg00028929	12	52908478	KRT5	0.108553059	-0.022438894	0.013628879	0.110619674	2.15E-67	-0.11926004	0.005679492	4.94E-62	FALSE	TRUE
cg00028935	cg00028935	3	147114406	ZIC4	0.436971277	0.013066439	0.016729995	0.440186016	2.85E-09	0.050102611	0.008231536	3.30E-09	FALSE	TRUE
cg00028993	cg00028993	19	48247714	GLTSCR2	0.854865178	-0.001363196	0.007420652	0.855363225	5.19E-08	-0.033890217	0.006121518	5.28E-08	FALSE	TRUE
cg00029150	cg00029150	3	195946348	SLC51A	0.138729923	0.004007332	0.002684567	0.140202196	0.021029319	0.004150301	0.001792016	0.02122762	FALSE	FALSE
cg00029161	cg00029161	7	75268282	HIP1	0.191365432	-0.004296584	0.003098736	0.178039325	0.001924524	0.005821227	0.001865369	0.002006033	FALSE	FALSE
cg00029229	cg00029229	3	40722890		0.109389503	0.013903539	0.008601671	0.11071224	2.39E-72	-0.115673817	0.005305449	2.84E-72	FALSE	TRUE
cg00029233	cg00029233	17	43227453	HEXIM1	0.103311686	0.003623885	0.002186408	0.112758051	0.126510969	0.002234087	0.001460179	0.127065299	FALSE	FALSE
cg00029246	cg00029246	7	137223417	DGKI	6.59E-11	0.227679666	0.029491351	7.69E-11	1.90E-218	0.435245171	0.007147403	3.01E-218	TRUE	TRUE
cg00029256	cg00029256	19	46143348	MIR330;EML2;EML2-AS1	0.461503053	-0.010060945	0.013635183	0.463172119	5.39E-33	-0.063337058	0.004799858	1.12E-31	FALSE	TRUE
cg00029284	cg00029284	12	111731203	CUX2	0.071565972	0.019491994	0.010677028	0.083612915	0.000560829	0.024397257	0.007024781	0.00056485	FALSE	FALSE
cg00029353	cg00029353	12	52241041		0.98367646	-3.98E-05	0.001944853	0.983737245	5.91E-05	-0.007705254	0.00190105	5.96E-05	FALSE	FALSE
cg00029397	cg00029397	12	57940957	DCTN2	0.657220633	0.003000946	0.006425297	0.645802782	0.517376835	-0.001249191	0.001924658	0.51684833	FALSE	FALSE
cg00029451	cg00029451	12	7636167	CD163	0.249146063	-0.010214146	0.008818358	0.254693059	5.36E-242	-0.202306809	0.002884776	1.27E-189	FALSE	TRUE
cg00029458	cg00029458	19	13372996	CACNA1A	0.575705349	-0.004192842	0.007482894	0.5771276	0.278493481	0.002956549	0.002726378	0.278762858	FALSE	FALSE
cg00029465	cg00029465	11	34215141	ABTB2	0.098372243	-0.018664277	0.011177635	0.099627475	1.50E-52	-0.079283506	0.004535425	1.70E-52	FALSE	TRUE
cg00029521	cg00029521	6	39272634	KCNK17	0.240428012	-0.014520771	0.012302377	0.246848759	5.43E-15	-0.035701896	0.004412054	5.63E-15	FALSE	TRUE
cg00029583	cg00029583	8	1443908		0.016468605	0.019630274	0.007761526	0.015932401	2.55E-07	0.020523876	0.003898847	2.70E-07	FALSE	FALSE
cg00029587	cg00029587	14	95703788	CLMN	0.48311007	-0.006949317	0.009890883	0.484740184	1.63E-72	-0.146209287	0.006694831	1.93E-72	FALSE	TRUE
cg00029640	cg00029640	19	35770141	USF2	0.712904978	0.004352037	0.011633821	0.710950447	3.46E-280	0.411970534	0.00468388	9.70E-215	FALSE	TRUE
cg00029647	cg00029647	3	52821391	ITIH1	0.545601738	0.005956486	0.009778346	0.54623251	3.41E-10	-0.024442944	0.00379952	5.19E-10	FALSE	TRUE
cg00029678	cg00029678	17	78354382	RNF213;LOC100294362	0.301019721	-0.011704515	0.011271781	0.30282112	5.55E-05	-0.013805205	0.003387693	5.77E-05	FALSE	FALSE
cg00029694	cg00029694	6	7939581	BLOC1S5-TXNDC5	0.222949483	0.021321196	0.01739009	0.230600454	1.59E-38	-0.094574524	0.006610042	1.75E-38	FALSE	TRUE
cg00029701	cg00029701	11	122751219		0.639731403	-0.007207034	0.015384612	0.640978145	6.28E-34	-0.090126413	0.006627649	9.81E-33	FALSE	TRUE
cg00029751	cg00029751	20	34597824	CNBD2	0.574214202	-0.004118131	0.007320883	0.575640262	1.12E-09	-0.021271895	0.003419577	1.14E-09	FALSE	TRUE
cg00029812	cg00029812	17	40086367	TTC25	0.420771025	-0.003966818	0.004912329	0.42463362	4.92E-05	0.010052228	0.002453421	4.97E-05	FALSE	FALSE
cg00029821	cg00029821	6	147374493		0.934338917	0.001136284	0.013276424	0.932669262	5.10E-13	-0.039649753	0.005329963	5.25E-13	FALSE	TRUE
cg00029822	cg00029822	15	75871730	PTPN9	0.042030916	0.003838413	0.00185881	0.0427975	0.097889404	0.001589775	0.000958789	0.098315103	FALSE	FALSE
cg00029825	cg00029825	16	31500439	SLC5A2	0.008455922	0.031838338	0.011663997	0.010139406	4.89E-54	-0.137584625	0.0073281	7.53E-52	FALSE	TRUE
cg00029831	cg00029831	8	145653349	VPS28	0.480495806	-0.002962683	0.004191581	0.482130846	0.711741572	0.000797052	0.002155381	0.711799935	FALSE	FALSE
cg00029931	cg00029931	X	100645741	RPL36A	0.12871262	0.013838476	0.009011588	0.141163609	0.005314815	0.011649344	0.004146424	0.00528809	FALSE	FALSE
cg00029943	cg00029943	2	20636991		0.210725713	-0.017869585	0.014194337	0.212426696	1.75E-16	-0.040394311	0.004718	1.82E-16	FALSE	TRUE
cg00029973	cg00029973	17	3501741	TRPV1	0.133971818	-0.017707585	0.01166648	0.142929797	2.36E-16	-0.037541152	0.004405546	2.45E-16	FALSE	TRUE
cg00029979	cg00029979	17	49027095		0.94401131	-0.000420538	0.005905348	0.943664693	3.12E-26	-0.028090836	0.002430109	3.29E-25	FALSE	TRUE
cg00030005	cg00030005	7	155129409		0.001341742	-0.040851045	0.011656003	0.001710104	4.58E-107	-0.179135872	0.006068239	5.86E-107	FALSE	TRUE
cg00030074	cg00030074	17	12044494	MAP2K4	0.013975598	0.031672465	0.012596679	0.014333089	2.06E-38	0.059731846	0.004034565	1.43E-37	FALSE	TRUE
cg00030290	cg00030290	2	8717173	LOC101929567	0.862152654	0.002508602	0.014445967	0.862660903	4.12E-105	-0.205395706	0.006988534	2.17E-89	FALSE	TRUE
cg00030291	cg00030291	7	8302094	ICA1	0.47941893	-0.00419321	0.005479249	0.451708369	0.005325138	0.006253614	0.002234057	0.005477717	FALSE	FALSE
cg00030296	cg00030296	17	75318732	Sep-09	0.886766424	-0.001455592	0.01021115	0.887538138	0.002530416	-0.0152518	0.004976568	0.002369485	FALSE	FALSE
cg00030420	cg00030420	5	140683772	SLC25A2	0.084225724	0.025199143	0.014232406	0.086985411	1.28E-27	0.066854071	0.005532586	2.35E-27	FALSE	TRUE
cg00030422	cg00030422	3	38080704	DLEC1	0.012427337	0.003009762	0.001155447	0.013710406	6.42E-07	-0.030497589	0.005984487	5.95E-07	FALSE	FALSE
cg00030423	cg00030423	19	29704213	UQCRFS1	0.650451681	0.001135612	0.002444115	0.648098381	0.000283039	0.003089419	0.000840066	0.000276356	FALSE	FALSE
cg00030427	cg00030427	6	169562540		0.157911071	0.018073642	0.012703719	0.159461175	7.18E-67	-0.141731327	0.006697183	9.25E-60	FALSE	TRUE
cg00030432	cg00030432	7	100028974	MEPCE	0.051637224	-0.0188348	0.009541554	0.052509591	0.006382279	-0.010119008	0.003694172	0.006497524	FALSE	FALSE
cg00030466	cg00030466	1	3147891	PRDM16	0.668436172	-0.000549575	0.001279345	0.67033284	1.87E-13	-0.005922323	0.00078064	1.93E-13	FALSE	TRUE
cg00030476	cg00030476	1	146642035	PRKAB2	0.904033449	-0.001505941	0.012331912	0.904049204	5.23E-19	0.040948853	0.004265255	3.92E-19	FALSE	TRUE
cg00030501	cg00030501	1	223181473		0.264218325	0.016167475	0.014413505	0.265998565	2.45E-14	-0.032952928	0.0041819	2.53E-14	FALSE	TRUE
cg00030508	cg00030508	6	30139542	TRIM15	0.239076392	-0.008040327	0.00648708	0.224987522	5.65E-18	-0.025287281	0.002711039	5.31E-18	FALSE	TRUE
cg00030523	cg00030523	12	97885353	RMST;MIR1251	0.905811816	-0.00122325	0.010337693	0.906160965	3.86E-18	-0.034249529	0.003742124	1.04E-17	FALSE	TRUE
cg00030584	cg00030584	1	46988493		0.12451818	0.013109064	0.008447472	0.130091774	5.62E-247	-0.443110841	0.006186703	9.31E-247	FALSE	TRUE
cg00030588	cg00030588	16	87100811		0.646888192	-0.004452292	0.009664996	0.648021739	1.77E-20	-0.047254119	0.004851137	1.86E-20	FALSE	TRUE
cg00030591	cg00030591	7	114060099	FOXP2	0.085393735	0.018313497	0.010258525	0.083900253	2.03E-53	-0.107551853	0.006040795	8.56E-50	FALSE	TRUE
cg00030604	cg00030604	1	2379831		0.25461047	0.01078394	0.009420251	0.256381025	1.49E-111	-0.202853059	0.006638301	1.93E-111	FALSE	TRUE
cg00030627	cg00030627	10	131811605		0.062114239	0.028040422	0.014835731	0.067911474	0.049903755	-0.007656189	0.003896208	0.050306809	FALSE	FALSE
cg00030682	cg00030682	16	16175602	ABCC1	0.743731273	0.006137176	0.018765448	0.744652224	6.19E-13	-0.036354741	0.004860511	9.71E-13	FALSE	TRUE
cg00030774	cg00030774	15	29432143	FAM189A1	0.731528323	-0.003096058	0.008911165	0.730785164	1.19E-230	-0.298037726	0.004563329	1.92E-230	FALSE	TRUE
cg00030795	cg00030795	6	33422380	ZBTB9	0.039847464	0.002563912	0.001227837	0.040588174	0.021750386	0.00161576	0.000702003	0.022041306	FALSE	FALSE
cg00030816	cg00030816	1	145507504	RBM8A	0.283408638	0.003311675	0.003065586	0.290584365	4.22E-06	0.008012324	0.001717807	4.60E-06	FALSE	FALSE
cg00030959	cg00030959	12	120340019		0.219170844	0.008652674	0.006410147	0.219095637	0.181044379	-0.003545185	0.002647856	0.181288903	FALSE	FALSE
cg00031013	cg00031013	17	7757933	KDM6B;TMEM88	0.192566199	0.020290466	0.015466643	0.198644797	0.966938685	0.000245303	0.005918325	0.966957201	FALSE	FALSE
cg00031042	cg00031042	6	158254767	SNX9	0.588589246	0.009276482	0.01711534	0.591654999	6.83E-65	-0.162586359	0.007855661	1.74E-60	FALSE	TRUE
cg00031059	cg00031059	10	127854811	ADAM12	0.02082199	0.027334214	0.011123545	0.019875673	2.00E-20	-0.031390938	0.003194959	4.45E-20	FALSE	TRUE
cg00031063	cg00031063	1	17303752	MFAP2	0.820216098	0.003223287	0.013908422	0.818531175	4.70E-10	-0.015665507	0.002435422	4.90E-10	FALSE	TRUE
cg00031105	cg00031105	6	33166117	RXRB	0.805133736	0.001821616	0.007322079	0.805038339	3.82E-207	0.291771902	0.004860121	5.94E-170	FALSE	TRUE
cg00031162	cg00031162	17	7453377	TNFSF12;TNFSF12-TNFSF13	1.95E-05	-0.070458773	0.01538888	2.09E-05	6.33E-07	-0.042807029	0.008475182	6.42E-07	FALSE	FALSE
cg00031165	cg00031165	7	87258360	RUNDC3B;ABCB1	0.314536153	0.006229837	0.006170859	0.31633952	5.38E-45	0.061182907	0.003815872	1.65E-42	FALSE	TRUE
cg00031187	cg00031187	12	31522997		0.000706926	0.053592927	0.013987806	0.000608718	5.28E-108	-0.179840062	0.005988081	7.25E-95	FALSE	TRUE
cg00031235	cg00031235	X	49124819	PPP1R3F	0.505400049	-0.004135757	0.006198413	0.50941717	7.33E-07	0.021971436	0.004357687	7.91E-07	FALSE	FALSE
cg00031256	cg00031256	6	2842255	SERPINB1	0.012291846	0.04761988	0.017955882	0.013619971	1.78E-131	-0.267544633	0.006643467	6.24E-117	FALSE	TRUE
cg00031277	cg00031277	4	101943443		0.163887894	-0.017721655	0.012638089	0.16545947	5.36E-226	0.282795941	0.004446583	8.59E-226	FALSE	TRUE
cg00031303	cg00031303	3	195681400		0.891755505	-0.000492517	0.003602304	0.89207553	0.290077046	0.001837064	0.001734045	0.290377106	FALSE	FALSE
cg00031340	cg00031340	16	81130212	GCSH;LOC100329108	0.086003221	0.00962758	0.005467882	0.088208142	2.97E-30	0.029433587	0.002327994	1.06E-29	FALSE	TRUE
cg00031346	cg00031346	6	168478519	FRMD1	0.016678045	-0.027012937	0.00941033	0.009048744	6.98E-105	-0.181534032	0.006255562	8.89E-105	FALSE	TRUE
cg00031402	cg00031402	10	73612154	PSAP	0.096098435	-0.019928496	0.011827362	0.109318433	5.96E-22	-0.043486844	0.004283028	6.27E-22	FALSE	TRUE
cg00031443	cg00031443	19	7599076	PNPLA6	0.264174899	0.013002141	0.01154985	0.267808165	1.77E-10	0.017373166	0.002641588	2.57E-10	FALSE	TRUE
cg00031456	cg00031456	1	109234919	PRPF38B	0.002350285	0.006119407	0.001942607	0.002439224	0.981535573	-1.71E-05	0.000739172	0.981548476	FALSE	FALSE
cg00031491	cg00031491	6	31837439	SLC44A4	0.487495414	-0.006656883	0.009490662	0.488014306	3.66E-07	-0.021555174	0.004164467	4.16E-07	FALSE	FALSE
cg00031550	cg00031550	4	164172474		0.693726441	-0.003879098	0.009648133	0.691034876	4.70E-51	-0.086506555	0.005044254	5.31E-51	FALSE	TRUE
cg00031568	cg00031568	2	11679622	GREB1	0.029947775	0.024765821	0.010840986	0.028862847	1.75E-270	-0.402554513	0.00493267	3.01E-270	FALSE	TRUE
cg00031663	cg00031663	19	10654640	ATG4D	0.252311665	0.001875979	0.00162369	0.252038531	0.311779199	0.000723302	0.000714665	0.312370356	FALSE	FALSE
cg00031705	cg00031705	8	27947748	ELP3	0.0084498	-0.034435322	0.012738753	0.008694854	2.24E-19	-0.060378474	0.006282371	2.51E-19	FALSE	TRUE
cg00031708	cg00031708	7	23051361	FAM126A	0.002354858	0.057118525	0.01768249	0.004338821	7.34E-12	0.041913463	0.005867271	6.68E-12	FALSE	TRUE
cg00031779	cg00031779	18	56296243	ALPK2	0.101253884	0.01710164	0.010107351	0.100463216	1.78E-14	-0.025543993	0.003196134	3.17E-14	FALSE	TRUE
cg00031803	cg00031803	2	11527265		0.981459309	0.000400842	0.017138649	0.981547712	3.53E-23	-0.086253806	0.008223318	3.73E-23	FALSE	TRUE
cg00031823	cg00031823	9	138915692	NACC2	0.242214899	-0.017093753	0.014541394	0.249362027	7.36E-58	-0.153088269	0.008209312	8.45E-58	FALSE	TRUE
cg00031896	cg00031896	12	122020205	KDM2B	0.181164388	0.009233949	0.006859526	0.182791318	6.11E-20	-0.029003613	0.002949222	9.77E-20	FALSE	TRUE
cg00031999	cg00031999	9	140953581	CACNA1B	0.256236748	0.009533907	0.008151284	0.25716427	1.33E-20	-0.041312636	0.004144084	1.61E-20	FALSE	TRUE
cg00032094	cg00032094	11	27883735		0.589275267	-0.004720306	0.008715656	0.592656883	3.33E-40	0.104478286	0.006860865	1.55E-39	FALSE	TRUE
cg00032173	cg00032173	20	50792666	ZFP64	0.100660037	0.012997435	0.007689062	0.099638361	0.803604098	-0.000631536	0.002538981	0.803731159	FALSE	FALSE
cg00032192	cg00032192	19	12818196	SNORD41;TNPO2	0.074150826	-0.030261343	0.016439086	0.074507765	4.82E-41	-0.130651462	0.008773463	5.32E-41	FALSE	TRUE
cg00032195	cg00032195	17	48946802	TOB1	0.929574269	0.000613491	0.006941059	0.930122175	0.289967756	0.004264597	0.004023487	0.290056699	FALSE	FALSE
cg00032227	cg00032227	17	72772512	TMEM104;NAT9	0.648775178	-0.001092921	0.002371987	0.647918325	9.89E-05	0.004208829	0.001069627	0.000104498	FALSE	FALSE
cg00032336	cg00032336	17	15902855	TTC19;ZSWIM7	0.329105112	0.002759635	0.002817689	0.33090742	4.37E-07	0.007002934	0.001364018	5.08E-07	FALSE	FALSE
cg00032355	cg00032355	2	101815753		0.783524073	-0.005529656	0.020121971	0.78431024	1.08E-14	-0.041760909	0.005223108	1.12E-14	FALSE	TRUE
cg00032366	cg00032366	19	5692159	LONP1	0.774070926	-0.003388276	0.011794248	0.775908683	3.96E-51	0.107025709	0.006224288	7.26E-47	FALSE	TRUE
cg00032376	cg00032376	20	31315599	COMMD7	0.408308559	0.006035827	0.007029231	0.398922249	1.38E-108	0.232293604	0.007564188	2.21E-97	FALSE	TRUE
cg00032391	cg00032391	18	35157669		0.780996932	-0.002633668	0.009052029	0.773588166	6.67E-159	-0.311969134	0.007286543	6.20E-135	FALSE	TRUE
cg00032544	cg00032544	11	119680597		0.423290291	0.007849171	0.009709668	0.424525064	6.29E-20	-0.038626983	0.003911353	4.72E-20	FALSE	TRUE
cg00032576	cg00032576	7	111709222	DOCK4	0.676930008	0.003064012	0.007349052	0.678065295	1.08E-47	-0.100026605	0.006098934	1.21E-47	FALSE	TRUE
cg00032609	cg00032609	20	57606607	ATP5E	0.220231778	0.011030038	0.00894632	0.226593505	2.91E-11	-0.033306797	0.00481167	2.97E-11	FALSE	TRUE
cg00032610	cg00032610	8	711064		0.420773319	0.012138513	0.015040944	0.42250411	0.501371678	-0.0020775	0.003089141	0.501749534	FALSE	FALSE
cg00032637	cg00032637	2	228160709	LOC654841;COL4A3	0.211542636	-0.020681275	0.016155925	0.20938157	3.41E-20	-0.066336004	0.006867016	3.58E-20	FALSE	TRUE
cg00032661	cg00032661	3	46129521		0.353112685	0.01785019	0.019120633	0.357412285	3.59E-102	-0.183572121	0.006191508	1.68E-86	FALSE	TRUE
cg00032664	cg00032664	3	125237438	SNX4	0.286585009	-0.006629389	0.006190346	0.292767872	2.41E-42	0.044237839	0.00288061	7.58E-40	FALSE	TRUE
cg00032666	cg00032666	X	149613398	MAMLD1	0.314968227	0.00997396	0.009810757	0.317787846	1.08E-11	-0.036990788	0.005281202	1.67E-11	FALSE	TRUE
cg00032703	cg00032703	11	102329514		0.001456184	-0.025614894	0.007377226	0.001463219	1.19E-211	-0.285747762	0.004881111	1.85E-211	FALSE	TRUE
cg00032756	cg00032756	12	45268999	NELL2	0.099469315	0.006413699	0.003853791	0.100731585	1.31E-84	0.102346401	0.004180545	1.60E-84	FALSE	TRUE
cg00032789	cg00032789	3	49377369	USP4	0.804780242	0.000902797	0.003651771	0.805492632	0.421590055	0.001280645	0.001592918	0.422098314	FALSE	FALSE
cg00032805	cg00032805	4	165304473	Mar-01	0.234275624	0.007284819	0.006092395	0.236019375	6.73E-14	0.017924726	0.002317325	6.95E-14	FALSE	TRUE
cg00032879	cg00032879	1	2304264	MORN1	0.1205543	-0.015980461	0.010180557	0.125686373	0.210204498	0.009232761	0.007362021	0.21046007	FALSE	FALSE
cg00032884	cg00032884	2	48540671	FOXN2	0.12870241	0.009600908	0.006265205	0.130128069	6.03E-09	0.023066726	0.003891095	6.14E-09	FALSE	TRUE
cg00032912	cg00032912	15	96887529		0.001401688	0.059158583	0.016627748	0.001212951	4.16E-103	-0.183431366	0.005876739	1.36E-89	FALSE	TRUE
cg00032923	cg00032923	19	3107299	GNA11	0.681960564	-0.005227403	0.01274833	0.683080309	1.08E-103	-0.258410236	0.00898879	1.37E-103	FALSE	TRUE
cg00032956	cg00032956	3	49460005	AMT;NICN1	0.892330077	0.000775185	0.005669491	0.892145049	1.40E-171	-0.218390288	0.004747671	2.04E-171	FALSE	TRUE
cg00032959	cg00032959	16	71326879		0.150647267	-0.010655265	0.006470918	0.114264059	4.27E-44	-0.04475941	0.002871123	4.74E-44	FALSE	TRUE
cg00033066	cg00033066	6	84447300		0.246411406	0.007128	0.006118743	0.248172215	5.31E-12	-0.024352602	0.003408758	9.64E-12	FALSE	TRUE
cg00033155	cg00033155	2	110925418	NPHP1	0.505031719	0.007817677	0.011706509	0.509593549	2.13E-99	-0.199592338	0.007186393	2.68E-99	FALSE	TRUE
cg00033165	cg00033165	4	169952114		0.710129839	-0.004876916	0.013025963	0.710280138	3.76E-25	-0.038429648	0.003488546	3.99E-25	FALSE	TRUE
cg00033220	cg00033220	18	3451606	TGIF1	0.297158948	0.003223591	0.003079508	0.29895924	0.950714233	0.000104036	0.001683158	0.950741817	FALSE	FALSE
cg00033304	cg00033304	3	185302692	SENP2	0.486335582	-0.00724004	0.01038133	0.48795954	5.87E-09	-0.028611639	0.004768611	5.65E-09	FALSE	TRUE
cg00033334	cg00033334	12	123877320	SETD8	0.609733979	0.003248927	0.006336844	0.61113907	2.05E-209	0.309549505	0.004771671	1.33E-163	FALSE	TRUE
cg00033371	cg00033371	19	4956786	UHRF1	0.167924782	-0.003336058	0.002402213	0.169510164	0.144072295	-0.001540445	0.001053266	0.144297058	FALSE	FALSE
cg00033396	cg00033396	10	48208808		0.464489455	-0.003729172	0.005087827	0.468690832	0.018565153	-0.004923634	0.002084941	0.018892959	FALSE	FALSE
cg00033440	cg00033440	12	47601952	PCED1B	0.601727714	-0.004101814	0.007851136	0.603081352	7.71E-138	-0.221769204	0.006006555	1.05E-137	FALSE	TRUE
cg00033450	cg00033450	4	25970375		0.447815412	-0.005577197	0.007217873	0.447907779	2.11E-161	-0.347845986	0.008064009	3.01E-161	FALSE	TRUE
cg00033457	cg00033457	8	74884507	TCEB1	0.109246791	0.008535659	0.00527857	0.110568697	0.005761923	0.001915615	0.000687625	0.005663302	FALSE	FALSE
cg00033490	cg00033490	7	87027887	CROT	0.002246034	0.05281994	0.016148534	0.002298159	2.62E-14	-0.04241249	0.005388887	2.71E-14	FALSE	TRUE
cg00033533	cg00033533	9	35116375	KIAA1539	0.714688796	0.00108062	0.002954542	0.715704954	4.51E-05	0.005051305	0.001226581	4.55E-05	FALSE	FALSE
cg00033551	cg00033551	16	4738568	MGRN1	0.140850396	-0.004198278	0.00282783	0.142331981	1.08E-90	-0.389180918	0.015069883	1.34E-90	FALSE	TRUE
cg00033580	cg00033580	1	46034265	AKR1A1	0.465241987	-0.006658161	0.009066125	0.467861236	1.08E-14	-0.035183765	0.004346528	2.23E-14	FALSE	TRUE
cg00033623	cg00033623	8	1774135	ARHGEF10	0.465639817	-0.007521376	0.010162145	0.464742329	1.77E-91	-0.194060349	0.007020044	3.02E-86	FALSE	TRUE
cg00033666	cg00033666	15	96887043		0.011397992	0.051750643	0.019420835	0.01174282	1.60E-11	-0.038285568	0.005422156	1.20E-11	FALSE	TRUE
cg00033668	cg00033668	12	15942561	EPS8	0.034682955	0.002703178	0.001229294	0.034674117	5.24E-10	-0.005148428	0.000802826	5.42E-10	FALSE	TRUE
cg00033678	cg00033678	1	221952060		0.706074831	0.004489438	0.01182567	0.707259646	5.16E-127	-0.325442639	0.009505748	6.89E-127	FALSE	TRUE
cg00033703	cg00033703	15	63566255		0.688101141	0.009013371	0.022211462	0.688210656	6.79E-16	-0.05935953	0.006945869	8.94E-16	FALSE	TRUE
cg00033706	cg00033706	12	110792699		0.206039155	-0.01912942	0.014909302	0.215245024	9.09E-62	0.130587222	0.006696186	1.05E-61	FALSE	TRUE
cg00033732	cg00033732	X	131151414		0.043118893	-0.022523715	0.010849626	0.047055389	8.85E-126	-0.314294428	0.009261263	1.18E-125	FALSE	TRUE
cg00033748	cg00033748	10	15627056	ITGA8	0.759865304	0.00415114	0.013371384	0.758389909	5.03E-81	-0.113304196	0.004760786	2.86E-72	FALSE	TRUE
cg00033750	cg00033750	15	77268894		0.004259461	-0.053196265	0.016009173	0.002507024	2.63E-55	-0.151188617	0.008207437	8.81E-52	FALSE	TRUE
cg00033773	cg00033773	19	12779366	MORG1;C19orf56	0.693889409	-0.00315029	0.007817658	0.690694332	6.37E-09	0.026105048	0.004339948	5.27E-09	FALSE	TRUE
cg00033806	cg00033806	8	143356113	TSNARE1	6.88E-09	0.121074884	0.018340604	7.77E-09	0	0.34590603	0.003110321	0	TRUE	TRUE
cg00033818	cg00033818	13	99935883	UBAC2;MIR548AN	6.78E-05	-0.045507803	0.010753597	7.21E-05	2.30E-166	-0.378407704	0.0084894	3.98E-141	FALSE	TRUE
cg00033826	cg00033826	17	27622746		0.1841543	0.015707155	0.011749284	0.185789855	4.47E-08	-0.020607372	0.003703464	4.55E-08	FALSE	TRUE
cg00033834	cg00033834	10	135018844	KNDC1	0.085891299	0.013351948	0.007500086	0.084854921	4.71E-47	-0.077563478	0.004586635	1.05E-45	FALSE	TRUE
cg00033877	cg00033877	13	113419845	ATP11A	0.611511315	-0.007946474	0.015618157	0.616440344	3.94E-15	-0.02726773	0.003298092	4.39E-15	FALSE	TRUE
cg00033909	cg00033909	7	9674902	PER4	0.482499653	-0.014945231	0.021241624	0.484130923	7.17E-103	-0.236869247	0.008293564	9.10E-103	FALSE	TRUE
cg00033950	cg00033950	22	30742504	SF3A1	0.032397472	-0.020702525	0.009511673	0.033043896	0.013497251	0.02277582	0.00918807	0.01354952	FALSE	FALSE
cg00033992	cg00033992	11	65316534	LTBP3	0.417992081	0.009811472	0.012083609	0.422179096	0.055842178	0.007822227	0.004081509	0.056222874	FALSE	FALSE
cg00034003	cg00034003	16	88779146	CTU2	0.952769596	-0.00050228	0.008475705	0.953101773	2.44E-37	-0.085651771	0.005927899	8.60E-37	FALSE	TRUE
cg00034019	cg00034019	6	42018228	TAF8	0.168475675	0.001624908	0.001153553	0.167573584	1.14E-05	0.00223754	0.000499642	1.07E-05	FALSE	FALSE
cg00034039	cg00034039	9	74526266	C9orf85;FAM108B1	0.902478063	0.000586167	0.004653589	0.900854961	0.993870879	1.31E-05	0.00170947	0.993874726	FALSE	FALSE
cg00034076	cg00034076	8	85096037	RALYL	0.3896471	0.004104634	0.004737321	0.393311105	1.58E-47	0.059541394	0.003638675	1.77E-47	FALSE	TRUE
cg00034101	cg00034101	1	40098595	HEYL	0.002698278	0.03135472	0.009475756	0.002353877	8.40E-165	-0.326931262	0.007416883	1.21E-164	FALSE	TRUE
cg00034130	cg00034130	11	3862931	RHOG	0.751609127	0.002072377	0.00654497	0.75250377	0.702608933	0.000905706	0.002368148	0.70240582	FALSE	FALSE
cg00034221	cg00034221	8	25156944	DOCK5	0.033392935	0.016274404	0.007214847	0.036442616	2.68E-33	0.093619502	0.007125583	3.28E-32	FALSE	TRUE
cg00034241	cg00034241	6	13406447	GFOD1	0.000104235	-0.054609076	0.012144697	8.50E-05	1.94E-129	0.32655018	0.009190844	1.43E-113	FALSE	TRUE
cg00034257	cg00034257	5	101727058	SLCO6A1	0.096667202	0.010043487	0.005796745	0.093082803	9.23E-20	-0.026675418	0.002713138	4.72E-20	FALSE	TRUE
cg00034300	cg00034300	3	171496417	PLD1	0.251322244	-0.007379902	0.006401722	0.253089058	1.87E-54	-0.138056727	0.007712341	2.13E-54	FALSE	TRUE
cg00034316	cg00034316	9	97751139	C9orf3	0.433127084	0.004010236	0.004851441	0.417812012	4.06E-08	0.016554458	0.002965535	4.13E-08	FALSE	TRUE
cg00034336	cg00034336	2	8684126		0.288542432	-0.006196978	0.005757849	0.288848657	7.95E-233	-0.464730289	0.007028057	1.29E-232	FALSE	TRUE
cg00034338	cg00034338	6	143386398	AIG1	0.307452555	-0.010495866	0.010244254	0.309255256	0.396488641	-0.003277301	0.003862508	0.396861497	FALSE	FALSE
cg00034360	cg00034360	12	49962678	MCRS1	0.119603778	-0.007189316	0.004577391	0.120983228	1.11E-18	0.016691643	0.001809922	1.16E-18	FALSE	TRUE
cg00034376	cg00034376	2	64068959	UGP2	0.302782589	0.004406467	0.004259179	0.304584412	7.30E-09	0.009869818	0.001661532	7.53E-09	FALSE	TRUE
cg00034416	cg00034416	1	155278724	FDPS	0.870130682	-0.00032664	0.001994869	0.870890922	0.129434714	0.001494038	0.000983292	0.129689483	FALSE	FALSE
cg00034425	cg00034425	6	30864248	DDR1	0.084163614	-0.016180824	0.009265127	0.08532077	0.511424546	0.001927363	0.002934564	0.51166121	FALSE	FALSE
cg00034433	cg00034433	1	224803837	CNIH3	0.813123782	0.001541686	0.006316275	0.810571528	2.27E-06	0.009621621	0.001995263	2.49E-06	FALSE	FALSE
cg00034555	cg00034555	19	14202331	SAMD1	0.148046031	0.004902773	0.003363053	0.149557873	0.173516596	0.001819381	0.001335118	0.173934812	FALSE	FALSE
cg00034559	cg00034559	2	39892124	TMEM178	0.000136736	0.051313825	0.012515172	0.000252996	6.21E-171	0.342828328	0.007483071	9.02E-171	FALSE	TRUE
cg00034574	cg00034574	20	62397348	ZBTB46	0.889593193	0.001837162	0.012274066	0.882923452	2.81E-10	-0.033260237	0.005131384	4.74E-10	FALSE	TRUE
cg00034604	cg00034604	8	54787585	RGS20	0.455170675	-0.007910121	0.010569665	0.456850373	2.82E-23	-0.042830831	0.004007798	6.40E-23	FALSE	TRUE
cg00034611	cg00034611	16	89229269	C16orf81	0.956181619	-0.000669216	0.012179427	0.956344645	1.31E-32	-0.062487894	0.004844319	1.42E-32	FALSE	TRUE
cg00034635	cg00034635	17	27301934	SEZ6	0.797939379	-0.001896034	0.007404142	0.798675635	2.37E-143	-0.146158958	0.003807086	2.03E-120	FALSE	TRUE
cg00034650	cg00034650	17	76987444		0.886453231	-0.000332101	0.002311931	0.886746805	3.14E-05	-0.003947646	0.00093898	3.17E-05	FALSE	FALSE
cg00034668	cg00034668	6	162531181	PARK2	0.161138208	0.013479108	0.009283029	0.15709732	1.34E-06	0.01776905	0.003584037	1.21E-06	FALSE	FALSE
cg00034731	cg00034731	X	68348071		0.599105958	-0.005352459	0.010099798	0.600092653	1.36E-32	0.078137213	0.006059133	1.47E-32	FALSE	TRUE
cg00034755	cg00034755	22	50918361		0.511223086	-0.008305914	0.01262309	0.512796715	1.53E-168	-0.374051132	0.008287868	2.21E-168	FALSE	TRUE
cg00034769	cg00034769	14	98444533	C14orf64	0.871309141	-0.001515288	0.009298985	0.872135062	1.92E-83	0.140146138	0.005715183	3.11E-75	FALSE	TRUE
cg00034781	cg00034781	2	234400085	USP40	0.787183771	0.001861932	0.006894949	0.787957317	0.819855368	-0.000664454	0.002917613	0.820018527	FALSE	FALSE
cg00034798	cg00034798	1	53982054	GLIS1	0.907086405	-0.001078929	0.009180671	0.907238353	6.80E-27	-0.042081912	0.003668874	7.25E-27	FALSE	TRUE
cg00034823	cg00034823	10	1172672	WDR37	0.991493978	-7.32E-05	0.006785732	0.991496787	1.12E-22	0.043272793	0.004060406	1.06E-22	FALSE	TRUE
cg00035000	cg00035000	1	25255003	RUNX3	0.659715029	0.002632082	0.005928747	0.661083268	3.82E-28	0.030134332	0.00248841	1.57E-27	FALSE	TRUE
cg00035074	cg00035074	7	2701567	TTYH3	0.396508687	0.008303124	0.009488369	0.389833836	9.08E-52	0.075749982	0.004376635	1.03E-51	FALSE	TRUE
cg00035083	cg00035083	17	17450288	PEMT	0.614005661	-0.009839678	0.017539462	0.583814375	1.80E-82	0.144707113	0.005911591	5.97E-73	FALSE	TRUE
cg00035197	cg00035197	16	88962986	CBFA2T3	0.77637162	-0.002573629	0.008967448	0.775885828	4.16E-29	-0.079113444	0.006412268	1.63E-28	FALSE	TRUE
cg00035237	cg00035237	1	31538879	PUM1	0.034950969	0.003332631	0.001554099	0.035630827	5.96E-09	0.003802196	0.000633522	5.57E-09	FALSE	TRUE
cg00035249	cg00035249	1	228270481	ARF1	0.00034061	0.006990928	0.001858866	0.000358139	9.07E-07	0.003833707	0.000770151	9.20E-07	FALSE	FALSE
cg00035268	cg00035268	6	168225394	C6orf124	7.04E-09	0.172827193	0.026203	7.96E-09	1.29E-286	0.606724504	0.006805927	2.27E-286	TRUE	TRUE
cg00035316	cg00035316	2	176993017	HOXD8	0.704079888	-0.0010764	0.002832458	0.705130077	0.001227677	-0.016893402	0.005135915	0.001124437	FALSE	FALSE
cg00035348	cg00035348	9	84027287		0.374856192	0.005826028	0.006534687	0.37916337	9.45E-14	-0.051071084	0.006615953	1.55E-13	FALSE	TRUE
cg00035389	cg00035389	7	148844258	ZNF398	0.017992858	0.021354605	0.008726896	0.020394012	1.36E-05	0.011575395	0.002627876	1.49E-05	FALSE	FALSE
cg00035505	cg00035505	11	57415654	YPEL4	0.600197121	0.002669713	0.005088514	0.601554903	4.05E-99	0.156038235	0.0054525	3.09E-87	FALSE	TRUE
cg00035526	cg00035526	3	2396810	CNTN4	0.006622771	0.068665856	0.024596643	0.006825891	1.97E-270	0.461654318	0.005658488	3.39E-270	FALSE	TRUE
cg00035608	cg00035608	19	37288450		0.915027926	-0.00066476	0.005953226	0.912188591	0.001560635	0.007048721	0.002213047	0.001623584	FALSE	FALSE
cg00035623	cg00035623	19	55919836	UBE2S	0.080735533	0.015931492	0.009018678	0.081866948	4.06E-11	0.011586864	0.001700998	4.96E-11	FALSE	TRUE
cg00035630	cg00035630	11	33036664	DEPDC7	0.158393981	0.012046456	0.008477274	0.159945866	1.42E-13	-0.027182712	0.003563903	1.46E-13	FALSE	TRUE
cg00035636	cg00035636	13	21900591		0.021661066	0.005791244	0.00247258	0.022151284	1.17E-99	0.267761697	0.009620536	1.47E-99	FALSE	TRUE
cg00035673	cg00035673	6	33287504	DAXX	0.43630555	0.006001305	0.007504652	0.429664644	4.15E-09	0.024131473	0.003923505	2.81E-09	FALSE	TRUE
cg00035812	cg00035812	2	204193378	ABI2	0.740371089	-0.001775459	0.005355871	0.7413032	0.000466206	0.005898745	0.001674059	0.000469639	FALSE	FALSE
cg00035847	cg00035847	1	29557016	MECR	0.431282925	0.008255871	0.010466096	0.432999342	0.000119394	0.01700658	0.004338649	0.000109992	FALSE	FALSE
cg00035869	cg00035869	6	170462469		0.141302067	-0.014138741	0.009505098	0.146487248	1.79E-17	0.060981043	0.006728947	1.65E-17	FALSE	TRUE
cg00035889	cg00035889	4	38689910	KLF3	0.655682381	-0.003302362	0.007400863	0.656882103	0.001516917	-0.009955962	0.003120739	0.001577358	FALSE	FALSE
cg00035923	cg00035923	7	1104035	C7orf50	0.141094202	0.014566143	0.009793023	0.1459662	7.46E-06	-0.017210633	0.003790355	8.27E-06	FALSE	FALSE
cg00035934	cg00035934	1	246269931	SMYD3	0.623259053	-0.003212585	0.006501142	0.624339226	1.37E-115	-0.291594767	0.009256239	1.78E-115	FALSE	TRUE
cg00035937	cg00035937	7	91874085	KRIT1;ANKIB1	0.166282188	-0.018583343	0.013328985	0.167862019	5.88E-191	0.30491693	0.005479163	2.45E-151	FALSE	TRUE
cg00035945	cg00035945	4	75859212	PARM1	0.576224379	0.001722348	0.003006581	0.572879365	4.72E-12	0.014284581	0.001991699	5.03E-12	FALSE	TRUE
cg00035969	cg00035969	1	112159097		0.08978944	0.015252556	0.008894174	0.090987026	2.17E-199	-0.414608458	0.007611746	3.32E-199	FALSE	TRUE
cg00035980	cg00035980	13	113600332		0.753405358	-0.002747026	0.008731038	0.754975472	2.08E-77	0.097707143	0.004265723	2.49E-77	FALSE	TRUE
cg00036011	cg00036011	6	26271718	HIST1H3G;HIST1H2BI	0.018437376	0.006256991	0.002600135	0.018874558	0.000758785	-0.007962692	0.002334301	0.000733529	FALSE	FALSE
cg00036045	cg00036045	X	49945417		0.121638133	0.027873334	0.017810651	0.127877621	6.95E-104	-0.246404	0.008558191	8.84E-104	FALSE	TRUE
cg00036110	cg00036110	1	40146660	HPCAL4	0.053080877	-0.01942378	0.009666378	0.052850416	6.20E-42	-0.102716223	0.006804071	6.85E-42	FALSE	TRUE
cg00036114	cg00036114	3	160116951	SMC4;IFT80	0.615193393	-0.003843844	0.007639581	0.616510022	3.77E-09	0.015960792	0.002636094	4.03E-09	FALSE	TRUE
cg00036115	cg00036115	12	69080592	NUP107	0.678714324	-0.001371293	0.003245454	0.675707222	0.376530716	0.001065713	0.001203867	0.376873123	FALSE	FALSE
cg00036119	cg00036119	16	7277833	A2BP1	0.118691075	-0.017305612	0.010800098	0.118495603	1.71E-14	-0.046797488	0.005812217	1.78E-14	FALSE	TRUE
cg00036137	cg00036137	19	56688439	GALP	0.862566781	0.002327205	0.013429326	0.863369126	4.97E-48	-0.104726285	0.006217601	3.36E-45	FALSE	TRUE
cg00036258	cg00036258	16	4029218	ADCY9	0.469623031	0.013881975	0.019160619	0.471277936	2.00E-14	-0.039355329	0.004976413	2.07E-14	FALSE	TRUE
cg00036279	cg00036279	8	101245317	SPAG1	0.049811682	0.019636384	0.009863602	0.059285191	6.01E-08	0.018179774	0.003266515	6.34E-08	FALSE	TRUE
cg00036324	cg00036324	10	134693667		0.548455425	-0.005596982	0.00927287	0.550222484	1.96E-42	-0.084856216	0.005490325	1.36E-40	FALSE	TRUE
cg00036328	cg00036328	12	123465816	ARL6IP4	0.932175268	-0.000338392	0.003846018	0.930654596	0.000534277	-0.006391578	0.00181784	0.000511756	FALSE	FALSE
cg00036347	cg00036347	1	151811923	LOC100132111;C2CD4D	0.061546771	0.014740604	0.007780135	0.068645311	5.72E-60	-0.127615685	0.006143013	1.89E-58	FALSE	TRUE
cg00036352	cg00036352	8	144636448	GSDMD	0.14869734	0.011602732	0.007934005	0.15373457	1.87E-148	-0.270155097	0.006581183	7.47E-130	FALSE	TRUE
cg00036369	cg00036369	3	63988378	ATXN7	0.565888771	-0.008825628	0.015345492	0.569634987	0.001154009	-0.021624415	0.00659818	0.001178976	FALSE	FALSE
cg00036386	cg00036386	2	74691992	MOGS	0.13195944	0.003394432	0.002234258	0.133400717	0.543017207	0.000720351	0.001184042	0.543243247	FALSE	FALSE
cg00036408	cg00036408	17	79316841		0.566141104	0.002291523	0.003948521	0.565964996	0.006274812	0.019855297	0.007234288	0.00644568	FALSE	FALSE
cg00036440	cg00036440	16	3507875	NAT15	0.495917485	0.004338873	0.006360985	0.497522649	0.270072881	0.002102438	0.001903634	0.270409034	FALSE	FALSE
cg00036558	cg00036558	5	153967170		0.009959513	-0.032292032	0.011622961	0.010026953	7.12E-112	-0.225935575	0.007375651	9.21E-112	FALSE	TRUE
cg00036570	cg00036570	2	234384319	USP40	1.12E-09	0.137089675	0.019469647	1.28E-09	0.00040425	0.016051094	0.004505888	0.000407287	TRUE	FALSE
cg00036585	cg00036585	6	164441131		0.921019434	0.000730693	0.007369091	0.921567856	0.143094625	-0.006113747	0.004170002	0.143318764	FALSE	FALSE
cg00036619	cg00036619	4	141196871	SCOC	0.189239474	-0.012593581	0.009531056	0.190889085	0.779574594	0.001099319	0.003927678	0.779749844	FALSE	FALSE
cg00036664	cg00036664	4	185938303		0.080350787	0.009844618	0.005544423	0.080341856	1.43E-93	-0.09320432	0.003281229	3.88E-82	FALSE	TRUE
cg00036710	cg00036710	2	230877197	FBXO36	3.05E-09	0.147381696	0.015198869	4.76E-10	2.04E-136	-0.200452307	0.00548243	2.78E-136	TRUE	TRUE
cg00036723	cg00036723	17	32688878	CCL1	0.088075369	0.022589818	0.012917191	0.093269449	1.31E-83	0.127131582	0.004911329	4.97E-77	FALSE	TRUE
cg00036732	cg00036732	10	102767507	LZTS2	0.047837122	-0.019578242	0.009749734	0.048669115	9.51E-36	0.096017274	0.006931093	2.35E-34	FALSE	TRUE
cg00036871	cg00036871	2	220436894	OBSL1;INHA	0.841139932	-0.001486	0.007219989	0.838454874	9.09E-219	0.260186144	0.004243426	3.89E-179	FALSE	TRUE
cg00036976	cg00036976	16	85343281		0.266169803	-0.013748187	0.012177245	0.266577391	1.85E-284	-0.472691913	0.005365143	3.25E-284	FALSE	TRUE
cg00037013	cg00037013	2	219722536		0.305624837	-0.005715438	0.004759955	0.249807519	4.80E-167	-0.255209224	0.005708255	6.93E-167	FALSE	TRUE
cg00037026	cg00037026	8	92477559		0.492595668	0.004314573	0.006260487	0.4965317	4.30E-119	-0.128256787	0.003751675	2.41E-107	FALSE	TRUE
cg00037058	cg00037058	2	178977341	RBM45	0.6477895	0.001259234	0.002753841	0.650171298	0.620559842	0.000710772	0.001435532	0.620873838	FALSE	FALSE
cg00037117	cg00037117	X	44730718		0.143778739	0.015752554	0.010586534	0.147145909	6.00E-69	0.169501589	0.007761653	1.29E-64	FALSE	TRUE
cg00037131	cg00037131	5	134915080	CXCL14	0.940629992	-0.000608616	0.00800892	0.939925209	1.31E-59	-0.075364976	0.00384865	3.52E-54	FALSE	TRUE
cg00037153	cg00037153	3	128216699		0.661906229	0.001577663	0.003605305	0.663087283	0.48284292	0.000940546	0.001339915	0.483275164	FALSE	FALSE
cg00037186	cg00037186	16	66959402	RRAD	0.573835292	0.003117547	0.005536631	0.575262319	1.00E-66	-0.056465122	0.002731814	6.38E-59	FALSE	TRUE
cg00037187	cg00037187	12	6713881	CHD4	0.521502286	-0.005568918	0.008670941	0.52573924	9.28E-55	-0.075416521	0.004066835	1.62E-51	FALSE	TRUE
cg00037223	cg00037223	16	29821824	MAZ	0.696915502	0.004956794	0.012716753	0.699175554	3.83E-264	0.323960659	0.004044928	2.04E-206	FALSE	TRUE
cg00037314	cg00037314	19	14274039	LPHN1	0.180006684	0.002862511	0.002120728	0.181630201	0	0.644308039	0.004669716	0	FALSE	TRUE
cg00037317	cg00037317	11	101213166		0.579264531	-0.007249827	0.013060494	0.580677633	5.35E-179	-0.265952564	0.005289182	1.97E-144	FALSE	TRUE
cg00037388	cg00037388	2	54951307	EML6	0.804423185	-0.000869674	0.003511231	0.805136823	0.000269844	0.005565982	0.001516652	0.000271987	FALSE	FALSE
cg00037400	cg00037400	16	89642613	CPNE7	0.119409024	0.009107918	0.005795843	0.120787442	6.19E-07	0.015785145	0.003109065	1.02E-06	FALSE	FALSE
cg00037406	cg00037406	19	835147		0.213636861	-0.014311817	0.011441778	0.215343864	2.50E-21	-0.04141581	0.004149791	2.63E-21	FALSE	TRUE
cg00037441	cg00037441	6	117198428	RFX6	0.795330782	0.001969462	0.007590625	0.79607611	0.374042984	0.002719909	0.003053761	0.373877753	FALSE	FALSE
cg00037450	cg00037450	21	45527029	PWP2	0.408673391	-0.001534983	0.001842904	0.410387928	0.048477373	0.001951346	0.000986787	0.048603355	FALSE	FALSE
cg00037457	cg00037457	17	59531744		0.953265374	0.000256118	0.004370053	0.953439226	8.21E-16	0.046850867	0.005546157	1.01E-15	FALSE	TRUE
cg00037458	cg00037458	11	130296851	ADAMTS8	4.12E-06	0.11538392	0.018244546	8.67E-07	2.46E-94	0.206704948	0.007760279	3.07E-94	FALSE	TRUE
cg00037535	cg00037535	2	196116925		0.342117635	-0.011213161	0.011728006	0.346481917	2.98E-28	-0.058280648	0.004806408	2.41E-27	FALSE	TRUE
cg00037635	cg00037635	12	65672728	MSRB3	0.04683416	0.005474212	0.002712979	0.055087995	0.132756586	0.001913749	0.001268908	0.132538675	FALSE	FALSE
cg00037671	cg00037671	20	4070556		4.12E-05	-0.078016772	0.017364333	6.61E-05	1.70E-138	-0.331861538	0.008948149	2.32E-138	FALSE	TRUE
cg00037681	cg00037681	12	47610371	FAM113B;LOC100233209	0.278442485	-0.010376357	0.009507553	0.282929022	3.65E-142	-0.32037937	0.008385464	7.52E-122	FALSE	TRUE
cg00037755	cg00037755	15	81467321		0.449400828	0.005110781	0.006742169	0.451089893	1.62E-111	-0.180924839	0.005922298	2.09E-111	FALSE	TRUE
cg00037763	cg00037763	18	42281763	SETBP1	0.43883179	-0.005371653	0.006894	0.443790208	9.13E-114	0.209960937	0.006756729	1.19E-113	FALSE	TRUE
cg00037856	cg00037856	3	127633627		0.045295036	0.028294141	0.013470537	0.046187847	7.01E-145	0.240518807	0.00597627	9.08E-125	FALSE	TRUE
cg00037930	cg00037930	13	113445870	ATP11A	0.531831895	0.003290569	0.005252121	0.534855458	0.804127509	-0.001445684	0.00582896	0.80423504	FALSE	FALSE
cg00037940	cg00037940	3	138479285	PIK3CB	0.129329536	0.015311366	0.009566821	0.119688191	5.50E-14	-0.022929062	0.002953207	5.68E-14	FALSE	TRUE
cg00037952	cg00037952	10	104535276	C10orf26	0.616442111	0.005096358	0.010164896	0.617755259	1.28E-12	-0.056609506	0.00775273	1.31E-12	FALSE	TRUE
cg00037986	cg00037986	6	107020351	RTN4IP1	0.458834705	-0.010867579	0.014495685	0.460640208	6.33E-10	-0.04187933	0.006613901	8.56E-10	FALSE	TRUE
cg00038020	cg00038020	1	223575793		0.894200235	-0.00144027	0.010829088	0.894591946	1.45E-52	-0.092227682	0.005208165	1.16E-48	FALSE	TRUE
cg00038046	cg00038046	10	52083867	SGMS1	0.912965336	-0.000853867	0.007746954	0.913640546	6.84E-07	-0.015762937	0.003111187	7.04E-07	FALSE	FALSE
cg00038167	cg00038167	19	7598438	PNPLA6;MCOLN1	0.018100135	0.016997867	0.007017172	0.021803551	6.87E-66	0.098078519	0.004693317	1.57E-61	FALSE	TRUE
cg00038193	cg00038193	12	123498508	PITPNM2	0.440626219	-0.00943703	0.012210682	0.442328927	1.10E-241	0.3024279	0.004267546	6.95E-177	FALSE	TRUE
cg00038239	cg00038239	17	42090466	TMEM101	0.175385959	0.002820557	0.001856182	0.143837194	0.679427314	0.000331208	0.000797267	0.678137628	FALSE	FALSE
cg00038298	cg00038298	3	49235033	CCDC36	0.401870891	-0.007323949	0.008712037	0.410483961	6.47E-08	-0.026323588	0.00474988	1.22E-07	FALSE	TRUE
cg00038342	cg00038342	2	1651130	PXDN	0.947594535	-0.000891957	0.013530431	0.948550871	1.92E-40	-0.065163496	0.004416919	2.12E-40	FALSE	TRUE
cg00038358	cg00038358	17	13210611		0.582065165	-0.005752726	0.010440646	0.583471015	0.037121646	-0.008102527	0.003877716	0.037227845	FALSE	FALSE
cg00038376	cg00038376	5	77165147		0.615953768	0.007750295	0.015164955	0.62995883	2.33E-26	-0.078118393	0.006893631	2.48E-26	FALSE	TRUE
cg00038436	cg00038436	16	4323541	TFAP4	0.667293835	-0.002063468	0.004405317	0.644696274	0.863654762	0.000347384	0.002021371	0.863684114	FALSE	FALSE
cg00038446	cg00038446	1	172635668	FASLG	0.434614055	-0.004964089	0.006338994	0.436325683	3.36E-13	-0.026241897	0.003449209	3.77E-13	FALSE	TRUE
cg00038450	cg00038450	8	42135385	IKBKB	0.17662604	0.013911954	0.009953551	0.172717156	1.05E-120	-0.224190917	0.006852891	1.39E-120	FALSE	TRUE
cg00038584	cg00038584	19	17933300	INSL3	0.931222998	0.000489779	0.005674746	0.931478506	3.18E-16	-0.023392206	0.002683838	6.61E-16	FALSE	TRUE
cg00038665	cg00038665	4	128798826		0.451577275	-0.005308641	0.007037066	0.453262843	0.001261613	0.009119648	0.002811706	0.001269583	FALSE	FALSE
cg00038675	cg00038675	1	152853543	SMCP	0.803475697	-0.00403957	0.016041969	0.802813656	1.14E-113	-0.190033219	0.006119912	1.48E-113	FALSE	TRUE
cg00038688	cg00038688	1	149879838	SV2A	0.436538014	0.005065327	0.006480011	0.441599286	1.36E-15	0.038983217	0.004705931	1.41E-15	FALSE	TRUE
cg00038736	cg00038736	19	38877134	GGN	0.69217052	0.005069133	0.01277211	0.693903245	4.45E-63	-0.125525509	0.006332314	6.09E-58	FALSE	TRUE
cg00038760	cg00038760	3	158910258	IQCJ;IQCJ-SCHIP1	0.699180283	-0.002618418	0.006731546	0.700406056	0.790984224	0.000668737	0.002523123	0.791098636	FALSE	FALSE
cg00038791	cg00038791	5	133473626	TCF7	0.843600897	-0.001385283	0.007020553	0.844175862	6.16E-73	-0.13612693	0.00620703	7.32E-73	FALSE	TRUE
cg00038857	cg00038857	17	32645753	CCL8	0.671475685	0.005859755	0.013806877	0.672627701	1.09E-16	-0.051379158	0.005914165	2.38E-16	FALSE	TRUE
cg00038877	cg00038877	1	227172604	CABC1	0.743402646	0.003681875	0.011034435	0.74071444	6.81E-06	0.019779316	0.004234873	4.78E-06	FALSE	FALSE
cg00038997	cg00038997	6	33840211		0.828167901	0.001590409	0.007045062	0.823612699	3.15E-14	-0.031236056	0.003947046	5.03E-14	FALSE	TRUE
cg00039016	cg00039016	16	87421584	FBXO31	0.429604595	-0.014640475	0.017941208	0.432901701	9.43E-13	0.042162873	0.005593923	6.90E-13	FALSE	TRUE
cg00039044	cg00039044	4	83351858	ENOPH1;HNRPDL	0.161399649	0.002684007	0.001901923	0.169799524	0.057200585	0.012126108	0.006363283	0.057340016	FALSE	FALSE
cg00039048	cg00039048	21	16423363	NRIP1	0.000373388	0.029391797	0.007648121	0.000567521	3.72E-122	-0.146662995	0.004435969	4.91E-122	FALSE	TRUE
cg00039057	cg00039057	22	30162510	UCRC;ZMAT5	0.315508649	-0.010257384	0.010180871	0.317312046	0.163020855	-0.005014823	0.003589435	0.163362732	FALSE	FALSE
cg00039070	cg00039070	7	133167057	EXOC4	0.172549207	-0.010575337	0.007674334	0.177252194	1.61E-06	-0.018214753	0.003748281	1.63E-06	FALSE	FALSE
cg00039129	cg00039129	6	166100251		0.475617577	-0.007891829	0.011041762	0.477261655	1.23E-166	0.239787126	0.005377103	1.77E-166	FALSE	TRUE
cg00039142	cg00039142	21	47570432	FTCD	0.007205825	-0.039966007	0.014473964	0.007422657	3.64E-81	-0.230300649	0.009259192	3.46E-74	FALSE	TRUE
cg00039147	cg00039147	17	35194628		0.007025018	0.0327363	0.01142974	0.008580933	1.78E-158	-0.216088164	0.005071046	1.15E-135	FALSE	TRUE
cg00039170	cg00039170	3	18480381	SATB1	0.745132394	-0.003470282	0.010646386	0.748400126	2.55E-115	0.165615937	0.005267859	3.32E-115	FALSE	TRUE
cg00039176	cg00039176	5	140753076	PCDHGA4;PCDHGA6;PCDHGA1;PCDHGA5;PCDHGB1;PCDHGA3;PCDHGA2;PCDHGB2;PCDHGB3	0.988333008	-0.000126983	0.008584281	0.988308559	5.10E-11	0.033252358	0.004895323	6.39E-11	FALSE	TRUE
cg00039177	cg00039177	6	33385850	CUTA	0.831009213	-0.000667211	0.003059269	0.828804599	0.044631214	0.002809481	0.001393977	0.044753423	FALSE	FALSE
cg00039180	cg00039180	9	122060324	BRINP1	0.433301915	0.008128827	0.010347635	0.440614507	1.01E-94	-0.247108546	0.009129953	7.15E-85	FALSE	TRUE
cg00039279	cg00039279	17	72866822	FDXR	0.350496109	-0.008780316	0.009373947	0.352291272	1.94E-16	-0.037875179	0.004407312	4.41E-16	FALSE	TRUE
cg00039326	cg00039326	1	36615845	TRAPPC3	0.827058672	0.002983866	0.013655241	0.827692585	0.000873713	-0.025827935	0.007690859	0.000895239	FALSE	FALSE
cg00039385	cg00039385	19	4558558	SEMA6B	0.572224657	0.002727531	0.004823638	0.57365578	0.000652041	0.009242458	0.00269354	0.000707835	FALSE	FALSE
cg00039441	cg00039441	2	176957473	HOXD13	0.456128421	0.003299619	0.004418438	0.457806535	2.89E-07	0.012231128	0.002338441	3.30E-07	FALSE	FALSE
cg00039452	cg00039452	8	16972354	MICU3	0.237746957	0.00927681	0.00771922	0.239966396	0.000269518	-0.014787891	0.004025712	0.000287385	FALSE	FALSE
cg00039463	cg00039463	16	3931489	CREBBP	0.633526918	0.006654833	0.01388951	0.637087403	4.17E-11	-0.041369906	0.006062183	4.49E-11	FALSE	TRUE
cg00039478	cg00039478	16	2347504	ABCA3	0.821830716	0.002685354	0.011922529	0.822483142	0.087934888	0.006041478	0.003521448	0.087305643	FALSE	FALSE
cg00039480	cg00039480	17	19620267	SLC47A2	0.080583713	-0.019934453	0.011278939	0.081713968	2.37E-155	-0.254938799	0.006145021	3.34E-155	FALSE	TRUE
cg00039490	cg00039490	1	5434536		0.877697484	0.000962981	0.006257093	0.878149392	6.84E-09	-0.018565289	0.003129735	8.29E-09	FALSE	TRUE
cg00039505	cg00039505	16	85855180		0.246713714	0.003243924	0.002780386	0.25281705	6.58E-19	0.015077848	0.001609043	1.39E-18	FALSE	TRUE
cg00039593	cg00039593	5	15774448	FBXL7	0.409595305	0.007201886	0.008665202	0.41138836	3.12E-104	-0.13972717	0.00483969	3.96E-104	FALSE	TRUE
cg00039627	cg00039627	2	239143216		0.0318882	0.011944164	0.005470874	0.039700645	0.323464383	0.001806085	0.001828198	0.3239684	FALSE	FALSE
cg00039649	cg00039649	3	120068204	LRRC58	0.310458328	0.001802337	0.001740588	0.307977015	0.371424066	0.00059388	0.000663849	0.371671909	FALSE	FALSE
cg00039672	cg00039672	5	148592331	ABLIM3	0.070820697	0.014794364	0.007978335	0.072969907	3.02E-48	-0.078077928	0.004725071	3.39E-48	FALSE	TRUE
cg00039793	cg00039793	10	120925308	SFXN4	0.005752391	0.003058072	0.001044356	0.00651063	5.61E-07	0.002741234	0.000539279	6.37E-07	FALSE	FALSE
cg00039794	cg00039794	2	109403368	CCDC138	0.078658307	0.003203102	0.001786963	0.081240246	1.58E-05	0.004992864	0.001141964	1.67E-05	FALSE	FALSE
cg00039795	cg00039795	16	86351006		0.87426652	0.00205488	0.012984512	0.874730894	1.25E-50	-0.077938647	0.00456967	1.40E-50	FALSE	TRUE
cg00039840	cg00039840	3	22304456		0.718188248	-0.003339629	0.009229548	0.71977695	2.92E-187	-0.237261322	0.004638228	2.55E-150	FALSE	TRUE
cg00039845	cg00039845	14	76501445	IFT43	0.971873612	-0.00020198	0.005721859	0.972046015	5.89E-11	-0.021388701	0.003104491	4.55E-11	FALSE	TRUE
cg00039864	cg00039864	5	177950666	COL23A1	0.246346795	-0.013008069	0.011164708	0.248107521	2.54E-50	-0.067065765	0.003948083	2.86E-50	FALSE	TRUE
cg00039913	cg00039913	3	33033380		0.917746225	-0.001485464	0.014383274	0.918051474	4.51E-98	-0.111267876	0.003818745	2.72E-86	FALSE	TRUE
cg00039945	cg00039945	1	202243698	LGR6	0.319107411	-0.013000323	0.012993607	0.324293601	1.36E-70	-0.120935754	0.005635158	3.37E-64	FALSE	TRUE
cg00039998	cg00039998	8	133069361	OC90	0.159971148	-0.022318579	0.015462827	0.158174648	5.25E-169	-0.407311061	0.008998557	7.60E-169	FALSE	TRUE
cg00040007	cg00040007	15	41222276	DLL4	0.152931811	-0.002745822	0.001906153	0.158981253	0.000100787	-0.008758534	0.002233246	0.000101693	FALSE	FALSE
cg00040008	cg00040008	4	166128394	KLHL2	0.342151541	0.004476346	0.004696469	0.343950254	0.852555926	0.000305673	0.001644494	0.852680528	FALSE	FALSE
cg00040047	cg00040047	2	162021002	TANK	0.237475087	-0.009449593	0.00795676	0.246237648	7.75E-07	-0.015690446	0.00312114	8.51E-07	FALSE	FALSE
cg00040278	cg00040278	16	8961318	CARHSP1	0.489319488	0.003711928	0.005359204	0.490937673	5.78E-80	-0.07979213	0.003268703	1.22E-73	FALSE	TRUE
cg00040288	cg00040288	2	1623952		0.020331604	0.026445492	0.010744201	0.020028091	0.002011656	0.018917795	0.00608672	0.002052719	FALSE	FALSE
cg00040312	cg00040312	12	54424679	HOXC4;HOXC5	0.85277524	-0.000664564	0.003537239	0.852195487	1.30E-36	0.03650874	0.00251069	1.52E-36	FALSE	TRUE
cg00040322	cg00040322	2	11240641		0.366878826	-0.007050642	0.007790045	0.36866432	9.47E-09	-0.017634584	0.002979467	1.68E-08	FALSE	TRUE
cg00040367	cg00040367	1	169337476	NME7;BLZF1	0.030764609	0.005263454	0.002357708	0.032209027	0.882151317	0.000206749	0.001394648	0.882243581	FALSE	FALSE
cg00040380	cg00040380	1	153963107	RPS27	0.207850871	0.004071257	0.00313278	0.205492455	0.426962399	0.001253878	0.001577837	0.42722149	FALSE	FALSE
cg00040393	cg00040393	2	38912337	GALM	0.05536025	0.010697653	0.005506911	0.056270474	1.57E-06	-0.016625773	0.003323096	1.88E-06	FALSE	FALSE
cg00040423	cg00040423	6	30293951	TRIM39;HCG18	0.826198034	0.00139615	0.006087988	0.820831016	0.631125657	0.001084121	0.002256248	0.631265017	FALSE	FALSE
cg00040426	cg00040426	9	138413253	LCN1	0.545368668	0.006468017	0.010681392	0.546865661	6.39E-88	-0.120594977	0.00468201	1.48E-76	FALSE	TRUE
cg00040427	cg00040427	19	14044197	PODNL1	0.076168214	0.017962866	0.009734168	0.074150219	8.34E-13	-0.03475045	0.004692673	1.45E-12	FALSE	TRUE
cg00040446	cg00040446	1	40367965	MYCL1	0.877775644	0.000747064	0.004671765	0.874311295	0.403578331	-0.001754359	0.002092881	0.402639182	FALSE	FALSE
cg00040455	cg00040455	X	30326676	NR0B1	0.94661751	0.00053793	0.008034061	0.946816023	0.094639437	0.00518558	0.003096452	0.094984136	FALSE	FALSE
cg00040466	cg00040466	6	168918597	SMOC2	0.894465493	0.001686608	0.012692299	0.895245207	1.55E-71	-0.143581136	0.006508593	5.12E-66	FALSE	TRUE
cg00040504	cg00040504	12	90327061		0.668177796	0.004517703	0.010493477	0.669928943	7.51E-27	-0.042303825	0.003691766	8.00E-27	FALSE	TRUE
cg00040566	cg00040566	10	131637099	EBF3	0.895996002	-0.000520324	0.003946922	0.896152955	4.03E-26	0.02487334	0.002110693	2.35E-26	FALSE	TRUE
cg00040569	cg00040569	19	44438813		0.722665434	-0.000929547	0.002617958	0.723655733	0.049294195	0.002511332	0.001272393	0.049569877	FALSE	FALSE
cg00040575	cg00040575	22	18506180	MICAL3	0.180907537	0.007303495	0.005420167	0.192710086	1.14E-151	0.210145815	0.005188491	1.60E-151	FALSE	TRUE
cg00040588	cg00040588	1	1290712	MXRA8	0.325983858	0.016903059	0.017110709	0.331968406	0.195272638	0.0066521	0.005130761	0.195844693	FALSE	FALSE
cg00040590	cg00040590	22	17897985		0.87539026	0.002426232	0.015469381	0.876228595	0.000659548	-0.014809748	0.00431405	0.0006844	FALSE	FALSE
cg00040592	cg00040592	5	145317425	SH3RF2	0.969026876	-0.000367193	0.009424031	0.969208277	2.91E-21	0.064189807	0.0064435	3.06E-21	FALSE	TRUE
cg00040659	cg00040659	20	58361822	PHACTR3	0.466860506	0.016498207	0.022470035	0.468216666	5.75E-58	-0.106134989	0.005684311	6.61E-58	FALSE	TRUE
cg00040663	cg00040663	2	162565584	SLC4A10	0.16646959	0.010633163	0.007079742	0.148783184	1.73E-24	0.066652627	0.006148511	1.83E-24	FALSE	TRUE
cg00040688	cg00040688	11	94861428	ENDOD1	0.197332369	-0.019285408	0.014866659	0.199002813	7.77E-20	-0.044412986	0.004550411	2.55E-19	FALSE	TRUE
cg00040708	cg00040708	3	49838627	CDH29	0.756597762	-0.003423029	0.011039796	0.757475646	5.42E-26	-0.049027428	0.004350361	1.96E-24	FALSE	TRUE
cg00040738	cg00040738	1	31632794		0.871348765	-0.001612049	0.00985759	0.871132371	8.61E-77	-0.119339365	0.005049024	3.89E-68	FALSE	TRUE
cg00040744	cg00040744	1	101841920	LINC01307	0.645568942	-0.002860621	0.006214329	0.649995932	8.13E-33	-0.040127727	0.003007486	1.27E-31	FALSE	TRUE
cg00040749	cg00040749	2	62556079		0.483762915	-0.008999629	0.012828131	0.493199964	4.75E-39	-0.084905627	0.005883868	5.21E-39	FALSE	TRUE
cg00040781	cg00040781	20	3851991	MAVS	0.207620883	0.010644947	0.008327973	0.211844387	3.13E-42	-0.060563016	0.003815783	1.38E-41	FALSE	TRUE
cg00040825	cg00040825	19	19505975	GATAD2A	0.053470998	-0.020685767	0.01034116	0.054563577	6.75E-110	-0.183554681	0.005894637	8.28E-96	FALSE	TRUE
cg00040861	cg00040861	19	2328391	LSM7;SPPL2B	0.856145947	-0.000439254	0.002377112	0.854799144	0.014457143	0.006392134	0.002603875	0.014591723	FALSE	FALSE
cg00040862	cg00040862	2	1416889	TPO	0.327473588	0.011224331	0.01142159	0.329276172	5.30E-14	-0.033932405	0.004336118	9.86E-14	FALSE	TRUE
cg00040873	cg00040873	16	2009157	NDUFB10	0.536186736	0.004395997	0.007047702	0.539187094	0.002222298	0.008748974	0.002842291	0.002271384	FALSE	FALSE
cg00040923	cg00040923	X	100806880	ARMCX1	0.482637035	0.005778407	0.008215293	0.48725562	3.91E-47	0.077238104	0.004423491	6.86E-47	FALSE	TRUE
cg00040934	cg00040934	1	207641063	CR2	0.366693409	-0.013378398	0.014586296	0.374431865	1.35E-16	-0.047550981	0.005508497	4.22E-16	FALSE	TRUE
cg00040945	cg00040945	15	83680531	C15orf40	0.574543448	0.000963695	0.001714657	0.575968669	0.554488264	0.000408861	0.000691606	0.554805758	FALSE	FALSE
cg00040986	cg00040986	1	156956639	ARHGEF11	0.165099981	-0.013150957	0.009404608	0.173824514	1.61E-34	-0.064204431	0.00479385	1.62E-32	FALSE	TRUE
cg00041030	cg00041030	14	91694672		0.090599833	0.015321299	0.008799677	0.090230109	1.76E-26	0.044041612	0.003776572	8.73E-26	FALSE	TRUE
cg00041053	cg00041053	19	56057386	SBK3	0.701537552	0.003797219	0.009901705	0.703981742	4.45E-24	-0.056725032	0.005047296	1.85E-24	FALSE	TRUE
cg00041079	cg00041079	4	152403601	FAM160A1	0.002187179	0.046655347	0.014699006	0.002271043	1.91E-15	-0.050563034	0.006054642	2.99E-15	FALSE	TRUE
cg00041084	cg00041084	5	64398983		0.763378293	-0.00204339	0.006785305	0.764233277	9.44E-06	-0.009067452	0.002012636	1.00E-05	FALSE	FALSE
cg00041270	cg00041270	4	26016797		0.275037014	-0.022540291	0.020558327	0.276826015	9.67E-117	-0.265535235	0.008357088	1.26E-116	FALSE	TRUE
cg00041328	cg00041328	17	3749806	C17orf85	0.963770801	9.18E-05	0.002019232	0.9640331	0.874361649	0.00021941	0.001381683	0.873996607	FALSE	FALSE
cg00041368	cg00041368	18	3879131	DLGAP1	0.50853912	-0.00455512	0.006878832	0.510118411	7.40E-21	0.035509264	0.003597846	1.07E-19	FALSE	TRUE
cg00041401	cg00041401	1	114414408	PTPN22	0.836242887	0.002191139	0.010594061	0.837611837	3.60E-191	-0.428151265	0.008255798	5.43E-191	FALSE	TRUE
cg00041515	cg00041515	8	22844615	RHOBTB2	0.145048674	0.016328686	0.010808126	0.14192952	1.11E-47	0.117734075	0.007180041	1.25E-47	FALSE	TRUE
cg00041575	cg00041575	11	2322741	C11orf21;TSPAN32	0.59843291	-0.008342587	0.015762299	0.601510191	2.42E-55	-0.147920441	0.007960199	7.41E-53	FALSE	TRUE
cg00041599	cg00041599	5	176240038	UNC5A	0.116339933	0.007609966	0.004579304	0.109513186	9.80E-29	-0.055218608	0.004264039	7.30E-30	FALSE	TRUE
cg00041666	cg00041666	6	152702330	SYNE1	0.168381859	0.011996863	0.008632336	0.175115654	1.97E-111	0.182630033	0.005981995	2.54E-111	FALSE	TRUE
cg00041759	cg00041759	11	66024941	KLC2	0.007946023	0.004492235	0.001648109	0.008179807	0.147747898	-0.001413354	0.000975242	0.147974956	FALSE	FALSE
cg00041829	cg00041829	2	7870747		0.475342473	0.00509016	0.006996184	0.478246172	0.753306005	0.001103643	0.003510869	0.753469334	FALSE	FALSE
cg00041865	cg00041865	5	14904423		0.127292452	0.012242296	0.007958884	0.128711201	2.26E-58	0.078705265	0.004168451	1.29E-52	FALSE	TRUE
cg00041872	cg00041872	1	46632690		0.064204965	0.012159353	0.006481836	0.070731342	0.141826295	0.003979643	0.002703528	0.142183866	FALSE	FALSE
cg00041873	cg00041873	7	99138983		0.728616954	0.00299243	0.008620692	0.729587813	0.152653658	-0.005074895	0.003538087	0.152494435	FALSE	FALSE
cg00041898	cg00041898	8	143358426	TSNARE1	0.604968838	0.003650108	0.006984537	0.605177783	0.214467488	-0.003873014	0.003114146	0.215014971	FALSE	FALSE
cg00041901	cg00041901	6	109703809	CD164	0.920589653	-0.000264901	0.002531728	0.91786957	0.354531426	0.001654988	0.001784642	0.354683498	FALSE	FALSE
cg00041903	cg00041903	19	33372953	CEP89	0.418246119	-0.006014595	0.00732635	0.420420986	2.16E-40	-0.060869476	0.003856357	2.56E-39	FALSE	TRUE
cg00041980	cg00041980	6	155650986		0.001601799	-0.035993969	0.010173271	0.001400682	2.19E-212	0.351701225	0.005982114	3.43E-212	FALSE	TRUE
cg00041989	cg00041989	17	55828038		9.80E-06	0.172582602	0.036221563	1.06E-05	3.84E-124	-0.291682739	0.008696517	5.09E-124	FALSE	TRUE
cg00041995	cg00041995	18	12686391	PSMG2;CEP76	0.378521109	-0.008527797	0.009515323	0.378132773	1.13E-84	0.17681522	0.007218223	1.38E-84	FALSE	TRUE
cg00041996	cg00041996	14	51180834		0.865266895	0.002018271	0.011893748	0.865763887	3.05E-06	-0.01612527	0.003405714	3.56E-06	FALSE	FALSE
cg00042059	cg00042059	2	55087588	EML6	0.177788698	-0.012361996	0.009031465	0.185159279	0.039009971	0.008821085	0.004257357	0.039081969	FALSE	FALSE
cg00042073	cg00042073	12	113608536	DDX54	0.043848595	0.034183628	0.016612271	0.047822513	5.32E-10	-0.026028325	0.004086948	8.04E-10	FALSE	TRUE
cg00042079	cg00042079	21	46151452		0.116106363	-0.015612357	0.00984125	0.135774258	7.47E-44	-0.118853177	0.007457606	7.67E-42	FALSE	TRUE
cg00042080	cg00042080	14	36139055	RALGAPA1P;RALGAPA1	0.715040177	0.002121932	0.005809102	0.716055201	0.783742858	-0.000900311	0.003256617	0.782420838	FALSE	FALSE
cg00042081	cg00042081	6	127475733	RSPO3	0.645130358	0.002882283	0.006250334	0.647450387	1.61E-09	-0.021637869	0.003486732	1.77E-09	FALSE	TRUE
cg00042144	cg00042144	1	209958035	C1orf74	0.560990437	0.003542719	0.006086049	0.562449681	0.196049689	0.001810031	0.001398678	0.196300344	FALSE	FALSE
cg00042156	cg00042156	10	42970842	LOC84856	0.157693861	-0.018688026	0.012587847	0.148435857	3.10E-53	0.140335214	0.007406229	3.06E-52	FALSE	TRUE
cg00042186	cg00042186	2	47748839	KCNK12	0.792839492	0.002121984	0.007803917	0.788232405	0.989778246	4.23E-05	0.003296118	0.989772817	FALSE	FALSE
cg00042205	cg00042205	10	129720592	PTPRE	0.148596839	0.010814228	0.007428245	0.150110913	6.03E-118	-0.158326632	0.004938651	7.90E-118	FALSE	TRUE
cg00042244	cg00042244	6	36803083	CPNE5	0.081208607	0.031463402	0.017722718	0.088726639	1.88E-187	0.35466877	0.006900144	5.19E-153	FALSE	TRUE
cg00042252	cg00042252	2	26079448	ASXL2	0.275330256	-0.015443772	0.014094487	0.277119464	1.06E-08	-0.026862105	0.004585014	1.23E-08	FALSE	TRUE
cg00042263	cg00042263	2	118503396		0.000293483	0.043692492	0.011271995	0.000631299	8.32E-137	-0.239991467	0.00654629	1.13E-136	FALSE	TRUE
cg00042325	cg00042325	7	150104655	LOC728743	0.477007688	0.007337464	0.010279527	0.483377999	9.86E-05	-0.015711854	0.004000324	0.000105074	FALSE	FALSE
cg00042335	cg00042335	10	70587154	STOX1	0.235569981	0.001616463	0.001355653	0.237315706	0.547387349	0.000384739	0.000639312	0.547611836	FALSE	FALSE
cg00042341	cg00042341	2	28789985	PLB1	0.671822648	-0.00163924	0.003588623	0.653044727	0.000917515	0.005304773	0.001586548	0.000933863	FALSE	FALSE
cg00042356	cg00042356	1	8021962	PARK7	0.000108947	0.005247931	0.001236091	0.000181406	0.000125748	0.002210089	0.000571327	0.000134023	FALSE	FALSE
cg00042409	cg00042409	3	113232968	CCDC52	0.870841936	0.001921574	0.011759853	0.87119544	0.181353503	-0.008405464	0.006282024	0.181840638	FALSE	FALSE
cg00042419	cg00042419	22	32879152	FBXO7	0.219578637	-0.009080559	0.00727743	0.220581974	5.04E-88	-0.181121716	0.007177628	6.20E-88	FALSE	TRUE
cg00042433	cg00042433	22	48974455	FAM19A5	0.657870955	-0.005700634	0.012611027	0.655916861	3.04E-57	-0.092857329	0.004922809	6.00E-52	FALSE	TRUE
cg00042467	cg00042467	18	47003170		0.000134951	0.056983109	0.012673336	9.58E-05	8.91E-171	-0.378924892	0.008185372	7.47E-144	FALSE	TRUE
cg00042489	cg00042489	1	227072161	PSEN2	0.504085892	-0.0055732	0.008328291	0.505674453	2.24E-151	-0.341528626	0.0084486	3.14E-151	FALSE	TRUE
cg00042568	cg00042568	3	14987939	NR2C2	0.000743743	-0.020254889	0.005752102	0.000777898	8.51E-83	-0.09693081	0.003946992	6.20E-70	FALSE	TRUE
cg00042654	cg00042654	2	170199708	LRP2	0.061855023	-0.016920321	0.008924142	0.068743076	2.79E-207	-0.250742792	0.00439404	4.33E-207	FALSE	TRUE
cg00042683	cg00042683	15	45487475	SHF	0.452001268	0.004392749	0.005794903	0.453636527	0.048963496	-0.00505954	0.002561759	0.049172281	FALSE	FALSE
cg00042688	cg00042688	X	41331272	NYX	0.93289556	-0.001558124	0.018319777	0.932792039	6.59E-85	-0.238113329	0.009681252	3.67E-76	FALSE	TRUE
cg00042733	cg00042733	21	35006014	CRYZL1	0.76105147	-0.002466679	0.008108601	0.761914328	1.05E-12	-0.023140172	0.003156521	1.08E-12	FALSE	TRUE
cg00042810	cg00042810	19	52150700	SIGLEC14	0.483026821	0.00914604	0.01294573	0.484923749	1.61E-33	-0.063736802	0.004858018	1.75E-33	FALSE	TRUE
cg00042837	cg00042837	17	37028650	LASP1	0.205601004	-0.017961022	0.013888808	0.205207819	3.94E-05	-0.023063518	0.005557376	3.98E-05	FALSE	FALSE
cg00042854	cg00042854	22	30598276		0.846989997	-0.003332622	0.015589795	0.834561138	1.91E-20	-0.047629276	0.004894098	2.00E-20	FALSE	TRUE
cg00042874	cg00042874	17	40830166	PLEKHH3	0.226683682	0.001744411	0.001435058	0.228415087	0.507881209	0.000394443	0.000595372	0.508137782	FALSE	FALSE
cg00042882	cg00042882	7	100796809	AP1S1	0.449157895	-0.009721989	0.012818401	0.450847348	1.27E-50	0.143345482	0.008405513	1.43E-50	FALSE	TRUE
cg00042896	cg00042896	1	56534708		0.481345841	0.015681191	0.022228815	0.482979286	1.85E-44	-0.086406825	0.005439897	3.27E-42	FALSE	TRUE
cg00042902	cg00042902	X	100663564	RPL36A-HNRNPH2;HNRNPH2;GLA	0.028946624	0.033850376	0.015222698	0.029545792	0.000410467	0.015129812	0.004219535	0.000392957	FALSE	FALSE
cg00042904	cg00042904	X	62654766	LINC01278	0.535645057	-0.007042516	0.011351972	0.540566689	1.19E-20	-0.054123986	0.005528325	1.25E-20	FALSE	TRUE
cg00042914	cg00042914	18	24446311	C18orf16;AQP4	0.732263663	-0.005463765	0.015006832	0.719873414	2.52E-36	-0.12000819	0.008701902	2.74E-36	FALSE	TRUE
cg00042969	cg00042969	19	40882392	PLD3	0.791044506	-0.003666853	0.013835931	0.791804701	7.01E-95	-0.212310619	0.007934382	8.74E-95	FALSE	TRUE
cg00042994	cg00042994	20	36354111	CTNNBL1	0.556918004	0.005163613	0.008778928	0.558387243	0.000102493	-0.019908684	0.005044753	0.00010594	FALSE	FALSE
cg00043004	cg00043004	16	2030892	NOXO1	0.658390457	-0.002885503	0.006494139	0.659872917	3.40E-105	-0.162568898	0.005060822	2.00E-101	FALSE	TRUE
cg00043005	cg00043005	19	2227429	DOT1L	0.516038372	-0.007191422	0.01105543	0.517601708	6.86E-135	-0.274448605	0.007585629	9.30E-135	FALSE	TRUE
cg00043043	cg00043043	7	92154718	PEX1	0.10719672	0.014496684	0.008699429	0.107635124	0.230160316	-0.005434199	0.004520607	0.230243783	FALSE	FALSE
cg00043076	cg00043076	4	8443777	ACOX3	0.592276742	-0.007240227	0.013287577	0.589609115	2.62E-20	0.066494359	0.006655813	2.63E-20	FALSE	TRUE
cg00043080	cg00043080	19	40853155	PLD3;C19orf47	0.458539791	-0.005676182	0.007641852	0.460213877	5.86E-07	-0.017324569	0.003419335	5.94E-07	FALSE	FALSE
cg00043088	cg00043088	1	51798303	TTC39A	0.706141278	0.002988174	0.007920648	0.708256283	1.20E-09	0.020007235	0.003202174	1.43E-09	FALSE	TRUE
cg00043095	cg00043095	2	223289277	SGPP2	0.208379521	0.004194726	0.003298023	0.211813556	7.48E-10	0.015172106	0.002398007	8.48E-10	FALSE	TRUE
cg00043234	cg00043234	15	80324492		1.05E-05	0.163918709	0.034545015	1.13E-05	0.010759956	0.014702557	0.00569193	0.010301677	FALSE	FALSE
cg00043265	cg00043265	14	55738961	FBXO34	0.893598504	0.000494573	0.003682852	0.894285717	0.04278388	0.003598469	0.001771764	0.043239533	FALSE	FALSE
cg00043284	cg00043284	17	77955342	TBC1D16	0.000639526	0.094333883	0.025714472	0.000882049	8.92E-81	-0.161930546	0.006849611	1.08E-80	FALSE	TRUE
cg00043324	cg00043324	1	247195817		0.613333009	-0.001990134	0.0039346	0.61465481	0.009577856	0.004084833	0.001558425	0.009213485	FALSE	FALSE
cg00043347	cg00043347	1	24613066		0.455231955	0.008395262	0.011192772	0.458130313	1.35E-40	-0.0625036	0.004095746	2.09E-39	FALSE	TRUE
cg00043361	cg00043361	8	6456451	MCPH1	2.20E-05	0.051748178	0.009710972	1.22E-05	0.272954484	0.005804877	0.005288466	0.273237086	FALSE	FALSE
cg00043364	cg00043364	5	133916105	PHF15	0.799857752	-0.004306268	0.016976852	0.80168945	1.23E-78	-0.206397582	0.008906683	1.48E-78	FALSE	TRUE
cg00043371	cg00043371	17	71188425	COG1	0.561343671	0.001435667	0.002468568	0.562802042	0.758723448	-0.000339609	0.001104247	0.75863234	FALSE	FALSE
cg00043379	cg00043379	11	69634240	FGF3	0.245405776	0.002083607	0.001784739	0.251293508	0.000470205	0.00551608	0.001566493	0.000473663	FALSE	FALSE
cg00043444	cg00043444	6	134384706		0.329377722	0.014345425	0.014655443	0.335842482	3.94E-60	-0.197399468	0.010310997	4.55E-60	FALSE	TRUE
cg00043510	cg00043510	1	235814134	GNG4	0.308486195	-0.009148032	0.008947977	0.310289042	4.48E-09	-0.020029404	0.003314162	4.15E-09	FALSE	TRUE
cg00043524	cg00043524	6	169951954	WDR27	0.77639518	0.002977571	0.010480518	0.777205828	1.19E-54	0.101134148	0.005636009	1.35E-54	FALSE	TRUE
cg00043564	cg00043564	7	101005832	EMID2	0.722332325	0.00260267	0.00731913	0.7243411	3.94E-32	0.05989222	0.004517227	1.47E-31	FALSE	TRUE
cg00043591	cg00043591	7	156874860		0.747739051	-0.004923571	0.015302656	0.748646642	9.83E-82	-0.126195121	0.005132897	2.05E-73	FALSE	TRUE
cg00043599	cg00043599	1	45274600	BTBD19	0.744158685	0.002863305	0.00870732	0.744360024	4.53E-15	-0.038032667	0.004629013	5.30E-15	FALSE	TRUE
cg00043664	cg00043664	14	62357432		0.000782124	-0.054722876	0.013851069	0.000437422	2.19E-50	0.110491264	0.00642622	9.63E-47	FALSE	TRUE
cg00043673	cg00043673	18	46002113		0.005705259	-0.025186645	0.007478181	0.002379336	1.75E-30	-0.038574757	0.003030377	7.57E-30	FALSE	TRUE
cg00043771	cg00043771	16	49958026		0.169640262	0.012778072	0.009238833	0.171231347	7.51E-72	-0.120212982	0.005460526	2.13E-65	FALSE	TRUE
cg00043784	cg00043784	2	64438040		0.637063397	0.005854172	0.012397632	0.638317884	4.00E-230	0.305718483	0.004694973	6.44E-230	FALSE	TRUE
cg00043788	cg00043788	20	25062754	VSX1	0.396499222	-0.004726662	0.004527082	0.31409377	4.04E-05	-0.012400884	0.002975868	4.00E-05	FALSE	FALSE
cg00043790	cg00043790	1	6093972	KCNAB2	0.023317973	0.026847011	0.011586718	0.027633623	3.82E-261	0.480160431	0.005892031	3.63E-194	FALSE	TRUE
cg00043792	cg00043792	10	26219304		0.858084533	0.002367606	0.013239101	0.858607463	5.41E-06	-0.034907975	0.00758607	5.47E-06	FALSE	FALSE
cg00043800	cg00043800	2	74612144	LOC100189589	0.125381671	-0.014301095	0.009249781	0.126790913	1.46E-18	0.065645996	0.007144585	1.52E-18	FALSE	TRUE
cg00043819	cg00043819	4	185942529		0.000997579	0.008000204	0.002333221	0.001041323	4.04E-12	-0.007979893	0.001110493	4.65E-12	FALSE	TRUE
cg00043905	cg00043905	18	60280313		2.09E-10	0.178667525	0.02400055	2.41E-10	2.50E-119	-0.228844739	0.007065974	3.28E-119	TRUE	TRUE
cg00043949	cg00043949	6	169900951	WDR27	0.948000059	0.000353445	0.005395911	0.948427892	0.156486922	-0.006617129	0.004664606	0.156719127	FALSE	FALSE
cg00044050	cg00044050	16	11439710	C16orf75	0.480709917	0.00705456	0.009922739	0.482506394	0.043872051	-0.004442492	0.002195102	0.043969852	FALSE	FALSE
cg00044095	cg00044095	17	43971892	MAPT-IT1;MAPT;MAPT-AS1	0.264415687	0.006719513	0.005989999	0.270047743	1.10E-26	0.027115172	0.0022966	2.77E-26	FALSE	TRUE
cg00044097	cg00044097	2	106055153	FHL2	0.048103414	-0.025963827	0.012388726	0.044991365	6.19E-11	-0.046879754	0.006998017	6.34E-11	FALSE	TRUE
cg00044103	cg00044103	12	53565451	CSAD	0.654234308	-0.008573906	0.019090567	0.656311621	4.79E-12	-0.045380372	0.006390636	4.92E-12	FALSE	TRUE
cg00044143	cg00044143	1	145579432	PIAS3;NBPF20;NBPF10	0.767427997	0.002370379	0.00801244	0.76826924	0.000501983	-0.015034792	0.004276744	0.000508139	FALSE	FALSE
cg00044170	cg00044170	12	2986348	FOXM1;C12orf32	0.287511386	0.002130596	0.001994749	0.28930781	0.074466124	0.001626376	0.00090951	0.074769939	FALSE	FALSE
cg00044179	cg00044179	22	23492229	RAB36	0.708508185	0.004573126	0.012194048	0.710318038	5.21E-120	0.207786022	0.006153674	6.97E-107	FALSE	TRUE
cg00044210	cg00044210	7	154390803	DPP6	1.74E-07	0.099870099	0.017202024	1.92E-07	5.48E-15	0.052571312	0.006497781	5.68E-15	FALSE	TRUE
cg00044245	cg00044245	6	94128889	EPHA7	0.265173617	0.006367472	0.005688148	0.26695472	0.000324869	0.006722175	0.001851062	0.000334811	FALSE	FALSE
cg00044249	cg00044249	15	90768542	SEMA4B	0.852672482	-0.001803992	0.009712798	0.853214899	0.105892918	-0.005317587	0.003283432	0.106490517	FALSE	FALSE
cg00044289	cg00044289	12	121019603	POP5	0.792260099	-0.001135783	0.00431007	0.794596591	0.000142988	0.00717588	0.001865596	0.000147108	FALSE	FALSE
cg00044318	cg00044318	19	34988751	WTIP	0.856568091	-0.001260033	0.00696628	0.85744978	2.32E-18	-0.029778133	0.003197749	5.48E-18	FALSE	TRUE
cg00044323	cg00044323	10	114867228	TCF7L2	0.267366497	-0.008388149	0.00752801	0.269149516	0.000399214	-0.009471251	0.002656264	0.000402219	FALSE	FALSE
cg00044354	cg00044354	1	67389884	MIER1;WDR78	0.67725974	-0.004411946	0.010521062	0.677903199	8.06E-119	0.208891782	0.005793079	8.54E-107	FALSE	TRUE
cg00044372	cg00044372	16	85070825	KIAA0513	0.281596404	0.008060639	0.007420506	0.284290573	3.85E-221	0.378454701	0.006070686	5.36E-185	FALSE	TRUE
cg00044430	cg00044430	16	71757042	PHLPP2	0.07804005	0.004230596	0.002373013	0.083612235	1.72E-07	0.006889488	0.001297948	1.75E-07	FALSE	FALSE
cg00044440	cg00044440	5	138671449		0.832606746	0.002790725	0.013168273	0.83358376	0.005384361	-0.013438772	0.004807177	0.005529066	FALSE	FALSE
cg00044448	cg00044448	17	36765427		0.649636218	0.003627584	0.007848246	0.647533866	1.57E-120	-0.18960122	0.005720864	1.91E-102	FALSE	TRUE
cg00044466	cg00044466	16	15238525		0.988844427	-0.000144394	0.010007107	0.98862329	1.44E-136	0.213128328	0.005755168	3.64E-118	FALSE	TRUE
cg00044488	cg00044488	7	158334456	PTPRN2	0.211838942	0.010614462	0.008439758	0.219863187	3.30E-45	0.078235417	0.004938665	3.67E-45	FALSE	TRUE
cg00044505	cg00044505	8	48649086		0.08631187	0.023760652	0.013698585	0.094205493	5.23E-73	-0.143785321	0.006337919	2.14E-66	FALSE	TRUE
cg00044545	cg00044545	21	43107320	LINC00111	0.374139205	0.005729986	0.006363028	0.374057507	0.020525551	-0.007442014	0.003202814	0.020596369	FALSE	FALSE
cg00044551	cg00044551	13	25185219		0.727303279	-0.00325448	0.009328544	0.72827844	4.40E-18	-0.028398673	0.003106557	7.29E-18	FALSE	TRUE
cg00044638	cg00044638	7	151447593	PRKAG2	0.648951695	-0.005155374	0.011316285	0.650171403	1.71E-08	-0.024266676	0.004204089	2.30E-08	FALSE	TRUE
cg00044665	cg00044665	16	66400411	CDH5	0.284797053	-0.01128121	0.010453989	0.288020479	6.29E-225	-0.398746448	0.00610616	4.51E-176	FALSE	TRUE
cg00044729	cg00044729	22	40290976	ENTHD1	0.753429581	0.003652443	0.011475049	0.752478245	1.15E-52	-0.063325799	0.003517938	3.53E-49	FALSE	TRUE
cg00044757	cg00044757	11	64852994	CDCA5;ZFPL1	0.98344561	-0.000263371	0.012692943	0.983507254	1.71E-117	-0.179872603	0.005629512	2.23E-117	FALSE	TRUE
cg00044796	cg00044796	1	146552390		0.010230705	0.004920135	0.001869045	0.01051406	1.30E-48	-0.058321975	0.003512021	1.45E-48	FALSE	TRUE
cg00044807	cg00044807	20	61184164		0.060760344	0.017674498	0.009296972	0.070008	4.73E-181	-0.252718349	0.005065406	2.32E-147	FALSE	TRUE
cg00044848	cg00044848	13	80092283	NDFIP2	0.413683496	0.006160422	0.007511613	0.417382606	7.56E-148	0.201922114	0.005112657	1.05E-147	FALSE	TRUE
cg00044871	cg00044871	13	25945811	ATP8A2	0.023385087	0.037435683	0.016119205	0.030002532	6.75E-155	0.237197764	0.005734306	9.52E-155	FALSE	TRUE
cg00044950	cg00044950	6	31855393	EHMT2	0.258476596	0.008246591	0.00726313	0.26025127	0.230443902	0.004931818	0.00410922	0.230705175	FALSE	FALSE
cg00044968	cg00044968	11	116644101	BUD13	0.125072462	0.003694258	0.002387413	0.126480149	0.045462308	0.002313824	0.001154115	0.045583311	FALSE	FALSE
cg00044995	cg00044995	19	408683	C2CD4C	0.242335915	0.006448116	0.005451413	0.253120397	4.63E-88	0.0808959	0.003053691	1.71E-73	FALSE	TRUE
cg00045008	cg00045008	1	203069387		4.75E-05	0.072092646	0.016641842	5.06E-05	1.34E-173	0.266234434	0.005715434	1.96E-173	FALSE	TRUE
cg00045016	cg00045016	12	53847514	PCBP2	0.076739643	-0.03225594	0.018011863	0.077839938	5.17E-93	0.13548623	0.005104971	1.15E-83	FALSE	TRUE
cg00045025	cg00045025	3	71295335	FOXP1	0.002028001	0.035308647	0.008675253	0.000547174	3.18E-70	0.139314918	0.00652796	3.75E-70	FALSE	TRUE
cg00045034	cg00045034	X	48937892	WDR45	0.041999884	0.02515311	0.012178881	0.042766105	0.011288391	0.007741049	0.003027035	0.011095704	FALSE	FALSE
cg00045061	cg00045061	8	59571437	NSMAF	0.180723707	0.003939732	0.002923672	0.182349342	0.002174636	0.004632743	0.001501501	0.002253165	FALSE	FALSE
cg00045114	cg00045114	1	172674159		0.380742056	0.007416729	0.008437222	0.382516708	5.94E-111	-0.197852393	0.00650436	7.66E-111	FALSE	TRUE
cg00045118	cg00045118	8	93076177	RUNX1T1	1.58E-06	0.066492239	0.012170845	5.54E-06	2.88E-201	0.319879322	0.005807699	4.43E-201	FALSE	TRUE
cg00045163	cg00045163	5	150857188	SLC36A1	0.000618881	0.082833992	0.023147807	0.000648107	0	0.593530154	0.004443902	0	FALSE	TRUE
cg00045190	cg00045190	6	33216612		0.026815016	0.002770069	0.001214375	0.028472194	0.91153526	0.000153202	0.001378739	0.91159378	FALSE	FALSE
cg00045227	cg00045227	11	56467944	OR8U8;OR9G9;OR9G1	0.264205773	-0.009499351	0.008406875	0.267389836	2.42E-49	-0.095824494	0.005209348	2.69E-49	FALSE	TRUE
cg00045248	cg00045248	14	24654711	IPO4	0.361038265	0.006119493	0.006434529	0.349482928	0.805701127	-0.000764151	0.003106507	0.805807831	FALSE	FALSE
cg00045273	cg00045273	3	197119863		0.057119639	-0.027216979	0.014113939	0.058047204	6.81E-79	-0.134882155	0.005806572	8.20E-79	FALSE	TRUE
cg00045275	cg00045275	1	43389643		0.376966353	-0.001611338	0.001806467	0.378693081	0.026156811	0.002334832	0.001046984	0.026240719	FALSE	FALSE
cg00045303	cg00045303	21	37432620	SETD4	0.376925699	0.002419049	0.002729782	0.381417081	0.652239447	0.001866072	0.004140345	0.65242149	FALSE	FALSE
cg00045416	cg00045416	3	156870079	CCNL1	0.136470818	-0.019266845	0.012676474	0.140414134	9.00E-56	-0.105061307	0.005773386	1.41E-51	FALSE	TRUE
cg00045439	cg00045439	4	107238125	AIMP1;TBCK	0.457419536	0.004565923	0.00613147	0.462675699	1.74E-07	0.013352515	0.002516678	1.77E-07	FALSE	FALSE
cg00045515	cg00045515	20	35723332	RBL1	0.792779072	-0.002289056	0.008708776	0.794175167	0.516394524	-0.002101141	0.003237175	0.516629589	FALSE	FALSE
cg00045592	cg00045592	1	160714299	SLAMF7	0.979263784	0.000249423	0.009596151	0.979340993	2.01E-132	-0.208068519	0.005850195	2.71E-132	FALSE	TRUE
cg00045607	cg00045607	1	161039690	ARHGAP30	0.730704756	-0.003878004	0.011262122	0.731668767	6.11E-185	-0.34576661	0.006923086	9.11E-185	FALSE	TRUE
cg00045753	cg00045753	9	123630545	PHF19	0.725425767	0.006293678	0.017911396	0.726407065	1.10E-37	0.115505773	0.007769001	3.08E-37	FALSE	TRUE
cg00045762	cg00045762	5	167181762	ODZ2	0.899915365	-0.00236416	0.018639938	0.899877031	3.69E-107	0.228184037	0.00772411	4.72E-107	FALSE	TRUE
cg00045763	cg00045763	5	111093619	NREP	0.691710496	0.00259931	0.006551216	0.692799822	0.491666109	0.001032056	0.001500419	0.492201913	FALSE	FALSE
cg00045787	cg00045787	16	69318027	SNTB2	0.634213736	0.002982972	0.00625752	0.636956111	2.19E-37	0.057799237	0.004116422	2.39E-37	FALSE	TRUE
cg00045902	cg00045902	10	134222218	PWWP2B	0.617899327	0.007188127	0.013799966	0.607512135	3.67E-27	0.092376021	0.008005469	3.91E-27	FALSE	TRUE
cg00045910	cg00045910	10	23466070		0.420629671	-0.01307043	0.015819999	0.415403473	6.65E-183	-0.369058652	0.007038229	5.16E-158	FALSE	TRUE
cg00045967	cg00045967	9	140499974	ARRDC1	0.871731	0.001434947	0.008857272	0.872248941	9.75E-09	0.017279889	0.002948076	1.21E-08	FALSE	TRUE
cg00046018	cg00046018	1	202318086	PPP1R12B	0.14999848	0.003329307	0.002294903	0.151518183	0.243326071	0.002235664	0.001914744	0.243590225	FALSE	FALSE
cg00046026	cg00046026	20	61950761	COL20A1	0.555709002	0.005942445	0.010029028	0.558060361	2.20E-97	-0.152825074	0.005593951	2.76E-97	FALSE	TRUE
cg00046041	cg00046041	16	21531503	SLC7A5P2	0.014395218	0.002661343	0.001050114	0.016666114	0.002735828	0.001509999	0.00049998	0.002731622	FALSE	FALSE
cg00046073	cg00046073	6	15401039	JARID2	0.000752798	0.004848211	0.001378304	0.000787305	1.37E-49	0.078747724	0.004673279	7.94E-46	FALSE	TRUE
cg00046099	cg00046099	X	54556443	GNL3L	0.342218053	-0.009240335	0.009202024	0.325116351	6.48E-07	0.018385833	0.003618395	6.70E-07	FALSE	FALSE
cg00046105	cg00046105	1	233112527	C1orf57	0.158120833	0.012075498	0.008492051	0.159671711	0.454478136	-0.002220447	0.002933588	0.449877161	FALSE	FALSE
cg00046156	cg00046156	5	2109785		0.831163483	-0.003350139	0.015706114	0.832304318	7.90E-157	-0.29415207	0.006511503	2.68E-138	FALSE	TRUE
cg00046227	cg00046227	5	139401360	NRG2	0.762524672	-0.005771	0.019092196	0.763382547	5.62E-05	-0.025955269	0.00638137	6.31E-05	FALSE	FALSE
cg00046336	cg00046336	2	118617230		0.985498713	-0.000169936	0.009349536	0.985614078	0.000198611	-0.020969354	0.005568185	0.000201393	FALSE	FALSE
cg00046347	cg00046347	10	134116557	STK32C	0.102885692	0.01917468	0.011237368	0.098354432	4.84E-171	0.288069832	0.006245575	8.36E-144	FALSE	TRUE
cg00046410	cg00046410	1	35581062	ZMYM1	0.434280438	0.014619673	0.017848794	0.421799622	0.025147457	0.014226218	0.006314846	0.024986201	FALSE	FALSE
cg00046423	cg00046423	20	48065678	KCNB1	0.043067429	-0.011478678	0.005587506	0.043846042	2.88E-115	0.152647371	0.004810831	2.44E-100	FALSE	TRUE
cg00046432	cg00046432	3	121289114	ARGFX	0.02052282	-0.018727397	0.007907365	0.024980281	1.52E-23	-0.0464141	0.004290042	4.11E-23	FALSE	TRUE
cg00046501	cg00046501	20	4224944	ADRA1D	0.790483287	0.002637593	0.009823443	0.790202257	1.09E-08	-0.026314803	0.004481597	1.15E-08	FALSE	TRUE
cg00046537	cg00046537	5	134210707	TXNDC15	0.103684143	0.005982062	0.003639919	0.104972788	0.013512561	0.002777123	0.001120514	0.013564873	FALSE	FALSE
cg00046539	cg00046539	1	6538631	PLEKHG5	0.209068833	-0.01022487	0.008092101	0.210766295	5.48E-185	0.21913291	0.004176706	1.70E-149	FALSE	TRUE
cg00046560	cg00046560	15	101835624	SNRPA1	0.853231329	0.001097897	0.005680317	0.848799543	0.12663226	0.002898632	0.001894521	0.127247449	FALSE	FALSE
cg00046571	cg00046571	11	77671194	INTS4	0.03619075	0.014152809	0.006584605	0.038526397	0.202882555	0.002844116	0.002231484	0.203135684	FALSE	FALSE
cg00046625	cg00046625	1	66258760	PDE4B	0.001084883	0.006078734	0.00178674	0.001131815	0.011345921	0.003767205	0.001480745	0.011421642	FALSE	FALSE
cg00046710	cg00046710	9	140135483	TUBB4B	0.332356372	0.003955043	0.004062223	0.340193373	0.033690597	0.003037998	0.001426858	0.034181239	FALSE	FALSE
cg00046744	cg00046744	12	12418545	LRP6	0.530490723	0.00120928	0.001925056	0.532022134	4.73E-07	0.012098913	0.002361366	5.58E-07	FALSE	FALSE
cg00046802	cg00046802	9	130460675		0.52391887	0.003934391	0.006164019	0.525464987	8.65E-77	0.077365653	0.003338014	2.76E-69	FALSE	TRUE
cg00046815	cg00046815	12	75723857	CAPS2	0.772743329	0.001183249	0.004095728	0.776797098	0.167234069	0.00237753	0.001718085	0.167546949	FALSE	FALSE
cg00046819	cg00046819	9	71614974	PIP5K1B	0.428688832	-0.004525364	0.005704547	0.430408901	0.195266209	-0.003475083	0.002680615	0.195516568	FALSE	FALSE
cg00046877	cg00046877	22	19702664	Sep-05	0.164013006	-0.01269398	0.008813501	0.159542833	1.75E-158	0.163527884	0.003733742	1.46E-132	FALSE	TRUE
cg00046899	cg00046899	13	97777690		0.131491657	-0.010513674	0.006851448	0.1349281	7.57E-33	0.071961439	0.00555371	8.18E-33	FALSE	TRUE
cg00046913	cg00046913	16	1877150	HAGH;FAHD1	0.073836226	0.003379479	0.00180743	0.070871819	3.29E-05	0.004065579	0.000969279	3.53E-05	FALSE	FALSE
cg00046914	cg00046914	1	1299723	MXRA8	0.362535507	-0.009703794	0.010617642	0.367159653	1.48E-39	-0.073339605	0.004843293	3.45E-39	FALSE	TRUE
cg00046981	cg00046981	1	16056092	PLEKHM2	0.000516394	-0.046051191	0.012671241	0.000541442	2.06E-10	-0.039266461	0.006038031	2.11E-10	FALSE	TRUE
cg00046991	cg00046991	17	30906423	MYO1D	0.303009663	0.008630183	0.00821515	0.301239622	1.29E-05	-0.014994798	0.003400696	1.30E-05	FALSE	FALSE
cg00047003	cg00047003	14	65689711	LOC100128233	0.432316616	-0.007560237	0.009167947	0.416484173	1.51E-130	-0.349862545	0.009967032	2.03E-130	FALSE	TRUE
cg00047030	cg00047030	2	172414036	CYBRD1	0.060049211	-0.021078203	0.010563268	0.054914612	1.86E-39	-0.107955864	0.007241866	2.93E-37	FALSE	TRUE
cg00047050	cg00047050	11	107879431	CUL5	0.093405389	0.012090985	0.007042485	0.094543356	5.14E-19	0.019681008	0.002111537	5.37E-19	FALSE	TRUE
cg00047052	cg00047052	4	189578842		0.675513444	0.003676992	0.008711147	0.676203179	4.33E-62	-0.073475466	0.003754131	5.02E-62	FALSE	TRUE
cg00047079	cg00047079	13	79188975	RNF219	0.823377893	-0.00229959	0.010300791	0.824024847	2.32E-12	-0.021092141	0.002893829	3.40E-12	FALSE	TRUE
cg00047081	cg00047081	5	73481748		0.001838019	-0.065049218	0.019881694	0.002491672	3.02E-141	-0.249770587	0.006609954	4.14E-141	FALSE	TRUE
cg00047117	cg00047117	10	21817047		0.343778499	-0.009008774	0.009473262	0.348239618	3.12E-273	-0.403825195	0.004874031	5.39E-273	FALSE	TRUE
cg00047185	cg00047185	19	54196849	MIR526B	0.886037668	-0.002046478	0.01421519	0.886485428	2.40E-58	-0.125901625	0.006162531	4.50E-57	FALSE	TRUE
cg00047222	cg00047222	19	21687088	ZNF429	0.703166181	-0.001721772	0.00449032	0.704372336	0.02755553	-0.004224537	0.001910823	0.02773071	FALSE	FALSE
cg00047287	cg00047287	22	51016899	CPT1B;CHKB-CPT1B	0.081306887	0.016887984	0.009501546	0.086975208	1.48E-08	0.035141313	0.006043594	1.60E-08	FALSE	TRUE
cg00047338	cg00047338	17	79414734	BAHCC1	0.577535428	0.006621875	0.011874955	0.578952984	1.20E-07	-0.022836348	0.004225659	1.34E-07	FALSE	FALSE
cg00047443	cg00047443	11	123077776		9.54E-05	0.066330821	0.01604357	0.000101224	0.009208209	0.015055327	0.005737139	0.009116996	FALSE	FALSE
cg00047466	cg00047466	19	4259010	CCDC94	0.644793601	-0.005119501	0.011096236	0.646025551	0.654026385	-0.001584743	0.003535588	0.654207629	FALSE	FALSE
cg00047469	cg00047469	9	116172568	POLE3;C9orf43	0.658904293	0.002713869	0.005843298	0.64818352	0.821878146	0.000461483	0.002047324	0.821836425	FALSE	FALSE
cg00047501	cg00047501	2	201680860	BZW1;BZW1L1	0.625406807	-0.011090219	0.021492767	0.607554723	4.40E-123	0.204557285	0.006145655	5.83E-123	FALSE	TRUE
cg00047512	cg00047512	16	11559372	LOC101927131	0.16548344	0.010493042	0.007366649	0.165600233	3.65E-08	-0.015291833	0.002716081	4.08E-08	FALSE	TRUE
cg00047532	cg00047532	6	42882406	PTCRA	0.472542758	0.009399092	0.008366869	0.308490366	8.88E-19	-0.034584832	0.003738402	9.28E-19	FALSE	TRUE
cg00047657	cg00047657	10	70639626	STOX1	0.11052512	-0.010237818	0.006332562	0.115621776	1.14E-55	-0.072636442	0.003747775	7.22E-54	FALSE	TRUE
cg00047683	cg00047683	16	72034122	PKD1L3	0.021698864	-0.027956716	0.010965671	0.016270084	2.61E-111	-0.200565703	0.006575641	3.37E-111	FALSE	TRUE
cg00047694	cg00047694	16	86377053	LOC732275	0.953961914	-0.000416947	0.007221998	0.954133182	6.19E-94	-0.149800406	0.005521301	3.05E-85	FALSE	TRUE
cg00047749	cg00047749	6	96645060	FUT9	0.702986531	-0.003342848	0.008746147	0.706799131	0.137052058	0.009093477	0.00610832	0.137272211	FALSE	FALSE
cg00047753	cg00047753	17	8244936	ODF4	0.395104938	0.009681229	0.011353662	0.400308097	0.05095254	0.010881861	0.005563167	0.051082478	FALSE	FALSE
cg00047815	cg00047815	22	45311501	PHF21B	0.582485331	0.004043415	0.007346606	0.583890089	4.78E-39	-0.055761192	0.003821376	3.85E-37	FALSE	TRUE
cg00047843	cg00047843	12	83321412	TMTC2	0.420896433	-0.009022998	0.011183459	0.422627061	8.83E-42	-0.054837248	0.003427019	1.13E-41	FALSE	TRUE
cg00047844	cg00047844	17	77752442	CBX2	0.137996332	0.003254845	0.002176346	0.13946534	0.07360537	0.001695628	0.000945822	0.073955677	FALSE	FALSE
cg00047845	cg00047845	3	147877708		0.597576619	-0.004510078	0.008534734	0.598941465	6.81E-09	-0.023653147	0.003978228	7.36E-09	FALSE	TRUE
cg00047873	cg00047873	1	9656919	TMEM201	0.393350055	-0.011900928	0.013904143	0.399227448	3.33E-54	-0.098906052	0.005542286	3.79E-54	FALSE	TRUE
cg00047941	cg00047941	11	60783477	CD6	0.025740056	0.025611846	0.011272107	0.026292941	1.80E-21	-0.038884803	0.003784488	2.50E-21	FALSE	TRUE
cg00048066	cg00048066	12	124239686	ATP6V0A2	0.294513477	0.005311494	0.005039682	0.299139026	0.093724019	-0.005243122	0.003123294	0.093908018	FALSE	FALSE
cg00048078	cg00048078	15	77348406	TSPAN3	0.324098779	0.009500123	0.009599396	0.325901811	0.211718772	-0.009342844	0.007472245	0.21207922	FALSE	FALSE
cg00048079	cg00048079	5	99980182		0.006067113	0.052471514	0.016771228	0.003895973	5.62E-80	-0.10808869	0.004580707	3.96E-72	FALSE	TRUE
cg00048134	cg00048134	21	34217569		4.41E-08	0.106835826	0.015790404	1.19E-07	3.23E-117	0.182440592	0.005687613	4.65E-100	TRUE	TRUE
cg00048149	cg00048149	12	26472528		0.772455319	-0.001983364	0.006856801	0.773279437	2.66E-68	0.201437873	0.009260534	1.71E-63	FALSE	TRUE
cg00048178	cg00048178	6	13488257	GFOD1	0.509504668	0.006255003	0.009467502	0.511081928	4.19E-09	0.016919027	0.002812921	5.91E-09	FALSE	TRUE
cg00048370	cg00048370	6	164506939		0.001038419	0.010206504	0.002963626	0.0021393	4.43E-181	-0.434719161	0.008844353	8.29E-150	FALSE	TRUE
cg00048381	cg00048381	1	154587507	ADAR	0.495985286	0.011688189	0.014686336	0.438362518	3.67E-293	0.507318197	0.005299711	1.46E-225	FALSE	TRUE
cg00048420	cg00048420	2	242254067	SEPT2;HDLBP	0.385820527	-0.008435768	0.009700063	0.387590624	0.002609484	-0.008580882	0.002815318	0.002519676	FALSE	FALSE
cg00048436	cg00048436	5	32709071		0.76008544	0.003625959	0.011859245	0.761749242	4.99E-122	-0.208461141	0.00589161	6.07E-107	FALSE	TRUE
cg00048458	cg00048458	19	39034307	RYR1	0.962646159	-0.000534613	0.011301206	0.962579204	2.30E-36	0.080701181	0.005611945	1.27E-35	FALSE	TRUE
cg00048525	cg00048525	2	178188027	LOC100130691	0.7819421	0.001205843	0.004353581	0.783586595	0.002613716	-0.008594728	0.00284104	0.002628242	FALSE	FALSE
cg00048586	cg00048586	2	107281364		0.706202615	0.003531083	0.009318254	0.707214366	1.64E-134	-0.28045507	0.007771971	2.22E-134	FALSE	TRUE
cg00048697	cg00048697	4	56459255	PDCL2	0.793956124	-0.002442923	0.00935114	0.794706224	3.18E-58	-0.106781623	0.005428182	8.60E-56	FALSE	TRUE
cg00048746	cg00048746	17	42976844	CCDC103;EFTUD2	0.299774971	0.006082888	0.005842807	0.30157604	0.660013349	0.000975899	0.002217963	0.660319588	FALSE	FALSE
cg00048759	cg00048759	7	99775422	STAG3;GPC2	0.356241537	0.003605176	0.003895433	0.358033709	4.51E-33	0.05793759	0.00436627	1.79E-32	FALSE	TRUE
cg00048823	cg00048823	14	20923261	OSGEP;APEX1	0.240980257	0.00156606	0.001301082	0.23728578	0.19974493	0.000851897	0.000663659	0.200204758	FALSE	FALSE
cg00048832	cg00048832	5	161274631	GABRA1	0.283212405	0.008810728	0.008175047	0.285006586	2.54E-10	0.018457279	0.002853187	2.60E-10	FALSE	TRUE
cg00048842	cg00048842	12	72473584		0.326160761	-0.010064763	0.010109944	0.32688036	1.40E-124	-0.256954903	0.006109637	3.37E-121	FALSE	TRUE
cg00048905	cg00048905	10	671213	DIP2C	0.28276112	0.018210316	0.016880499	0.284555047	2.76E-49	0.095885456	0.005722361	3.10E-49	FALSE	TRUE
cg00048983	cg00048983	22	40446588	TNRC6B	0.024414254	-0.017093945	0.007263892	0.024775447	3.97E-249	-0.430355445	0.005886395	2.53E-199	FALSE	TRUE
cg00049033	cg00049033	16	49317080	CBLN1	0.686564129	-0.002368415	0.005436707	0.668083685	1.15E-09	0.022436487	0.003579527	1.50E-09	FALSE	TRUE
cg00049047	cg00049047	5	37838425	GDNF	0.091990245	0.004613057	0.002692293	0.097151182	0.001046011	0.010772913	0.003266805	0.001052824	FALSE	FALSE
cg00049066	cg00049066	2	17266143		0.873846404	-0.00340927	0.021120616	0.872953245	7.77E-10	-0.047693025	0.007591621	7.94E-10	FALSE	TRUE
cg00049102	cg00049102	13	72420299	DACH1	0.00578521	0.028063997	0.009517976	0.005804625	1.14E-17	-0.0275482	0.003058107	2.36E-17	FALSE	TRUE
cg00049156	cg00049156	1	93643903	TMED5	0.004905426	-0.02161452	0.007332756	0.005872071	1.92E-37	0.092195704	0.006466475	1.22E-35	FALSE	TRUE
cg00049220	cg00049220	19	51289959		0.277392716	-0.012460981	0.011421673	0.279183334	0.443557115	-0.003378286	0.004406959	0.443994838	FALSE	FALSE
cg00049253	cg00049253	1	231473541	EXOC8;C1orf124	0.452669658	-0.00385723	0.004892662	0.438437882	0.792156208	-0.000585442	0.002218599	0.79205528	FALSE	FALSE
cg00049286	cg00049286	2	120436657	TMEM177	0.014549434	0.010370213	0.004123118	0.020582766	3.23E-08	0.00704949	0.00123619	2.85E-08	FALSE	TRUE
cg00049323	cg00049323	5	472564	LOC25845	0.030341688	-0.018918746	0.008286423	0.029657697	4.45E-05	-0.016153001	0.003885306	4.30E-05	FALSE	FALSE
cg00049382	cg00049382	13	34250985		0.136623841	0.006255539	0.004167935	0.13808668	0	-0.619520258	0.00413396	1.82E-269	FALSE	TRUE
cg00049400	cg00049400	1	119575742	WARS2	0.302858966	0.004966083	0.004784785	0.308256083	8.89E-57	0.046743087	0.002457208	2.45E-53	FALSE	TRUE
cg00049411	cg00049411	17	43210103	PLCD3;ACBD4	0.98111769	-0.000145349	0.006141218	0.981187999	0.431088782	0.001576283	0.001998211	0.431084038	FALSE	FALSE
cg00049440	cg00049440	9	73026643	KLF9	0.387462777	0.007319668	0.008347194	0.38668629	1.97E-35	-0.098926344	0.006906098	4.46E-36	FALSE	TRUE
cg00049502	cg00049502	12	112280971	C12orf47;MAPKAPK5	0.527814971	0.001794801	0.002813326	0.528292525	1.38E-07	0.01156144	0.002149545	1.90E-07	FALSE	FALSE
cg00049528	cg00049528	11	122013067	MIR100HG	0.488436364	-0.003536135	0.005068676	0.49133099	2.26E-15	-0.034353868	0.004182567	2.34E-15	FALSE	TRUE
cg00049537	cg00049537	4	57982538	IGFBP7-AS1	0.097341865	-0.017204841	0.010271373	0.098590421	1.25E-94	-0.207232565	0.007760892	1.56E-94	FALSE	TRUE
cg00049545	cg00049545	18	61260315	SERPINB13	0.243289757	0.010901209	0.009295378	0.245046484	4.02E-40	-0.060595656	0.004128023	4.42E-40	FALSE	TRUE
cg00049582	cg00049582	2	110405708		0.544599633	-0.006506828	0.010715215	0.547934909	1.49E-125	0.214709883	0.006337012	1.98E-125	FALSE	TRUE
cg00049595	cg00049595	6	41650636		0.357586622	0.010910419	0.011820146	0.366284579	0.072568435	-0.010244193	0.005685745	0.072583474	FALSE	FALSE
cg00049616	cg00049616	13	100308186	CLYBL	0.004330721	0.01709772	0.00571812	0.005296139	0.000116068	0.011054242	0.00284419	0.000117094	FALSE	FALSE
cg00049638	cg00049638	8	6312713	MCPH1	0.560773996	-0.004991626	0.008570383	0.562233773	4.08E-58	-0.080117394	0.004283398	4.69E-58	FALSE	TRUE
cg00049664	cg00049664	16	66613334	CMTM2	0.731735141	0.003838808	0.010997423	0.730002364	8.83E-06	-0.045755346	0.010152552	9.30E-06	FALSE	FALSE
cg00049674	cg00049674	3	123058535	ADCY5	0.024788903	-0.0236961	0.010355401	0.032713877	0.114998802	-0.007623375	0.004829609	0.115512173	FALSE	FALSE
cg00049691	cg00049691	1	149862133		0.250095265	0.007278784	0.006114043	0.257674263	0.21178849	0.00306333	0.002442953	0.210875621	FALSE	FALSE
cg00049709	cg00049709	1	3057810	PRDM16	0.102891485	-0.030180691	0.017927111	0.10217355	9.67E-86	-0.105820066	0.004116693	5.30E-78	FALSE	TRUE
cg00049718	cg00049718	1	115300559	CSDE1	0.026189862	0.009205447	0.004064154	0.026749388	1.25E-16	0.014322095	0.001642285	2.42E-16	FALSE	TRUE
cg00049729	cg00049729	5	55776345		0.747989845	-0.001709838	0.005292519	0.74879089	8.15E-08	-0.026109543	0.004739354	7.66E-08	FALSE	TRUE
cg00049868	cg00049868	2	11245407		0.919880122	0.00037075	0.00368161	0.920380513	0.033811916	-0.004146227	0.001940887	0.033530596	FALSE	FALSE
cg00049883	cg00049883	16	5554273		0.289894081	0.016299935	0.014578876	0.272568935	1.03E-54	-0.101202432	0.005635583	1.17E-54	FALSE	TRUE
cg00049892	cg00049892	6	132162773	ENPP1	0.117710213	0.015196192	0.009607493	0.124274599	1.30E-43	-0.082665567	0.005226269	1.09E-41	FALSE	TRUE
cg00049903	cg00049903	2	30364959		0.082239795	0.014925591	0.007771256	0.068081831	5.42E-296	0.448488713	0.004780999	9.67E-296	FALSE	TRUE
cg00049914	cg00049914	6	42952033	PPP2R5D	0.969830657	-0.000143744	0.003768208	0.969955478	0.708809122	0.000675215	0.001807589	0.709007685	FALSE	FALSE
cg00049973	cg00049973	17	58603597	APPBP2	0.882877669	0.000312607	0.002111575	0.883420126	0.373541295	0.000989986	0.001111965	0.374073004	FALSE	FALSE
cg00049981	cg00049981	9	6908356	KDM4C	0.032931392	0.027079469	0.011491814	0.027268648	1.99E-05	0.016504549	0.003829068	2.01E-05	FALSE	FALSE
cg00050034	cg00050034	3	121468735	GOLGB1	0.84013188	0.000795226	0.003800796	0.836518964	0.093538541	0.004548072	0.002706906	0.093915729	FALSE	FALSE
cg00050133	cg00050133	4	178167583		0.130443839	0.0224761	0.013085112	0.100146391	4.20E-53	-0.090067665	0.005116628	4.77E-53	FALSE	TRUE
cg00050152	cg00050152	5	180479829	BTNL9	0.000767064	0.00532691	0.001516927	0.000802122	5.78E-09	0.007536401	0.00126098	6.19E-09	FALSE	TRUE
cg00050224	cg00050224	17	78327956	RNF213;LOC100294362	0.031149184	0.027738253	0.012648208	0.0317788	4.01E-60	0.074311392	0.003867958	4.32E-54	FALSE	TRUE
cg00050247	cg00050247	6	33216585		0.174339552	0.004798223	0.003507623	0.184730775	0.228819821	-0.002184467	0.001812878	0.229170179	FALSE	FALSE
cg00050250	cg00050250	2	135604452	ACMSD	0.97509297	-0.00025922	0.008302617	0.9751857	0.000463933	0.011123608	0.003142171	0.000466663	FALSE	FALSE
cg00050271	cg00050271	16	81743881	CMIP	0.436154228	-0.014826161	0.018996477	0.437863605	1.99E-11	0.03271503	0.004752232	3.33E-11	FALSE	TRUE
cg00050284	cg00050284	10	13966743	FRMD4A	0.80403334	-0.003046225	0.012238949	0.805597067	8.23E-22	0.043828766	0.003987759	1.19E-22	FALSE	TRUE
cg00050294	cg00050294	1	2886818		0.007709063	0.029684121	0.010846581	0.007937473	4.81E-58	-0.103140037	0.005518883	5.52E-58	FALSE	TRUE
cg00050312	cg00050312	17	64299065	PRKCA	0.076907417	0.006218731	0.003464745	0.094775662	0.799628632	-0.000396311	0.001558537	0.799479687	FALSE	FALSE
cg00050336	cg00050336	4	15377965	C1QTNF7	0.590957056	0.007742687	0.014390825	0.592339571	8.99E-187	-0.394709577	0.007815649	1.34E-186	FALSE	TRUE
cg00050342	cg00050342	18	61162048	SERPINB5	0.456227884	0.003181948	0.004221881	0.456898417	4.97E-06	-0.010085244	0.002170686	5.11E-06	FALSE	FALSE
cg00050375	cg00050375	6	43404828	ABCC10	0.05639691	-0.019629436	0.010148461	0.061946274	7.46E-40	0.099577694	0.006098479	1.65E-41	FALSE	TRUE
cg00050402	cg00050402	7	55073022		0.216174688	0.017879775	0.014366921	0.223840749	7.34E-56	-0.132831995	0.006729003	1.80E-55	FALSE	TRUE
cg00050416	cg00050416	8	49621388		0.73830573	0.003620703	0.010832386	0.740593633	1.27E-54	-0.087082895	0.004821674	2.40E-50	FALSE	TRUE
cg00050440	cg00050440	1	23571135		0.088341296	-0.012172081	0.007065086	0.089528683	0.119612744	-0.004885866	0.003134857	0.120094201	FALSE	FALSE
cg00050482	cg00050482	16	73207213		0.239981771	-0.008505981	0.007201671	0.241733943	3.95E-05	-0.038991273	0.009351986	3.92E-05	FALSE	FALSE
cg00050505	cg00050505	5	115724503		0.210223423	0.015762741	0.01215581	0.207003057	6.25E-143	-0.303668745	0.007945557	8.61E-143	FALSE	TRUE
cg00050590	cg00050590	18	61637441	SERPINB8	0.013825582	0.005274505	0.002094309	0.014180245	0.043809008	0.002662891	0.001317366	0.044110841	FALSE	FALSE
cg00050611	cg00050611	X	9644533	TBL1X	0.066572117	0.017232229	0.009275444	0.067587338	0.054223437	-0.009940674	0.005153137	0.054358429	FALSE	FALSE
cg00050618	cg00050618	16	27414418	IL21R	0.862262869	-0.001390053	0.007886122	0.861239904	1.54E-14	-0.03247836	0.004087585	1.59E-14	FALSE	TRUE
cg00050625	cg00050625	11	123300871		0.111931312	0.002844574	0.001772677	0.113268666	3.12E-45	-0.020150034	0.001271564	3.48E-45	FALSE	TRUE
cg00050654	cg00050654	4	4576493		0.09049853	0.026774969	0.015595094	0.097283154	5.00E-78	-0.131965001	0.005244092	5.10E-77	FALSE	TRUE
cg00050692	cg00050692	2	25524877	DNMT3A	0.296111269	0.00766461	0.007022271	0.285745109	7.50E-11	-0.048501427	0.007273578	7.68E-11	FALSE	TRUE
cg00050697	cg00050697	18	35098882	CELF4	0.418353156	-0.01216827	0.014808807	0.41416701	0.001109557	-0.013194446	0.004009317	0.001111734	FALSE	FALSE
cg00050703	cg00050703	2	208320473		0.205834056	0.009872597	0.007757226	0.207524437	0.047536325	-0.006957885	0.00350014	0.04775964	FALSE	FALSE
cg00050792	cg00050792	13	110804727	COL4A1	0.001804898	0.028438432	0.008585778	0.002643647	1.08E-14	-0.031049679	0.00388348	1.12E-14	FALSE	TRUE
cg00050872	cg00050872	7	128092224		0.27688105	-0.010042533	0.008847506	0.266270539	5.12E-25	-0.064316808	0.005824132	3.28E-24	FALSE	TRUE
cg00050938	cg00050938	3	50296100	GNAI2	0.688631614	0.006105781	0.015170795	0.690501015	3.33E-29	-0.073540187	0.006026682	4.67E-28	FALSE	TRUE
cg00050984	cg00050984	2	210288967	MAP2	0.057848743	0.002928953	0.001467305	0.054622934	1.27E-07	0.004860308	0.000903519	1.52E-07	FALSE	FALSE
cg00051022	cg00051022	17	2264242	SGSM2	0.199310129	0.0089574	0.006556051	0.184112468	0.160741624	0.004681951	0.003316262	0.159101544	FALSE	FALSE
cg00051068	cg00051068	20	10655610	JAG1	0.482318651	-0.003803376	0.005403488	0.483950262	1.90E-141	-0.116664663	0.003083225	2.61E-141	FALSE	TRUE
cg00051179	cg00051179	5	161274695	GABRA1	0.195103314	0.008113944	0.006200339	0.215072606	8.59E-14	0.024523201	0.003153607	1.02E-13	FALSE	TRUE
cg00051200	cg00051200	22	43637194	SCUBE1	0.193993937	-0.016890768	0.012753754	0.195249951	1.58E-27	-0.158472777	0.013413233	5.38E-27	FALSE	TRUE
cg00051275	cg00051275	11	102493187	MMP20	0.474657006	0.006145262	0.008518055	0.478643445	6.75E-153	-0.258069281	0.006300273	1.04E-127	FALSE	TRUE
cg00051307	cg00051307	5	72524193		0.195829022	0.010539123	0.00801323	0.200822631	7.64E-44	-0.061017188	0.003928488	8.49E-44	FALSE	TRUE
cg00051371	cg00051371	7	75442678	CCL24	0.070158697	-0.015954194	0.008569254	0.072544591	1.22E-157	-0.227522014	0.005403614	1.74E-157	FALSE	TRUE
cg00051483	cg00051483	7	150211811	GIMAP7	0.005661925	-0.027221505	0.009274828	0.005931156	2.89E-230	-0.495261074	0.007567669	2.36E-185	FALSE	TRUE
cg00051546	cg00051546	2	233388901		0.495647354	0.001725144	0.002472243	0.492705991	8.55E-06	0.008511662	0.00188971	9.68E-06	FALSE	FALSE
cg00051590	cg00051590	6	31759486	VARS	0.208233331	0.013113475	0.010358921	0.20992899	2.01E-97	0.183673044	0.006506754	6.62E-85	FALSE	TRUE
cg00051595	cg00051595	6	31789985		0.013980905	0.011094057	0.004322699	0.014457066	2.06E-79	-0.053972962	0.002312199	2.48E-79	FALSE	TRUE
cg00051704	cg00051704	22	21353809		0.73857591	-0.00274225	0.008213317	0.73951397	0.139960521	-0.006514069	0.004408123	0.14018262	FALSE	FALSE
cg00051762	cg00051762	2	47296182	TTC7A	0.443446996	0.007769279	0.010111254	0.449308001	3.54E-51	-0.091728278	0.004801559	3.78E-52	FALSE	TRUE
cg00051782	cg00051782	3	193859210		0.766363032	-0.002079351	0.006731633	0.759944318	1.29E-09	-0.015620969	0.002459157	9.73E-10	FALSE	TRUE
cg00051818	cg00051818	7	66367658		0.110962853	0.010833391	0.006732539	0.112294678	4.10E-34	-0.04436267	0.003344769	4.45E-34	FALSE	TRUE
cg00051979	cg00051979	10	95462161	C10orf4	0.849679127	-0.000980669	0.004904416	0.843507313	0.063178767	0.003307291	0.00177665	0.063326684	FALSE	FALSE
cg00052046	cg00052046	20	3213682	SLC4A11	0.381943951	-0.00931558	0.010624279	0.383717553	1.30E-16	-0.030704462	0.003518088	2.79E-16	FALSE	TRUE
cg00052131	cg00052131	18	12098229	ANKRD62	0.17075666	0.017551384	0.012481495	0.172604339	1.21E-151	-0.212149041	0.005199078	1.81E-122	FALSE	TRUE
cg00052246	cg00052246	3	71106252	FOXP1	0.776703656	0.003048331	0.010744818	0.777513247	3.18E-53	0.072508937	0.004112896	3.61E-53	FALSE	TRUE
cg00052290	cg00052290	10	89578072	ATAD1;CFLP1	0.607768927	0.001834645	0.003570976	0.609106084	0.000270871	0.006369176	0.001735984	0.000273022	FALSE	FALSE
cg00052385	cg00052385	8	134580580	ST3GAL1	0.63421517	0.007468938	0.015684306	0.635477888	1.10E-29	-0.128505804	0.01055158	1.18E-29	FALSE	TRUE
cg00052422	cg00052422	3	41240987	CTNNB1	0.032117557	0.002521222	0.001156421	0.032760239	0.094879461	0.000840707	0.000502176	0.095151977	FALSE	FALSE
cg00052459	cg00052459	10	1425944	ADARB2	0.743232236	0.002916223	0.008898866	0.744154847	2.21E-09	-0.01927389	0.003145451	2.73E-09	FALSE	TRUE
cg00052472	cg00052472	20	46116225		0.053223771	-0.032004584	0.016325745	0.059791478	2.61E-114	-0.276403949	0.0088586	3.39E-114	FALSE	TRUE
cg00052487	cg00052487	11	17516522	USH1C	0.394060788	-0.007829423	0.009160212	0.399522449	4.89E-46	-0.083947201	0.004867208	1.82E-45	FALSE	TRUE
cg00052517	cg00052517	12	123728703	C12orf65	0.940449774	-0.000778676	0.010395929	0.940957239	6.47E-28	0.079377498	0.006547655	1.38E-27	FALSE	TRUE
cg00052550	cg00052550	2	238969457	SCLY	0.153134445	0.004587852	0.003187127	0.154666473	0.144709055	0.001441362	0.00098546	0.144693161	FALSE	FALSE
cg00052588	cg00052588	16	89672139		0.328078215	-0.008925882	0.008873689	0.32577356	2.12E-138	0.172341481	0.004271975	1.96E-120	FALSE	TRUE
cg00052665	cg00052665	17	9941095	GAS7	0.017176104	0.031987422	0.013140255	0.017591564	3.77E-68	0.132941488	0.006363737	4.42E-68	FALSE	TRUE
cg00052692	cg00052692	12	122442863		1.98E-05	0.17023877	0.03469187	1.92E-05	1.06E-52	-0.189699735	0.01083142	1.21E-52	FALSE	TRUE
cg00052723	cg00052723	4	790014	CPLX1	0.604544076	-0.005633016	0.010817165	0.606188575	1.43E-11	0.026010843	0.003752402	1.46E-11	FALSE	TRUE
cg00052772	cg00052772	6	33245804	B3GALT4	0.465041112	0.00695954	0.009507196	0.466704079	4.29E-49	-0.111659932	0.006680784	4.82E-49	FALSE	TRUE
cg00052836	cg00052836	11	47171780	C11orf49	0.178612242	-0.012739557	0.009407641	0.180231594	0.497063622	-0.002367767	0.003484988	0.497391534	FALSE	FALSE
cg00052853	cg00052853	3	107645034	LOC285205	0.851065495	-0.002015979	0.010735638	0.851613689	0.000106926	0.012383933	0.003144761	0.000106492	FALSE	FALSE
cg00052865	cg00052865	11	74581483	XRRA1	0.003205641	-0.021312491	0.006957928	0.005034057	8.19E-115	0.122007569	0.003895538	1.07E-114	FALSE	TRUE
cg00052903	cg00052903	12	11422897	PRB3	0.864600136	0.001126373	0.006536657	0.86521071	2.35E-29	-0.039655186	0.003167992	2.25E-29	FALSE	TRUE
cg00052925	cg00052925	16	87868865	MIR6775;SLC7A5	0.104425963	0.020939692	0.012769105	0.105719143	9.29E-07	-0.022429336	0.004510242	9.42E-07	FALSE	FALSE
cg00052932	cg00052932	2	190539778	ANKAR	0.253757964	-0.013151539	0.011095288	0.245833275	2.36E-140	-0.261805614	0.006319918	2.44E-123	FALSE	TRUE
cg00052964	cg00052964	2	85135823		0.24682214	-0.007509314	0.006451632	0.255559665	2.02E-74	-0.208281109	0.009295525	1.32E-67	FALSE	TRUE
cg00052970	cg00052970	2	231372249	SP100	0.099008168	-0.019456041	0.011504985	0.099378937	1.92E-12	-0.02453378	0.0033884	1.97E-12	FALSE	TRUE
cg00052976	cg00052976	4	16171890	TAPT1	0.045860385	0.04334407	0.017640671	0.023105901	4.19E-09	-0.033739357	0.005597314	5.30E-09	FALSE	TRUE
cg00053010	cg00053010	17	46089788		0.238925757	0.002364759	0.001997605	0.240676425	0.00024371	0.003501811	0.000947297	0.000245672	FALSE	FALSE
cg00053063	cg00053063	2	134191960	NCKAP5	0.814589987	-0.003371489	0.014373862	0.815267958	4.32E-12	-0.047132891	0.006330754	5.57E-12	FALSE	TRUE
cg00053073	cg00053073	19	18337107	PDE4C	0.642858807	-0.002976486	0.006087429	0.628935453	1.65E-169	-0.183294161	0.003977529	2.99E-135	FALSE	TRUE
cg00053135	cg00053135	6	167032403	RPS6KA2	0.187953886	-0.014324863	0.010809429	0.189600015	0.05188645	-0.006909499	0.003544557	0.052352021	FALSE	FALSE
cg00053261	cg00053261	7	53103214	POM121L12	0.041603719	0.014315091	0.006917396	0.042365299	0.000338347	-0.012403868	0.003421159	0.000346549	FALSE	FALSE
cg00053292	cg00053292	17	61678300	TACO1	0.872141168	0.00072047	0.004476226	0.872613257	4.77E-05	0.006126383	0.001480148	4.60E-05	FALSE	FALSE
cg00053338	cg00053338	5	24714819		0.000155403	0.077903506	0.019507858	0.000164272	5.82E-109	0.24837855	0.007672305	3.81E-92	FALSE	TRUE
cg00053361	cg00053361	8	127250180		0.442735553	-0.005492576	0.007121276	0.446688919	1.33E-29	-0.035091402	0.002810751	7.45E-29	FALSE	TRUE
cg00053373	cg00053373	17	7554827	ATP1B2	0.709092235	-0.001596541	0.004019494	0.695771305	0.492158522	0.001597865	0.002325632	0.492655231	FALSE	FALSE
cg00053393	cg00053393	4	183064388	MGC45800	0.937858196	-0.000531849	0.006799097	0.938191661	0.000664269	0.014558945	0.004249366	0.000668912	FALSE	FALSE
cg00053507	cg00053507	13	42623481	DGKH	0.418974951	-0.00377684	0.004401745	0.39982607	0.122120649	0.002802152	0.001810168	0.122869983	FALSE	FALSE
cg00053536	cg00053536	1	17291209	CROCC	0.815325632	0.001253613	0.005326691	0.815468947	0.373926372	0.00226843	0.002541526	0.37289213	FALSE	FALSE
cg00053586	cg00053586	12	16554494		0.426130369	0.006243713	0.007552034	0.416615594	0.007497424	-0.008980437	0.003345099	0.007530944	FALSE	FALSE
cg00053617	cg00053617	1	44418775	IPO13	0.001315104	0.007748638	0.002319637	0.001370215	1.74E-146	0.338432683	0.008646899	2.41E-146	FALSE	TRUE
cg00053618	cg00053618	3	40547156	ZNF620	0.359975379	0.008668948	0.009403553	0.364193685	4.90E-153	0.176829645	0.004164798	3.68E-129	FALSE	TRUE
cg00053661	cg00053661	2	204103685	CYP20A1	0.452959674	0.001747636	0.002319052	0.462215229	0.304571204	-0.001281424	0.001242636	0.303294819	FALSE	FALSE
cg00053728	cg00053728	2	3464167	TTC15	0.482477538	-0.013433929	0.018354775	0.470714128	8.18E-15	-0.087005691	0.010828728	8.46E-15	FALSE	TRUE
cg00053755	cg00053755	5	139728711		0.038308009	-0.028662523	0.01361536	0.039030024	4.20E-14	-0.026338703	0.003332418	4.79E-14	FALSE	TRUE
cg00053769	cg00053769	16	58783589		0.897650084	-0.000928484	0.007217787	0.898748129	0.002212802	-0.011089919	0.003603992	0.002300206	FALSE	FALSE
cg00053783	cg00053783	4	186615564	SORBS2	0.266114454	-0.012056302	0.010791473	0.267896391	0.001741852	-0.012039113	0.003823968	0.001752268	FALSE	FALSE
cg00053839	cg00053839	7	101741049	CUX1	0.989344355	-0.000184711	0.013830569	0.989384037	6.36E-56	-0.076592239	0.004153373	1.29E-51	FALSE	TRUE
cg00053851	cg00053851	1	226270442		0.791776096	0.00344398	0.013016403	0.79298707	4.01E-118	0.237942778	0.006464287	2.12E-111	FALSE	TRUE
cg00053870	cg00053870	2	239040304	ESPNL	0.79428194	0.00205352	0.007873072	0.795989172	2.20E-19	-0.037452951	0.00391983	3.52E-19	FALSE	TRUE
cg00053916	cg00053916	8	37457329		0.085742333	-0.019650947	0.011310529	0.086911056	3.09E-283	-0.635307848	0.00725912	5.41E-283	FALSE	TRUE
cg00053927	cg00053927	13	113699014	MCF2L	1.02E-06	0.092922865	0.017344235	1.12E-06	1.77E-218	0.457049239	0.007504029	2.79E-218	FALSE	TRUE
cg00053967	cg00053967	7	101044299	COL26A1	0.707498735	0.004131115	0.010973187	0.708988033	0.000141796	-0.025195809	0.006561214	0.000148916	FALSE	FALSE
cg00054047	cg00054047	21	43982165	SLC37A1	0.00795109	0.042732898	0.015581055	0.00962287	5.60E-17	-0.042429258	0.004784726	6.39E-17	FALSE	TRUE
cg00054173	cg00054173	21	34542436	C21orf54	0.066446423	0.009866441	0.005302241	0.072396589	0.025006329	-0.007680443	0.003415827	0.025237847	FALSE	FALSE
cg00054197	cg00054197	5	171765750	SH3PXD2B	0.890541866	0.001571592	0.011419101	0.890946954	2.73E-109	-0.22749598	0.007574808	3.51E-109	FALSE	TRUE
cg00054210	cg00054210	8	65711644	CYP7B1	0.817246941	-0.004196678	0.018115249	0.818205299	1.56E-65	-0.156845872	0.007388504	5.00E-63	FALSE	TRUE
cg00054243	cg00054243	1	53190312		0.55513519	-0.004369095	0.007392746	0.558711217	2.35E-59	-0.071797551	0.003471901	5.38E-57	FALSE	TRUE
cg00054248	cg00054248	17	74303798	QRICH2	0.544166331	0.000865775	0.001422846	0.546774153	0.243033578	-0.001034607	0.00088505	0.243317495	FALSE	FALSE
cg00054301	cg00054301	16	67237548	ELMO3;MIR328	0.001636658	0.027194328	0.007570717	0.001123428	1.91E-211	0.323104315	0.005525898	2.98E-211	FALSE	TRUE
cg00054372	cg00054372	1	21591333	ECE1	0.934041626	-0.000741098	0.008954451	0.934286712	3.27E-116	0.108927248	0.003441731	4.26E-116	FALSE	TRUE
cg00054384	cg00054384	8	82756549		0.659487567	-0.003419553	0.00775514	0.660675897	2.34E-07	-0.018689661	0.003561064	2.38E-07	FALSE	FALSE
cg00054408	cg00054408	19	3275609	BRUNOL5	0.130451316	-0.010009286	0.006053552	0.109406249	3.86E-67	-0.08635599	0.004028321	1.97E-62	FALSE	TRUE
cg00054472	cg00054472	3	9852352	TTLL3	0.380745683	0.005681384	0.006463154	0.382520332	2.46E-15	-0.019084113	0.002326739	2.55E-15	FALSE	TRUE
cg00054496	cg00054496	16	10855688	NUBP1	0.409163234	-0.005721886	0.006675004	0.399782499	2.70E-05	-0.030116913	0.007104662	2.73E-05	FALSE	FALSE
cg00054511	cg00054511	12	53835377	PRR13	0.633963242	0.00185775	0.003892627	0.636035605	4.36E-21	0.014668737	0.001479785	4.58E-21	FALSE	TRUE
cg00054525	cg00054525	16	88717587	CYBA	0.010110513	0.008840543	0.003352703	0.010391353	2.21E-44	-0.128050052	0.007746438	4.23E-44	FALSE	TRUE
cg00054564	cg00054564	9	134488506	RAPGEF1	0.705087358	-0.004944059	0.013056569	0.706134333	4.48E-192	0.270093953	0.005179824	6.76E-192	FALSE	TRUE
cg00054639	cg00054639	2	211698619		0.218774786	-0.008179812	0.006369808	0.210213002	1.39E-157	-0.141660361	0.003206882	1.65E-134	FALSE	TRUE
cg00054692	cg00054692	7	23338750	C7orf30	0.149770248	0.00941507	0.006482328	0.154845524	9.54E-05	0.004729367	0.001195545	9.61E-05	FALSE	FALSE
cg00054702	cg00054702	5	135528543	LOC389332	0.762615842	0.001898256	0.006282488	0.763473408	0.00767263	0.006060333	0.002263112	0.007828595	FALSE	FALSE
cg00054706	cg00054706	2	68289972	C1D	0.315282479	0.003629208	0.003600441	0.317085871	0.011889053	0.00348718	0.001381407	0.011936622	FALSE	FALSE
cg00054710	cg00054710	11	102700344	WTAPP1	3.89E-10	0.135121877	0.018523494	4.49E-10	3.45E-281	0.472034869	0.005355369	1.24E-226	TRUE	TRUE
cg00054741	cg00054741	19	54201247	MIR523	0.077800848	-0.014731544	0.0082564	0.078909528	8.04E-06	-0.016152128	0.003542625	7.41E-06	FALSE	FALSE
cg00054771	cg00054771	2	175202397		0.681118465	-0.001964722	0.004190319	0.647322386	6.14E-21	0.034923886	0.003497716	4.40E-20	FALSE	TRUE
cg00054774	cg00054774	21	43373079	C2CD2	0.7439279	0.003152163	0.009644447	0.745785764	5.45E-116	-0.214632852	0.006792899	7.11E-116	FALSE	TRUE
cg00054791	cg00054791	17	46985412	UBE2Z	0.11279807	0.004382141	0.002737578	0.11414033	2.99E-05	-0.010009917	0.002374519	3.02E-05	FALSE	FALSE
cg00054890	cg00054890	7	98632054	SMURF1	0.754284916	0.003237356	0.010339396	0.755170579	0.061691595	0.006191398	0.003299377	0.061521595	FALSE	FALSE
cg00054920	cg00054920	12	109971171	UBE3B	0.153485923	0.017890777	0.012274589	0.155959934	5.51E-23	0.069805247	0.006410834	3.55E-23	FALSE	TRUE
cg00054971	cg00054971	10	129796937	PTPRE	0.097851658	0.028328021	0.016434143	0.095321999	1.16E-120	0.3895822	0.010643176	1.15E-110	FALSE	TRUE
cg00054988	cg00054988	6	28047013	ZNF165	0.86077952	0.001028341	0.005841835	0.861355813	0.000314974	-0.013433946	0.003696437	0.000328316	FALSE	FALSE
cg00055030	cg00055030	2	204684721		0.554904617	0.005300774	0.008901387	0.555398866	4.62E-50	-0.076017287	0.004438872	1.11E-46	FALSE	TRUE
cg00055049	cg00055049	2	219134504	AAMP;PNKD	0.955360071	0.00036392	0.005874208	0.951472111	0.131243022	0.003007609	0.00198874	0.131627127	FALSE	FALSE
cg00055052	cg00055052	16	4409748	CORO7	0.699922531	0.002954153	0.007635188	0.701251069	4.61E-40	-0.071601027	0.004842445	1.14E-37	FALSE	TRUE
cg00055067	cg00055067	6	41568969	FOXP4	0.255992016	-0.017419121	0.015256796	0.270189663	3.84E-22	-0.052913998	0.00518472	4.05E-22	FALSE	TRUE
cg00055073	cg00055073	2	43398118		0.242381279	-0.01509959	0.012850249	0.244136778	5.45E-70	-0.14886971	0.006486144	3.11E-69	FALSE	TRUE
cg00055165	cg00055165	X	47004968	RBM10;NDUFB11	0.646602485	-0.008234843	0.017946816	0.64782912	0.019457377	0.014809173	0.006291506	0.019257546	FALSE	FALSE
cg00055292	cg00055292	7	4846846	RADIL	0.81404674	-0.002915225	0.01215638	0.813820015	2.02E-10	-0.049138091	0.007469734	2.12E-10	FALSE	TRUE
cg00055341	cg00055341	2	200446845		0.249889998	-0.005228597	0.00452174	0.251655112	3.16E-300	-0.514638653	0.005269077	4.18E-230	FALSE	TRUE
cg00055353	cg00055353	14	75414430	PGF	0.034539205	0.018858493	0.008773629	0.035213754	2.11E-24	-0.040131229	0.003607813	2.53E-24	FALSE	TRUE
cg00055361	cg00055361	7	23434291	IGF2BP3	4.08E-06	0.095619298	0.017495375	5.14E-06	3.99E-35	-0.042720614	0.003163118	4.34E-35	FALSE	TRUE
cg00055384	cg00055384	2	36928039	VIT	0.318275355	-0.009721572	0.009699241	0.323331623	1.06E-27	-0.057581079	0.004756462	1.30E-27	FALSE	TRUE
cg00055462	cg00055462	13	99023894	FARP1	0.928722694	-0.001050489	0.011675502	0.929103981	0.373036241	0.006431603	0.007207125	0.372872309	FALSE	FALSE
cg00055486	cg00055486	2	236411200	AGAP1	0.001871956	0.064180056	0.019897712	0.001945769	3.14E-81	0.200929001	0.008463702	3.80E-81	FALSE	TRUE
cg00055528	cg00055528	5	59000543	PDE4D	0.806869845	-0.002542429	0.010397604	0.807574921	4.61E-23	-0.048978927	0.004683573	4.87E-23	FALSE	TRUE
cg00055555	cg00055555	10	29011001		0.210568402	-0.003223498	0.002314761	0.177060617	3.46E-05	0.010111468	0.002402076	3.53E-05	FALSE	FALSE
cg00055557	cg00055557	20	53092474	DOK5	0.20668489	0.00927536	0.007301801	0.208377159	0.00035394	0.009013378	0.002499409	0.000370524	FALSE	FALSE
cg00055595	cg00055595	2	171674553	GAD1	0.968517665	-0.000209732	0.005117775	0.967641911	0.00506346	-0.005459346	0.001920507	0.004820569	FALSE	FALSE
cg00055603	cg00055603	1	48508839		0.185434791	-0.013878554	0.010372854	0.189055009	1.80E-94	-0.120452298	0.004516985	2.25E-94	FALSE	TRUE
cg00055679	cg00055679	13	79170430		0.584756416	0.00303392	0.005431337	0.581643213	9.02E-97	0.154356732	0.005678648	1.13E-96	FALSE	TRUE
cg00055694	cg00055694	15	75622213		0.091624348	-0.020498582	0.0120229	0.092834656	6.37E-07	-0.025225982	0.004988361	7.43E-07	FALSE	FALSE
cg00055726	cg00055726	9	136445425	FAM163B	7.89E-11	0.131391191	0.017114504	9.19E-11	2.51E-149	0.328978335	0.008089821	2.22E-127	TRUE	TRUE
cg00055747	cg00055747	6	88889410		0.659013849	-0.004293469	0.009708373	0.661712956	9.15E-181	-0.36947031	0.007588603	1.35E-180	FALSE	TRUE
cg00055771	cg00055771	5	144510462		0.138325448	-0.011010499	0.007112976	0.132275178	5.26E-68	-0.096010821	0.00456119	3.61E-62	FALSE	TRUE
cg00055811	cg00055811	1	8543012	RERE	0.770875493	-0.006854889	0.023423613	0.771734754	0.679907383	-0.002910415	0.007049268	0.680017162	FALSE	FALSE
cg00055848	cg00055848	2	62422984	B3GNT2	0.036531453	0.005024951	0.002362592	0.043204008	0.039785434	0.00264871	0.001285251	0.039896537	FALSE	FALSE
cg00055860	cg00055860	11	5951424		0.192489451	-0.010502983	0.007993164	0.197167541	4.67E-11	-0.025368403	0.003727831	5.78E-11	FALSE	TRUE
cg00055876	cg00055876	2	106497031	NCK2	0.003047326	0.049660426	0.016214684	0.00315713	2.07673419565541e-312	0.583670982	0.00569437	3.79375258913812e-312	FALSE	TRUE
cg00055945	cg00055945	6	36595688		0.649989352	0.007898308	0.017283025	0.650612186	2.00E-256	-0.52721288	0.006894773	3.58E-202	FALSE	TRUE
cg00055981	cg00055981	9	139228737	GPSM1	0.609436981	-0.005448193	0.010598108	0.611558428	9.25E-10	0.033552819	0.005366072	9.45E-10	FALSE	TRUE
cg00055986	cg00055986	5	2537520		0.021531471	0.012559351	0.005340814	0.025366606	1.68E-13	0.045302163	0.005921488	2.52E-13	FALSE	TRUE
cg00056002	cg00056002	16	88933996	PABPN1L	0.181520334	-0.021274503	0.01581703	0.183148305	1.30E-05	-0.018417907	0.00415991	1.31E-05	FALSE	FALSE
cg00056003	cg00056003	4	48385010	SLAIN2	0.845488419	0.00361199	0.01853199	0.846056624	2.54E-09	-0.029199374	0.004772222	2.88E-09	FALSE	TRUE
cg00056034	cg00056034	8	129091092	PVT1	0.914474929	0.001207082	0.01088814	0.91258077	3.45E-28	-0.052323534	0.004338307	2.56E-27	FALSE	TRUE
cg00056062	cg00056062	8	124244519	C8orf76;ZHX1-C8orf76	0.292529035	-0.018505181	0.017504942	0.298706579	8.33E-74	-0.249742678	0.01129027	9.91E-74	FALSE	TRUE
cg00056066	cg00056066	10	25010738	ARHGAP21	0.519747916	-0.0021749	0.003341344	0.519467909	6.00E-37	0.064976552	0.004661774	6.55E-37	FALSE	TRUE
cg00056074	cg00056074	2	131485150		0.761172844	-0.000841085	0.002716881	0.759629908	1.62E-10	0.014428201	0.002179106	1.64E-10	FALSE	TRUE
cg00056202	cg00056202	8	9791350		0.868398675	-0.001592158	0.009588949	0.869069157	0.005819106	0.012178857	0.00438647	0.005880996	FALSE	FALSE
cg00056257	cg00056257	3	6901652	GRM7	0.331678354	-0.012355473	0.012377871	0.326667305	7.07E-140	-0.281523335	0.007519783	9.68E-140	FALSE	TRUE
cg00056280	cg00056280	7	2855001	GNA12	0.315964452	0.007166281	0.007118749	0.321427932	1.13E-81	0.078907766	0.003225218	2.94E-75	FALSE	TRUE
cg00056480	cg00056480	12	124227082	ATP6V0A2	0.687733984	-0.002499008	0.006199544	0.690091015	6.75E-34	-0.045468249	0.003441617	7.32E-34	FALSE	TRUE
cg00056497	cg00056497	10	134785521		0.017516855	0.022800379	0.009344113	0.021096727	1.01E-128	-0.219761304	0.00568799	2.36E-118	FALSE	TRUE
cg00056508	cg00056508	9	133258535	HMCN2	0.107752373	0.021795454	0.013336891	0.110822103	1.02E-39	-0.073984879	0.005048235	3.64E-37	FALSE	TRUE
cg00056541	cg00056541	6	164288623		0.061039254	0.025303179	0.013311996	0.066770085	1.30E-06	-0.038083156	0.007764532	1.31E-06	FALSE	FALSE
cg00056563	cg00056563	13	39989389	LHFP	0.000351009	-0.080553033	0.01820576	0.000149066	1.56E-153	-0.374253349	0.009128328	2.19E-153	FALSE	TRUE
cg00056578	cg00056578	12	118406033	KSR2	0.076478577	0.005288603	0.002950502	0.077576795	1.12E-24	0.030280236	0.002780295	1.18E-24	FALSE	TRUE
cg00056605	cg00056605	18	76806803		0.71410588	-0.00444918	0.012137306	0.716069672	1.25E-129	-0.175550711	0.004886114	3.92E-113	FALSE	TRUE
cg00056624	cg00056624	3	37902229	CTDSPL	0.540013809	-0.001732142	0.002822679	0.541523367	0.000200894	0.004989294	0.001325238	0.000201868	FALSE	FALSE
cg00056628	cg00056628	17	79981271	STRA13;LRRC45	0.134855868	0.008092382	0.005367066	0.136310644	0.115162039	0.002399619	0.001520771	0.115691514	FALSE	FALSE
cg00056676	cg00056676	5	101631668	SLCO4C1	0.393268898	0.005141702	0.005968633	0.396109039	0.154692548	0.00318312	0.002228965	0.154502611	FALSE	FALSE
cg00056692	cg00056692	10	134947537		0.969547231	-0.000507991	0.013306429	0.96966059	4.97E-78	-0.160791491	0.006681231	1.61E-72	FALSE	TRUE
cg00056719	cg00056719	12	53845867	PCBP2	0.077073103	0.002159683	0.001192948	0.078992884	3.33E-06	0.003094061	0.00065742	3.37E-06	FALSE	FALSE
cg00056754	cg00056754	1	167063958	DUSP27	0.386445957	0.007720274	0.008876542	0.391392166	6.66E-159	-0.317318327	0.007475123	9.46E-159	FALSE	TRUE
cg00056767	cg00056767	13	44453183	CCDC122;C13orf31	0.655731431	0.003334638	0.007474335	0.656931007	6.23E-110	-0.098773862	0.003272647	8.02E-110	FALSE	TRUE
cg00056834	cg00056834	2	43276399		0.558648665	-0.005457736	0.009146094	0.556390789	1.66E-34	0.086514102	0.006241174	1.22E-33	FALSE	TRUE
cg00056963	cg00056963	22	39066930	CBY1	0.542930928	0.005342626	0.00802708	0.516420659	0.001250383	0.009179818	0.002821247	0.001265609	FALSE	FALSE
cg00056985	cg00056985	9	104249490	C9orf125	0.854150461	0.001078959	0.005416173	0.84450915	0.000137684	0.006730642	0.001748175	0.000153498	FALSE	FALSE
cg00057092	cg00057092	15	37030160	C15orf41	0.688511449	-0.002964336	0.007390212	0.689610798	0.446624652	-0.001787924	0.00234851	0.446879388	FALSE	FALSE
cg00057100	cg00057100	12	23779882	SOX5	0.680417552	0.00251822	0.006078009	0.682095909	1.84E-10	-0.020344482	0.003119413	1.89E-10	FALSE	TRUE
cg00057114	cg00057114	1	6344362	ACOT7	0.59555953	0.004553812	0.008089254	0.57917873	0.000165036	-0.014048732	0.003699054	0.000177827	FALSE	FALSE
cg00057208	cg00057208	2	219578149	TTLL4	0.987742015	0.000136149	0.008819178	0.987782109	4.24E-15	-0.034604548	0.004258246	4.39E-15	FALSE	TRUE
cg00057231	cg00057231	3	48631958	COL7A1	0.214977384	-0.011768003	0.009184965	0.209203339	4.29E-138	-0.224254481	0.005632267	1.04E-120	FALSE	TRUE
cg00057272	cg00057272	8	135726252	ZFAT	0.116723953	-0.020270755	0.01253506	0.117801077	9.51E-38	0.113879465	0.007985341	9.07E-36	FALSE	TRUE
cg00057317	cg00057317	8	11725492	CTSB	0.340273802	0.004618497	0.004819664	0.348933548	0.354617829	0.001704777	0.001840092	0.355082984	FALSE	FALSE
cg00057324	cg00057324	6	47750042	OPN5	0.312627503	-0.006877266	0.00678514	0.314430768	1.59E-07	-0.0164373	0.003068325	1.71E-07	FALSE	FALSE
cg00057376	cg00057376	2	44232247		0.147324791	0.011537621	0.007899919	0.148833691	1.52E-61	-0.0889789	0.00457402	1.76E-61	FALSE	TRUE
cg00057393	cg00057393	15	96897796		0.35027645	0.001998491	0.002087631	0.344877571	2.85E-10	-0.00893432	0.001363107	2.27E-10	FALSE	TRUE
cg00057417	cg00057417	X	30878739	TAB3	0.376263856	0.011954414	0.013346245	0.377873536	0.001353887	-0.018975618	0.005886997	0.001405945	FALSE	FALSE
cg00057449	cg00057449	1	45185162	C1orf228	3.19E-07	0.111406137	0.019705902	3.51E-07	5.95E-83	-0.215776707	0.00873708	7.44E-75	FALSE	TRUE
cg00057476	cg00057476	22	29708246	GAS2L1	0.390203734	-0.009542259	0.01107187	0.395729102	1.97E-63	0.135748014	0.00683376	2.29E-63	FALSE	TRUE
cg00057521	cg00057521	17	31655653	ASIC2	0.016158209	0.056867102	0.023133685	0.016555698	9.51E-40	-0.104412094	0.00709371	8.10E-38	FALSE	TRUE
cg00057550	cg00057550	8	66064838		0.486556522	0.007201765	0.010266058	0.489123208	1.20E-73	-0.123870451	0.00558054	1.46E-63	FALSE	TRUE
cg00057593	cg00057593	8	143916959	GML	0.746146206	0.004847305	0.01496767	0.747059113	1.47E-78	-0.13254137	0.005530414	4.35E-70	FALSE	TRUE
cg00057603	cg00057603	20	1716270		0.934925923	-0.000858967	0.010517162	0.935365316	1.98E-91	-0.166114269	0.006391718	2.45E-91	FALSE	TRUE
cg00057616	cg00057616	11	94617659		0.778798434	0.00123446	0.004380738	0.780343455	2.53E-151	-0.364894316	0.009029676	3.54E-151	FALSE	TRUE
cg00057661	cg00057661	7	127228948	ARF5	0.202925266	0.005923174	0.004623857	0.204609044	1.09E-06	0.008387112	0.001690105	1.17E-06	FALSE	FALSE
cg00057663	cg00057663	2	105945629	TGFBRAP1	0.549615882	0.004641775	0.007658844	0.549336153	0.915748711	0.00030967	0.002924179	0.915734682	FALSE	FALSE
cg00057667	cg00057667	6	140069730		0.871914051	-0.00206132	0.012783908	0.872386964	3.39E-05	0.017155637	0.004066473	3.23E-05	FALSE	FALSE
cg00057676	cg00057676	1	178512141	C1orf220	0.598806532	0.001543773	0.002828209	0.591823622	0.019611959	0.002927673	0.001250435	0.019859892	FALSE	FALSE
cg00057689	cg00057689	6	90660051	BACH2	0.405641045	-0.006838053	0.008201669	0.407390506	2.54E-143	0.233082146	0.006082618	3.50E-143	FALSE	TRUE
cg00057693	cg00057693	3	178987055		0.733921255	-0.004419984	0.012763936	0.73416479	1.53E-09	-0.022664257	0.003675219	1.56E-09	FALSE	TRUE
cg00057700	cg00057700	10	124768526	ACADSB;IKZF5	0.357318216	0.006458692	0.00699443	0.359109779	3.83E-08	0.012614387	0.002245534	4.46E-08	FALSE	TRUE
cg00057722	cg00057722	18	45934156		0.056081925	0.031589752	0.016311022	0.056999304	3.55E-39	-0.098238814	0.006794001	3.90E-39	FALSE	TRUE
cg00057791	cg00057791	1	12567182	VPS13D;SNORA59A;SNORA59B	0.441486273	0.006901872	0.008941551	0.446751727	0.330688995	-0.003149977	0.003236577	0.330960006	FALSE	FALSE
cg00057836	cg00057836	3	12345854	PPARG	0.218562007	-0.021345994	0.015534182	0.173980694	3.38E-29	-0.045482788	0.003668036	6.76E-29	FALSE	TRUE
cg00057840	cg00057840	2	240076109	HDAC4	0.458302573	0.008910292	0.011748164	0.453544005	3.57E-192	0.30336231	0.005814431	5.40E-192	FALSE	TRUE
cg00057966	cg00057966	17	56408694	MIR142	0.682084545	-0.004370137	0.010607315	0.682922496	6.99E-160	-0.352492507	0.008251653	9.94E-160	FALSE	TRUE
cg00058009	cg00058009	4	122853693	TRPC3	0.672596944	0.005511963	0.012745219	0.67034544	1.10E-11	-0.036878781	0.005187769	1.01E-11	FALSE	TRUE
cg00058026	cg00058026	12	53172158	KRT76	0.976948474	-0.00037401	0.012297466	0.976033933	3.66E-27	-0.064430784	0.005445742	2.62E-26	FALSE	TRUE
cg00058061	cg00058061	8	41291663		0.94836612	0.000456127	0.007018486	0.948617843	3.92E-28	-0.040359614	0.003424047	4.19E-28	FALSE	TRUE
cg00058113	cg00058113	6	33239977	VPS52;RPS18	0.004520545	0.006472315	0.002211288	0.00467108	0.000127665	0.003831279	0.000991804	0.000135677	FALSE	FALSE
cg00058226	cg00058226	22	30714999	TBC1D10A	0.318666907	0.007734501	0.007473813	0.311811391	5.48E-106	-0.152220505	0.005124728	1.43E-91	FALSE	TRUE
cg00058235	cg00058235	9	139745287	PHPT1	0.289000571	0.011379084	0.010541029	0.289482286	1.11E-47	0.100984359	0.006023876	5.72E-45	FALSE	TRUE
cg00058288	cg00058288	12	68409627	IFNG-AS1	0.205791745	-0.010620694	0.008344242	0.207482031	1.49E-59	-0.07605699	0.003999147	1.72E-59	FALSE	TRUE
cg00058290	cg00058290	6	400090	IRF4	0.99305415	4.50E-05	0.005126293	0.993058755	1.36E-24	-0.041019755	0.003736231	6.96E-24	FALSE	TRUE
cg00058291	cg00058291	1	228974133		3.62E-05	0.07539597	0.017105288	3.87E-05	1.07E-40	-0.104688496	0.007067984	1.18E-40	FALSE	TRUE
cg00058296	cg00058296	1	237947435	RYR2	0.733093291	-0.004411249	0.012914173	0.734604012	1.06E-22	-0.040413202	0.003901095	1.12E-22	FALSE	TRUE
cg00058329	cg00058329	12	133195094	P2RX2	0.115978645	0.003567075	0.002237899	0.119568563	2.84E-12	0.017837895	0.002473868	6.20E-12	FALSE	TRUE
cg00058413	cg00058413	5	118271271	DTWD2	0.50711976	-0.008167383	0.012121915	0.506565033	1.02E-16	-0.046564413	0.005356487	3.26E-16	FALSE	TRUE
cg00058436	cg00058436	3	76092767		0.421251588	-0.005180778	0.006398527	0.424292675	1.36E-44	-0.079661093	0.004735041	9.92E-45	FALSE	TRUE
cg00058527	cg00058527	21	18985366	BTG3	0.411721242	0.002104131	0.002556857	0.413463495	0.68658064	-0.000581566	0.001438339	0.68628177	FALSE	FALSE
cg00058576	cg00058576	14	37052694	NKX2-8	6.57E-05	0.052419154	0.012360212	6.98E-05	2.76E-94	-0.114445054	0.003965698	3.76E-87	FALSE	TRUE
cg00058626	cg00058626	6	36955582	MTCH1	0.320400972	0.007758465	0.007776996	0.325939381	1.68E-149	-0.308236413	0.007719698	2.35E-149	FALSE	TRUE
cg00058644	cg00058644	17	79844023		0.544920839	-0.005069559	0.00833197	0.547418617	4.46E-39	0.080619072	0.005584322	4.89E-39	FALSE	TRUE
cg00058652	cg00058652	20	30308260	ABALON;BCL2L1	0.446190407	0.007251255	0.009498208	0.447884549	3.33E-25	-0.070494468	0.006391309	3.54E-25	FALSE	TRUE
cg00058696	cg00058696	5	132101202	Sep-08	0.09547074	-0.014559439	0.008583007	0.100264345	1.43E-06	-0.040780935	0.008349936	1.45E-06	FALSE	FALSE
cg00058708	cg00058708	2	24162568	UBXN2A	0.036950231	-0.012967177	0.005723387	0.030590641	2.69E-12	-0.023940856	0.003210781	1.19E-12	FALSE	TRUE
cg00058743	cg00058743	2	716709		0.502171437	-0.013338256	0.019842504	0.503763937	4.86E-17	-0.046244456	0.005257927	1.73E-16	FALSE	TRUE
cg00058761	cg00058761	10	127471276		0.031862071	-0.025573365	0.011476716	0.037833377	2.06E-61	0.094991068	0.004890363	2.39E-61	FALSE	TRUE
cg00058767	cg00058767	4	186934427		0.632920935	0.003973904	0.008154785	0.629923875	1.27E-35	-0.058461249	0.004255669	4.08E-34	FALSE	TRUE
cg00058771	cg00058771	10	103347979	POLL;RP11-529I10.4	0.369125502	0.00237634	0.002637967	0.370909401	0.000520052	0.005340925	0.001513525	0.000556226	FALSE	FALSE
cg00058786	cg00058786	12	49365465	WNT10B	0.271073362	0.003081799	0.002787477	0.27285941	7.82E-13	-0.011330683	0.00153237	1.43E-12	FALSE	TRUE
cg00058799	cg00058799	16	624005	PIGQ	0.070257532	0.017331555	0.009444176	0.074502619	0.107487969	-0.006115014	0.003754132	0.104404806	FALSE	FALSE
cg00058857	cg00058857	3	99927991		0.630428159	-0.008942153	0.015920135	0.576202581	3.40E-38	0.082765291	0.005378888	2.67E-39	FALSE	TRUE
cg00058879	cg00058879	22	40082173	CACNA1I	0.261832151	0.010614764	0.009402396	0.26648466	8.00E-191	-0.268938412	0.005196625	1.21E-190	FALSE	TRUE
cg00058887	cg00058887	4	184909018	STOX2	0.408898058	0.007783963	0.009401599	0.410643708	1.46E-174	0.387871425	0.008277052	2.13E-174	FALSE	TRUE
cg00058903	cg00058903	4	39277718	MIR1273H;WDR19	0.958833115	0.00030271	0.005864379	0.958986295	3.54E-17	-0.024422629	0.002783483	3.68E-17	FALSE	TRUE
cg00058923	cg00058923	1	161069167	KLHDC9	0.974686267	-0.000359205	0.011320139	0.97478051	2.48E-13	-0.072079901	0.00955299	2.56E-13	FALSE	TRUE
cg00058938	cg00058938	19	40724733	TTC9B	0.252669687	0.013597109	0.011755539	0.256449097	1.47E-76	0.097369237	0.004060275	1.30E-67	FALSE	TRUE
cg00059015	cg00059015	1	60340545	HOOK1	0.457751473	0.008591733	0.01090099	0.438683832	2.72E-08	-0.028032573	0.004955783	2.76E-08	FALSE	TRUE
cg00059024	cg00059024	15	90233617	WDR93;PEX11A	0.408984758	0.004337737	0.005035837	0.400098844	3.40E-10	0.013044336	0.002028477	5.82E-10	FALSE	TRUE
cg00059041	cg00059041	20	10838139		0.099574942	0.029600306	0.016262375	0.084816221	4.54E-213	-0.448691222	0.007601539	7.12E-213	FALSE	TRUE
cg00059053	cg00059053	12	3602162	PRMT8	0.047273511	0.016265637	0.00806272	0.052897482	2.81E-08	0.017721551	0.003127322	3.22E-08	FALSE	TRUE
cg00059086	cg00059086	1	17699844	PADI6	0.106864138	-0.017884594	0.010927436	0.11159251	5.51E-95	-0.136931171	0.005066876	6.98E-85	FALSE	TRUE
cg00059161	cg00059161	3	164907027	SLITRK3	0.117735935	-0.007259337	0.004595479	0.125950443	1.28E-35	-0.083246798	0.006047599	4.70E-34	FALSE	TRUE
cg00059165	cg00059165	6	36926828	PI16	0.981661818	-0.000181064	0.007877272	0.981730102	1.35E-17	-0.032704854	0.003633844	2.18E-17	FALSE	TRUE
cg00059225	cg00059225	5	151304357	GLRA1	0.526837335	0.002839951	0.004354967	0.523035661	3.68E-123	0.134885076	0.004033788	4.36E-105	FALSE	TRUE
cg00059232	cg00059232	1	53680442	C1orf123	0.387856162	-0.015097005	0.01709807	0.383646534	9.03E-112	-0.227115996	0.007419996	1.17E-111	FALSE	TRUE
cg00059240	cg00059240	10	3155604	PFKP	0.10766835	-0.00314301	0.001934846	0.108980991	2.24E-42	0.054048231	0.003495012	8.89E-37	FALSE	TRUE
cg00059246	cg00059246	12	54337929	HOXC13	0.02299457	0.016131221	0.006841672	0.025387006	0.344263214	-0.003763021	0.003973458	0.34443097	FALSE	FALSE
cg00059309	cg00059309	17	78293397	RNF213	1.87E-08	0.17518816	0.027556437	2.10E-08	8.54E-12	-0.033976773	0.004808463	1.00E-11	TRUE	TRUE
cg00059387	cg00059387	8	131822489	ADCY8	0.968855099	0.000262422	0.006721095	0.968971031	1.94E-61	-0.114118536	0.00569351	8.55E-59	FALSE	TRUE
cg00059399	cg00059399	5	2008272		0.476394473	-0.009152986	0.012823955	0.480505779	2.71E-121	-0.215656067	0.006015276	1.76E-108	FALSE	TRUE
cg00059424	cg00059424	22	30988148	PES1	0.318753617	-0.003517655	0.003515082	0.320557009	0.004100394	0.003923222	0.001353249	0.004087941	FALSE	FALSE
cg00059439	cg00059439	18	11802642	GNAL	0.622777631	0.00356985	0.007250457	0.624072988	2.61E-92	0.163167683	0.006231405	3.24E-92	FALSE	TRUE
cg00059459	cg00059459	1	8343575		0.132680034	-0.030593093	0.020174933	0.134124653	1.14E-75	-0.199434677	0.008853476	1.36E-75	FALSE	TRUE
cg00059625	cg00059625	21	43068557		0.070510096	0.021413593	0.01142281	0.069368047	3.11E-34	-0.060260824	0.004393978	6.57E-33	FALSE	TRUE
cg00059652	cg00059652	17	67605498		1.99E-06	0.149265593	0.02291751	5.00E-07	0.938569027	0.000572881	0.007431278	0.938600554	FALSE	FALSE
cg00059659	cg00059659	2	204479424		0.833986393	-0.002211019	0.010547444	0.834595686	0.000191351	-0.010703322	0.002842526	0.000200456	FALSE	FALSE
cg00059662	cg00059662	13	114005317	GRTP1	0.418017175	0.014058277	0.017316304	0.419751547	6.58E-62	-0.113499409	0.005775699	8.34E-57	FALSE	TRUE
cg00059699	cg00059699	12	10455788	KLRD1	0.511842661	0.005582164	0.008472356	0.516287312	1.81E-17	-0.032274387	0.003641647	1.88E-17	FALSE	TRUE
cg00059707	cg00059707	10	2540911		0.002215657	-0.026362921	0.008317039	0.002300413	5.43E-73	-0.078597112	0.003536324	1.35E-66	FALSE	TRUE
cg00059740	cg00059740	7	134855689	C7orf49	0.706223078	0.00165813	0.004396668	0.707266426	0.400489052	-0.001389911	0.001648841	0.399984486	FALSE	FALSE
cg00059854	cg00059854	2	236443857	AGAP1	0.654341927	-0.004878527	0.01088778	0.655545647	4.99E-15	-0.049064664	0.006018542	8.33E-15	FALSE	TRUE
cg00059870	cg00059870	21	44702611		0.197538871	0.010450132	0.008016029	0.202215338	2.97E-12	-0.026616474	0.003645659	3.49E-12	FALSE	TRUE
cg00059874	cg00059874	9	69146590	PGM5P2	0.731201164	0.001818898	0.00527391	0.732729455	3.38E-206	-0.310932487	0.005483551	5.23E-206	FALSE	TRUE
cg00059879	cg00059879	15	49534692	GALK2	0.073386039	-0.021693662	0.01193503	0.078519983	1.66E-57	-0.12147416	0.006541156	1.91E-57	FALSE	TRUE
cg00059880	cg00059880	5	171761658	SH3PXD2B	0.530741429	0.005551267	0.008842484	0.532272273	2.60E-34	-0.067926555	0.004727961	3.52E-35	FALSE	TRUE
cg00059911	cg00059911	12	113908960	LHX5	0.510257787	-0.002858134	0.004333771	0.511833459	4.15E-23	-0.023266636	0.002182245	7.90E-22	FALSE	TRUE
cg00059930	cg00059930	13	48894382	RB1	0.0070509	0.015760147	0.005691441	0.00726412	0.033117165	-0.012954962	0.006064792	0.033215642	FALSE	FALSE
cg00059937	cg00059937	11	127912278		0.009605188	-0.034133084	0.011427178	0.00578833	7.29E-102	-0.196573432	0.006866991	1.45E-91	FALSE	TRUE
cg00059963	cg00059963	14	102994443		0.557294617	-0.006800149	0.011572365	0.558762936	2.90E-14	-0.033197012	0.004225913	3.00E-14	FALSE	TRUE
cg00059977	cg00059977	8	2230584		0.269028059	0.012607121	0.011343814	0.274695658	1.34E-81	-0.125702308	0.004691375	1.37E-80	FALSE	TRUE
cg00060004	cg00060004	11	3664088	ART5	0.13601869	0.007557161	0.005022639	0.144208531	5.10E-155	-0.192719219	0.004286671	4.09E-129	FALSE	TRUE
cg00060026	cg00060026	11	847072	TSPAN4	0.655916249	0.005561405	0.012472632	0.657115273	1.71E-27	-0.050933835	0.004311924	1.12E-26	FALSE	TRUE
cg00060132	cg00060132	2	36473931		0.030819848	-0.022673378	0.010317744	0.031444976	2.99E-198	-0.438597678	0.008106833	4.57E-198	FALSE	TRUE
cg00060283	cg00060283	5	119080642		0.478868756	0.009641401	0.013244795	0.472751744	2.09E-10	-0.031873358	0.004880258	2.97E-10	FALSE	TRUE
cg00060287	cg00060287	17	48278086	COL1A1	0.063662396	-0.003462405	0.001843084	0.064651576	0.014084272	0.003781102	0.001534896	0.014138207	FALSE	FALSE
cg00060304	cg00060304	11	31837237	PAX6	0.362587562	0.008272124	0.009021199	0.372500143	2.81E-119	-0.118990924	0.003675421	3.69E-119	FALSE	TRUE
cg00060320	cg00060320	3	134369974	KY	0.618152	-0.001611521	0.003229931	0.619460367	0.123955058	-0.002076818	0.00134821	0.124165764	FALSE	FALSE
cg00060374	cg00060374	1	1355235	LOC441869	0.067113208	-0.012178661	0.006503263	0.070740127	9.56E-92	-0.19020859	0.006324079	5.56E-89	FALSE	TRUE
cg00060403	cg00060403	17	49230877	NME1;NME1-NME2	0.480508904	0.004793442	0.00677432	0.483767307	1.09E-07	0.015351204	0.002827462	1.24E-07	FALSE	FALSE
cg00060437	cg00060437	6	6952071		0.048870431	-0.017557226	0.00874015	0.059727679	2.60E-15	-0.030845734	0.003764228	2.69E-15	FALSE	TRUE
cg00060484	cg00060484	4	3287598		0.494162244	-0.010958614	0.016000358	0.495770906	5.39E-218	-0.355771793	0.005791091	1.17E-179	FALSE	TRUE
cg00060605	cg00060605	5	139777061		0.685057679	0.005430944	0.013215295	0.685954992	9.46E-12	-0.033189031	0.004697177	1.23E-11	FALSE	TRUE
cg00060627	cg00060627	2	18112721	KCNS3	0.184435172	0.009903892	0.007413127	0.186071523	1.25E-40	-0.073692495	0.004980476	1.38E-40	FALSE	TRUE
cg00060628	cg00060628	19	49714580	TRPM4	0.902394842	-0.001545164	0.012597645	0.903079564	2.88E-21	-0.088147478	0.008742361	6.94E-21	FALSE	TRUE
cg00060641	cg00060641	10	47135256	LOC728643	0.69476225	-0.004865916	0.012382229	0.696983877	1.48E-205	-0.287306735	0.005086039	2.29E-205	FALSE	TRUE
cg00060649	cg00060649	12	67928800		0.212674945	-0.009817347	0.007781451	0.214938267	4.45E-09	-0.059982893	0.010027862	4.54E-09	FALSE	TRUE
cg00060683	cg00060683	3	151532028	AADAC;MIR548H2;AADACL2-AS1	0.471052269	0.005030924	0.006771334	0.464091883	2.14E-24	-0.037389497	0.003456926	2.27E-24	FALSE	TRUE
cg00060711	cg00060711	10	88134382		0.692095883	0.005803943	0.014636432	0.694471868	5.80E-183	-0.316828223	0.006420519	8.62E-183	FALSE	TRUE
cg00060734	cg00060734	19	40716283	MAP3K10	0.954320176	0.000616667	0.010765239	0.954490114	0.577385004	0.002019367	0.00358566	0.573936028	FALSE	FALSE
cg00060762	cg00060762	15	52264133	LEO1	0.741188692	-0.000979844	0.002965504	0.742118091	0.588389938	0.000971111	0.001794169	0.588598952	FALSE	FALSE
cg00060796	cg00060796	13	99175814	STK24	0.832107481	0.002789841	0.013157455	0.83272346	1.36E-131	-0.181581883	0.004896375	4.30E-113	FALSE	TRUE
cg00060800	cg00060800	5	141600994		0.050346478	-0.021907657	0.011034873	0.051205335	6.80E-233	-0.496403164	0.007438343	1.78E-180	FALSE	TRUE
cg00060827	cg00060827	7	44599606		0.057099584	-0.020792775	0.010461421	0.054619367	1.59E-39	-0.076471756	0.005116632	3.73E-38	FALSE	TRUE
cg00060843	cg00060843	X	48726699		0.403093017	0.011721395	0.013816177	0.402724127	0.000220398	-0.020056191	0.005384426	0.000235327	FALSE	FALSE
cg00060866	cg00060866	3	42190683	TRAK1	0.000514475	0.014521664	0.00399446	0.000539444	1.05E-188	0.348137682	0.006813335	1.57E-188	FALSE	TRUE
cg00060880	cg00060880	12	56321627	WIBG	0.866696942	0.000963937	0.005425517	0.861054312	0.460532639	0.001531591	0.002074153	0.460891428	FALSE	FALSE
cg00060956	cg00060956	1	43209576		0.498456775	-0.006396292	0.009432961	0.500056835	0.008990749	-0.009604197	0.003657671	0.009068889	FALSE	FALSE
cg00060991	cg00060991	13	109814637	MYO16	0.889440948	0.002045608	0.014054406	0.885603973	6.24E-111	-0.32387313	0.010159767	1.44E-100	FALSE	TRUE
cg00061031	cg00061031	9	100744026	ANP32B	0.014624365	0.031934979	0.01278392	0.019177431	1.91E-62	-0.130257383	0.006629166	2.22E-62	FALSE	TRUE
cg00061039	cg00061039	4	187186953	F11	0.002037245	-0.035395311	0.009965751	0.001334264	3.67E-28	-0.043893387	0.003721542	3.93E-28	FALSE	TRUE
cg00061086	cg00061086	14	50088260	RPL36AL;MGAT2	0.592871451	-0.003482594	0.006506477	0.594248881	2.07E-51	-0.034735158	0.001990603	3.00E-46	FALSE	TRUE
cg00061114	cg00061114	2	55593115	CCDC88A	0.049966117	-0.027358647	0.01365457	0.053017446	1.35E-40	-0.081894388	0.005337104	3.76E-39	FALSE	TRUE
cg00061145	cg00061145	1	229570582	ACTA1	0.30324771	-0.003670929	0.003551669	0.305049636	3.37E-55	-0.050317531	0.002785432	3.84E-55	FALSE	TRUE
cg00061150	cg00061150	8	144918317	NRBP2	0.944343637	-0.000790894	0.011328775	0.94455058	4.69E-08	-0.023938628	0.0042931	5.09E-08	FALSE	TRUE
cg00061185	cg00061185	12	50596347	LIMA1	0.247858959	0.009381391	0.008078025	0.249621591	8.79E-113	-0.226005316	0.007327266	1.14E-112	FALSE	TRUE
cg00061203	cg00061203	8	59372090		0.298086334	-0.016355885	0.015655101	0.299886914	3.49E-191	-0.354477587	0.006729763	1.07E-158	FALSE	TRUE
cg00061209	cg00061209	10	134523080	INPP5A	0.231220952	-0.014701509	0.012083579	0.232515916	3.95E-21	-0.065705673	0.006620485	4.16E-21	FALSE	TRUE
cg00061217	cg00061217	12	113022183		0.807337692	0.002929491	0.012010238	0.80804113	1.01E-107	-0.155138785	0.005028387	1.70E-96	FALSE	TRUE
cg00061233	cg00061233	1	168051926	GPR161	2.56E-09	0.172175654	0.025168589	2.92E-09	1.10E-100	0.181976157	0.006484243	1.39E-100	TRUE	TRUE
cg00061264	cg00061264	3	23852775	UBE2E1	0.476039532	0.003034624	0.004249937	0.477682836	4.01E-29	-0.0289285	0.002403215	4.30E-29	FALSE	TRUE
cg00061306	cg00061306	17	73933841	FBF1	0.673753361	-0.006962302	0.016502235	0.675870058	3.79E-13	-0.02135373	0.002853603	3.90E-13	FALSE	TRUE
cg00061309	cg00061309	11	14542354	PSMA1	0.605648145	0.001203176	0.002325044	0.608433624	0.035526401	0.002471689	0.001172792	0.035629576	FALSE	FALSE
cg00061313	cg00061313	10	32367033		0.428846676	-0.009628399	0.01214146	0.430566524	1.99E-46	-0.094435099	0.005859524	2.22E-46	FALSE	TRUE
cg00061368	cg00061368	1	16196968	MIR5096;SPEN	0.002361981	-0.030845972	0.00953596	0.002885966	6.40E-96	0.210737275	0.007807661	8.00E-96	FALSE	TRUE
cg00061412	cg00061412	16	34442168		0.639023955	-0.006658324	0.013170763	0.619280529	0.000284197	0.020599209	0.005625803	0.000297542	FALSE	FALSE
cg00061421	cg00061421	15	99716440	TTC23	0.120254908	-0.010629123	0.00677962	0.121637796	0.000205227	-0.010218246	0.002719564	0.000205279	FALSE	FALSE
cg00061479	cg00061479	22	45897780	FBLN1	0.088841115	0.021892898	0.01257875	0.093188132	2.62E-13	-0.047262542	0.006270387	2.70E-13	FALSE	TRUE
cg00061520	cg00061520	16	4070371	ADCY9	0.951064566	0.001168704	0.019043309	0.951246586	5.26E-43	-0.085415578	0.005544232	3.38E-40	FALSE	TRUE
cg00061575	cg00061575	2	74667455	RTKN	0.936069512	-0.000337334	0.004138577	0.935619608	1.18E-269	-0.364478257	0.004452648	2.47E-201	FALSE	TRUE
cg00061629	cg00061629	11	44325258	ALX4	0.001285542	0.013002108	0.003809131	0.006893399	2.80E-39	0.070708645	0.004881924	3.07E-39	FALSE	TRUE
cg00061632	cg00061632	17	36979013	CWC25	0.211067538	0.014026695	0.010519184	0.193393142	1.26E-26	0.070583444	0.006191154	1.34E-26	FALSE	TRUE
cg00061635	cg00061635	17	8311836		0.570068207	-0.005065579	0.00890817	0.574623098	8.54E-69	-0.102684519	0.004882629	1.00E-68	FALSE	TRUE
cg00061678	cg00061678	1	170776719		0.020805726	-0.015203468	0.006410985	0.024233035	3.27E-23	-0.034363004	0.003254649	1.88E-22	FALSE	TRUE
cg00061695	cg00061695	17	7311314	NLGN2	0.111318006	-0.014139478	0.008796051	0.112651865	2.46E-52	-0.090614705	0.005197777	2.79E-52	FALSE	TRUE
cg00061764	cg00061764	3	67564432	SUCLG2	0.137290497	0.019691298	0.012800128	0.135626378	5.16E-62	-0.111870424	0.00544558	1.29E-59	FALSE	TRUE
cg00061769	cg00061769	1	155658843	YY1AP1;DAP3	0.389323347	0.001909202	0.002211693	0.391090124	0.269202952	-0.000985044	0.000890882	0.269712833	FALSE	FALSE
cg00061792	cg00061792	10	51542259		0.857841768	0.001912387	0.010674715	0.858892094	2.70E-136	-0.250283043	0.00685103	3.67E-136	FALSE	TRUE
cg00061805	cg00061805	5	179260048	SQSTM1	0.08626683	0.012073587	0.006961098	0.087439358	1.35E-59	0.040270366	0.002027572	9.27E-56	FALSE	TRUE
cg00061811	cg00061811	6	170475845		0.012465437	-0.005040639	0.001946321	0.014455456	0.000947272	-0.005624278	0.001685095	0.000960561	FALSE	FALSE
cg00061860	cg00061860	15	78953028		0.530537376	-0.005598584	0.008913415	0.532068682	1.15E-65	-0.103296479	0.004863711	2.23E-62	FALSE	TRUE
cg00061989	cg00061989	17	37618682	CDK12	0.948582772	-0.000155809	0.002410926	0.948857379	0.282048239	0.002370773	0.00220215	0.282439131	FALSE	FALSE
cg00062012	cg00062012	3	149133993		0.209724539	0.00857777	0.006686614	0.211599777	4.53E-35	-0.053053771	0.003840155	1.82E-34	FALSE	TRUE
cg00062050	cg00062050	3	194882147	XXYLT1	0.191733173	-0.017453388	0.013284511	0.193389402	1.81E-13	-0.043265372	0.00568406	3.11E-13	FALSE	TRUE
cg00062070	cg00062070	15	36931666	C15orf41	0.306212954	0.01155621	0.011151967	0.308217799	2.42E-29	-0.052013968	0.004231151	3.07E-28	FALSE	TRUE
cg00062151	cg00062151	7	126336750	GRM8	5.82E-10	0.201422465	0.025766432	5.10E-09	6.88E-71	-0.178185809	0.008293218	8.13E-71	TRUE	TRUE
cg00062245	cg00062245	17	42462260	ITGA2B	0.440837397	0.008429002	0.010814685	0.438486571	2.12E-81	-0.101236409	0.004243421	1.96E-71	FALSE	TRUE
cg00062282	cg00062282	22	50747369	PLXNB2	0.43389014	0.006976313	0.008893542	0.439597709	2.47E-54	-0.098499856	0.005510771	2.82E-54	FALSE	TRUE
cg00062312	cg00062312	1	23346344	KDM1A	0.232139395	0.007963107	0.006628964	0.233879805	0.164487885	0.002752472	0.001977466	0.165028708	FALSE	FALSE
cg00062382	cg00062382	4	86954451	MAPK10	0.000367655	-0.041245355	0.010572886	0.000503821	2.51E-80	-0.243898651	0.009308113	4.91E-79	FALSE	TRUE
cg00062437	cg00062437	22	23728539		0.047950498	-0.014041046	0.006930161	0.051114772	2.90E-14	0.029820485	0.00372497	3.08E-14	FALSE	TRUE
cg00062454	cg00062454	1	115032125	TRIM33	0.526838657	0.003628915	0.005714306	0.530276836	2.64E-15	-0.026846272	0.003238383	3.31E-15	FALSE	TRUE
cg00062496	cg00062496	22	17829908		0.091619338	-0.017755811	0.009942182	0.084278584	6.02E-186	-0.322689071	0.006330697	2.20E-147	FALSE	TRUE
cg00062678	cg00062678	22	32928181	SYN3	0.309569577	0.004854434	0.004751364	0.314995783	9.19E-57	-0.092062498	0.004669155	1.49E-55	FALSE	TRUE
cg00062703	cg00062703	8	82024646	PAG1	0.371812202	-0.01131677	0.01263387	0.373594111	0.091926978	0.004998083	0.002959955	0.092213569	FALSE	FALSE
cg00062776	cg00062776	19	49402424	TULP2	0.061227606	0.019309488	0.01006677	0.063040442	0.016484281	-0.008071657	0.003355025	0.016745802	FALSE	FALSE
cg00062873	cg00062873	7	124765471		0.677023911	-0.003832615	0.009195389	0.678158908	1.18E-07	0.018596444	0.003403522	9.75E-08	FALSE	FALSE
cg00063006	cg00063006	6	32847530	PPP1R2P1	0.22197877	-0.008637026	0.006695053	0.207065118	1.32E-07	0.035263926	0.006568549	1.58E-07	FALSE	FALSE
cg00063066	cg00063066	6	126661328	C6orf173	0.9204808	-0.000522667	0.004425703	0.908854819	2.30E-07	0.009707072	0.001845125	2.66E-07	FALSE	FALSE
cg00063073	cg00063073	3	113932102		0.772879529	0.005847817	0.019995678	0.771908315	6.58E-121	-0.160629474	0.004887514	2.57E-104	FALSE	TRUE
cg00063077	cg00063077	1	101360652	SLC30A7;EXTL2	0.052300884	0.011202371	0.005612356	0.053339587	3.53E-11	0.015601365	0.002289446	4.75E-11	FALSE	TRUE
cg00063144	cg00063144	17	39554055	KRT31	0.105439463	0.020497982	0.010039332	0.056618893	6.19E-15	-0.032033455	0.003942521	1.01E-14	FALSE	TRUE
cg00063174	cg00063174	2	228736253	WDR69	0.909794909	0.000138367	0.001214888	0.91016074	0.001425214	0.003779944	0.001178033	0.001498638	FALSE	FALSE
cg00063223	cg00063223	3	73610946	PDZRN3;LOC101927296	0.102684526	0.026840206	0.016283276	0.103967009	1.65E-90	0.249604166	0.009680492	2.04E-90	FALSE	TRUE
cg00063246	cg00063246	8	55242836		0.328032393	-0.007227234	0.007362447	0.329811301	1.77E-14	0.026150138	0.003299276	1.83E-14	FALSE	TRUE
cg00063268	cg00063268	1	20629505	VWA5B1	0.13090433	0.017177006	0.011059925	0.130545021	1.94E-22	-0.046315647	0.004443352	4.30E-22	FALSE	TRUE
cg00063279	cg00063279	19	4123248	MAP2K2	0.211733653	-0.008182246	0.006266895	0.201930708	1.21E-61	0.057869934	0.002772801	3.00E-59	FALSE	TRUE
cg00063284	cg00063284	11	72446697	ARAP1	0.231279546	-0.007674027	0.006374366	0.240106808	2.93E-142	-0.169249831	0.004082959	4.65E-126	FALSE	TRUE
cg00063291	cg00063291	5	1055962	SLC12A7	0.959116285	0.000390506	0.007564147	0.959130959	5.07E-100	-0.126495545	0.004531582	6.40E-100	FALSE	TRUE
cg00063346	cg00063346	1	228489289	OBSCN	0.189859363	-0.010357073	0.007821148	0.194422536	3.63E-97	-0.130866898	0.004658033	2.02E-87	FALSE	TRUE
cg00063348	cg00063348	5	138287756	SIL1	0.460737532	-0.013153488	0.017683011	0.461795993	1.79E-09	-0.045259529	0.007371144	1.83E-09	FALSE	TRUE
cg00063357	cg00063357	4	158117227		0.401732614	0.004722442	0.005482944	0.396568869	5.59E-40	-0.054383355	0.003713206	6.15E-40	FALSE	TRUE
cg00063369	cg00063369	2	213811478		0.328080109	0.008470304	0.008544543	0.329672248	3.48E-22	-0.046115924	0.004419094	6.17E-22	FALSE	TRUE
cg00063392	cg00063392	7	30903285	FAM188B;INMT-FAM188B	0.836809153	0.001748509	0.008441081	0.837194958	1.15E-144	-0.280543666	0.007255553	1.59E-144	FALSE	TRUE
cg00063402	cg00063402	3	9055617	SRGAP3	0.5304095	0.005876764	0.009353383	0.531941095	8.05E-11	0.029984928	0.004504437	8.24E-11	FALSE	TRUE
cg00063456	cg00063456	1	231518525	EGLN1	0.965646339	0.000620243	0.014400966	0.965774201	3.48E-22	-0.042277053	0.004137662	3.67E-22	FALSE	TRUE
cg00063471	cg00063471	15	51385970	TNFAIP8L3	0.017962597	0.013955818	0.005774729	0.018391671	6.65E-09	-0.02538039	0.004187117	4.53E-09	FALSE	TRUE
cg00063503	cg00063503	8	145822899	KIAA1688	0.970990955	0.00012516	0.003441723	0.971098945	7.72E-168	0.201616765	0.004487043	1.12E-167	FALSE	TRUE
cg00063535	cg00063535	12	113729491	TPCN1	0.802110452	0.003486895	0.013909997	0.802832169	8.02E-44	-0.113108746	0.007284514	8.90E-44	FALSE	TRUE
cg00063567	cg00063567	2	54014461	ERLEC1;LOC100302652;ASB3	0.465713759	0.001729817	0.002366624	0.467375555	7.96E-13	0.005889886	0.000795429	1.28E-12	FALSE	TRUE
cg00063649	cg00063649	15	67813698	C15orf61	0.784995344	0.000746598	0.002728777	0.785950786	0.092980588	0.002125167	0.00126307	0.093163831	FALSE	FALSE
cg00063703	cg00063703	12	20521087	PDE3A	0.152779604	0.004536291	0.003144146	0.158008104	4.71E-15	-0.013678535	0.001678694	9.84E-15	FALSE	TRUE
cg00063734	cg00063734	15	68261134		0.384535482	0.011744525	0.013285769	0.384063683	1.38E-224	0.357317391	0.005612393	2.93E-178	FALSE	TRUE
cg00063744	cg00063744	2	97174026	NEURL3	0.193116338	0.006272457	0.004713412	0.192663049	0.000209306	0.007241378	0.00191272	0.000185111	FALSE	FALSE
cg00063748	cg00063748	1	3352986	PRDM16	0.844191831	-0.001834699	0.009253327	0.844738655	8.77E-109	-0.159030892	0.005315909	1.13E-108	FALSE	TRUE
cg00063773	cg00063773	3	142314493	PLS1	0.746932211	-0.002843951	0.008809916	0.747842496	5.94E-183	-0.261655156	0.005172295	6.13E-144	FALSE	TRUE
cg00063828	cg00063828	16	85749496	C16orf74	0.782193354	-0.000997885	0.003608455	0.782984101	7.15E-74	-0.130407867	0.005860453	1.17E-66	FALSE	TRUE
cg00063945	cg00063945	18	3450342	TGIF1	0.900612126	0.000444056	0.003555427	0.900980354	0.000317577	-0.005732083	0.001569528	0.000320662	FALSE	FALSE
cg00063979	cg00063979	5	139075286		0.001632725	-0.051794645	0.015837879	0.001698668	0.048856508	0.009470634	0.004773357	0.048125862	FALSE	FALSE
cg00063987	cg00063987	19	43912160	TEX101	0.003632487	-0.038563997	0.012475911	0.004197575	4.28E-71	-0.18400925	0.007742846	6.14E-71	FALSE	TRUE
cg00064020	cg00064020	3	183894761	AP2M1	0.814325498	-0.002083633	0.008700574	0.812750596	6.17E-128	0.175733068	0.005096775	2.05E-112	FALSE	TRUE
cg00064051	cg00064051	16	3314045		0.466600685	-0.003595701	0.004924479	0.470263152	0.877422904	-0.00030601	0.001975989	0.877051299	FALSE	FALSE
cg00064080	cg00064080	10	122598254		0.532282957	-0.006533068	0.01036711	0.533660619	5.45E-17	-0.031465799	0.003570285	8.34E-17	FALSE	TRUE
cg00064154	cg00064154	19	53361063	ZNF468	0.762746569	-0.000640346	0.002073293	0.759807641	0.528956771	-0.000959834	0.001524129	0.52930533	FALSE	FALSE
cg00064172	cg00064172	5	171602655	STK10	0.945622237	0.000775777	0.011364045	0.94594636	1.26E-178	-0.427628649	0.00889919	1.85E-178	FALSE	TRUE
cg00064180	cg00064180	X	95940914	DIAPH2	0.606633226	0.004786982	0.009017433	0.601859344	3.55E-06	0.019334152	0.00404945	3.58E-06	FALSE	FALSE
cg00064218	cg00064218	9	130922498	C9orf16	0.447358245	0.008406511	0.011039898	0.449050551	0.003873483	0.012300007	0.004237463	0.003996968	FALSE	FALSE
cg00064235	cg00064235	10	102989598	FLJ41350;LBX1	0.581059222	-0.004913682	0.008560965	0.570742056	0.00482726	0.007054636	0.002491866	0.005000795	FALSE	FALSE
cg00064250	cg00064250	9	130860681	SLC25A25	0.14173825	-0.008351793	0.004966227	0.112674705	2.20E-07	0.026542306	0.005014112	2.44E-07	FALSE	FALSE
cg00064261	cg00064261	1	229570057	ACTA1	0.609596011	0.002372876	0.004533565	0.605362606	4.55E-110	-0.101203047	0.003226914	4.42E-91	FALSE	TRUE
cg00064267	cg00064267	8	126109824	NSMCE2	0.51882913	-0.007408763	0.011393222	0.520236201	5.06E-45	-0.059993113	0.003787065	7.62E-42	FALSE	TRUE
cg00064296	cg00064296	8	88712003		0.017655878	-0.036245441	0.014606398	0.019833193	9.45E-66	-0.097078546	0.004766035	1.10E-65	FALSE	TRUE
cg00064341	cg00064341	4	88770223		0.815649765	0.001875806	0.008038447	0.817132669	3.66E-198	-0.223222947	0.004128096	5.59E-198	FALSE	TRUE
cg00064347	cg00064347	3	197477238	FYTTD1;KIAA0226	0.274239921	0.002755167	0.002508698	0.276028351	1.76E-08	0.007221362	0.001225835	1.10E-08	FALSE	TRUE
cg00064363	cg00064363	8	125910070		0.32644633	0.022517904	0.022864684	0.328249069	0.406251652	-0.00375864	0.004523907	0.406701393	FALSE	FALSE
cg00064408	cg00064408	2	121752035		0.883817364	0.001639756	0.011220187	0.884246992	1.13E-74	-0.114165232	0.005060198	7.24E-68	FALSE	TRUE
cg00064415	cg00064415	17	31325472		0.054492374	0.021532627	0.011043849	0.055393917	5.19E-09	0.016385695	0.002743477	6.93E-09	FALSE	TRUE
cg00064525	cg00064525	4	4484007	STX18-IT1;STX18	0.000299806	-0.061019918	0.015750626	0.000748338	6.09E-33	-0.060057886	0.004626856	6.59E-33	FALSE	TRUE
cg00064589	cg00064589	10	29891284	MIR938;SVIL	0.561962979	-0.005218677	0.008987542	0.56341982	2.92E-22	-0.03894596	0.003803811	3.08E-22	FALSE	TRUE
cg00064637	cg00064637	1	29495292	SRSF4	0.293861433	-0.014187528	0.013324135	0.29560142	7.14E-33	-0.05905068	0.004555149	7.72E-33	FALSE	TRUE
cg00064733	cg00064733	7	153584038	DPP6	0.153448824	0.002030564	0.001411705	0.154982067	2.41E-11	0.028932957	0.004224404	2.48E-11	FALSE	TRUE
cg00064778	cg00064778	5	126564742		0.789153443	-0.005630576	0.019980324	0.784547893	1.40E-150	-0.269314329	0.005915932	2.52E-134	FALSE	TRUE
cg00064840	cg00064840	7	4784485	FOXK1	0.276198782	0.016478899	0.015066649	0.277988594	1.66E-199	-0.224851375	0.004125138	2.53E-199	FALSE	TRUE
cg00064950	cg00064950	17	7184216	SLC2A4	0.778063815	0.000893785	0.003042363	0.772300938	0.016274815	0.004546505	0.001886005	0.01664047	FALSE	FALSE
cg00064972	cg00064972	1	8185663		0.593150603	-0.004372744	0.008175714	0.594527291	9.40E-05	-0.018417022	0.004624413	8.72E-05	FALSE	FALSE
cg00065048	cg00065048	1	27962037	FGR	0.538165661	-0.008432225	0.01366881	0.545923075	7.25E-123	-0.295170179	0.00881318	4.37E-103	FALSE	TRUE
cg00065061	cg00065061	1	163919730		0.522389843	-0.003686699	0.005754678	0.523939337	6.70E-26	-0.038453768	0.003375223	2.30E-25	FALSE	TRUE
cg00065071	cg00065071	1	113162105	ST7L;CAPZA1	0.586630678	0.004551824	0.007309395	0.535571841	0.364625665	-0.002308864	0.002526835	0.361597191	FALSE	FALSE
cg00065088	cg00065088	8	144943738	EPPK1	0.819634847	0.002331077	0.010167921	0.819948352	1.49E-05	-0.017409225	0.003948149	1.51E-05	FALSE	FALSE
cg00065128	cg00065128	21	43915254	RSPH1	0.297203843	0.005538043	0.005175638	0.292920907	6.10E-08	0.019585211	0.003557026	6.21E-08	FALSE	TRUE
cg00065142	cg00065142	13	97991269	MBNL2	0.262938777	-0.010346112	0.009178783	0.267836254	2.39E-27	0.058946939	0.004954204	2.97E-27	FALSE	TRUE
cg00065215	cg00065215	1	18959268	PAX7	0.809279423	0.001075732	0.004436496	0.809962608	0.068381445	0.004097876	0.002244325	0.068843259	FALSE	FALSE
cg00065261	cg00065261	7	100546808	MUC3A	0.475232396	0.006504645	0.009012482	0.480478314	6.58E-247	-0.404442967	0.005648988	1.09E-246	FALSE	TRUE
cg00065302	cg00065302	21	30366250	RNF160	0.311636284	-0.00656944	0.006337752	0.307791294	5.15E-23	0.056954593	0.005297568	4.19E-23	FALSE	TRUE
cg00065368	cg00065368	16	3768920	TRAP1	0.697731466	-0.003459478	0.00890234	0.698801816	4.26E-05	-0.016434177	0.003968725	4.52E-05	FALSE	FALSE
cg00065385	cg00065385	9	111623395	ACTL7A	0.494268839	0.003951767	0.005771291	0.49587729	0.303424146	-0.002331468	0.002264156	0.303695136	FALSE	FALSE
cg00065408	cg00065408	12	49212475	CACNB3	0.500567315	-0.003675201	0.005022876	0.472575562	0.50016803	0.001239007	0.001836815	0.500595649	FALSE	FALSE
cg00065419	cg00065419	7	11232925		0.001378517	0.033953724	0.008822175	0.000604178	7.07E-180	-0.242082445	0.004999322	1.04E-179	FALSE	TRUE
cg00065430	cg00065430	14	76439697	TGFB3	4.46E-07	0.075059674	0.01266877	1.70E-06	5.14E-162	-0.294150809	0.006792562	7.35E-162	FALSE	TRUE
cg00065446	cg00065446	20	40298353		0.013339982	0.038717721	0.015066779	0.015396179	2.33E-92	0.206326762	0.007876376	2.89E-92	FALSE	TRUE
cg00065493	cg00065493	14	93041171	RIN3	0.430447374	-0.008238933	0.010282109	0.429944504	4.26E-71	-0.098565641	0.004534409	3.95E-64	FALSE	TRUE
cg00065569	cg00065569	1	113666867	LRIG2	0.948710093	-0.000602054	0.009359173	0.948900847	1.57E-07	-0.017325707	0.003244386	1.82E-07	FALSE	FALSE
cg00065570	cg00065570	8	145641991	SLC39A4	0.88290309	-0.000719696	0.004876916	0.883533718	1.96E-163	-0.193549302	0.004429255	2.81E-163	FALSE	TRUE
cg00065581	cg00065581	17	5373631	DHX33	0.097443885	-0.013910764	0.008071977	0.09500082	8.89E-46	-0.106030054	0.00623956	2.18E-46	FALSE	TRUE
cg00065591	cg00065591	2	136974105		0.072715701	-0.012754581	0.007014667	0.080534793	6.79E-28	-0.037369807	0.003144994	3.65E-27	FALSE	TRUE
cg00065598	cg00065598	6	35309996	PPARD	0.511679652	-0.004993998	0.007597972	0.513252313	8.50E-14	0.019888627	0.002582436	8.77E-14	FALSE	TRUE
cg00065613	cg00065613	11	117490016	DSCAML1	4.63E-10	0.125032569	0.017238203	5.33E-10	2.09E-108	0.204108231	0.006723662	1.05E-94	TRUE	TRUE
cg00065726	cg00065726	3	194406929	FAM43A	0.979359558	-0.000146368	0.005657412	0.979436411	0.013673762	-0.006421408	0.002568067	0.013031563	FALSE	FALSE
cg00065764	cg00065764	20	61339539	NTSR1	0.592580099	0.00561881	0.010477642	0.595439346	1.84E-214	-0.471257199	0.007716636	4.40E-165	FALSE	TRUE
cg00065919	cg00065919	3	48956159	C3orf71;ARIH2	0.372043529	0.002356229	0.002616337	0.373708744	0.154904989	0.00266026	0.001868118	0.155136293	FALSE	FALSE
cg00065921	cg00065921	2	37458357	CEBPZ;C2orf56	0.465906395	0.001657915	0.002269237	0.467567854	0.206146087	0.001200459	0.000948454	0.206602606	FALSE	FALSE
cg00065935	cg00065935	3	120627088	STXBP5L	0.252601878	0.003873954	0.003352515	0.255157271	1.41E-48	0.043154007	0.002599872	1.58E-48	FALSE	TRUE
cg00065942	cg00065942	11	67381310	DOC2GP	0.574801678	-0.003887819	0.00675511	0.569061432	3.93E-242	-0.316812992	0.004439364	6.44E-193	FALSE	TRUE
cg00065944	cg00065944	13	77015067		0.546108285	-0.010505014	0.01695452	0.540163459	2.04E-167	-0.384078382	0.008512225	3.34E-141	FALSE	TRUE
cg00065957	cg00065957	1	53099352	FAM159A	0.861481507	-0.000989303	0.00558829	0.8605962	9.93E-10	0.024141768	0.003848269	1.13E-09	FALSE	TRUE
cg00066110	cg00066110	18	13826628	MC5R	0.746433147	-0.005437341	0.016809294	0.747345097	2.93E-100	-0.141253367	0.005050484	3.69E-100	FALSE	TRUE
cg00066151	cg00066151	10	114571179	VTI1A	0.460966011	0.003455927	0.0046758	0.466587323	0.009190444	-0.005863888	0.002241442	0.009334965	FALSE	FALSE
cg00066153	cg00066153	11	125550744	ACRV1	0.569181117	0.002693809	0.004567439	0.560708728	0.099568377	-0.003807598	0.002308395	0.09975814	FALSE	FALSE
cg00066182	cg00066182	19	19014558	COPE	0.183290096	0.015536842	0.011277656	0.18335903	5.27E-42	-0.121397405	0.008032919	5.82E-42	FALSE	TRUE
cg00066184	cg00066184	3	118663697	IGSF11	0.013656734	0.015595821	0.005792488	0.011333907	1.15E-20	-0.026476903	0.002631714	1.14E-20	FALSE	TRUE
cg00066198	cg00066198	18	11908695	MPPE1	0.820725299	-0.00081899	0.003449528	0.814576491	0.716635429	0.000560255	0.001541664	0.716592917	FALSE	FALSE
cg00066239	cg00066239	17	78472159		0.657189014	-0.008950707	0.020150889	0.659795045	7.11E-76	-0.208238676	0.008498166	6.84E-73	FALSE	TRUE
cg00066249	cg00066249	3	27663696		0.0019052	-0.027150682	0.008207054	0.003037134	4.10E-10	-0.02096459	0.003255928	4.77E-10	FALSE	TRUE
cg00066270	cg00066270	1	186265270	PRG4;MIR548F1	0.025246129	-0.012632714	0.005361668	0.024470937	6.31E-128	-0.140197308	0.004068514	8.44E-128	FALSE	TRUE
cg00066351	cg00066351	7	150130551		0.797325401	0.001536773	0.005982612	0.798063794	1.68E-145	-0.324256092	0.00833928	2.32E-145	FALSE	TRUE
cg00066413	cg00066413	2	113347428		0.172008083	-0.01185943	0.008485458	0.172567091	3.21E-13	0.023443435	0.003086695	3.56E-13	FALSE	TRUE
cg00066449	cg00066449	7	99063909	ATP5J2	0.380765244	0.003394904	0.00386221	0.382539876	0.570832219	-0.001068157	0.001884114	0.571048052	FALSE	FALSE
cg00066468	cg00066468	15	40861791	RPUSD2	0.141118502	0.00524434	0.003483472	0.140755979	0.022286943	-0.002585549	0.001126212	0.022433202	FALSE	FALSE
cg00066481	cg00066481	X	3094722		0.007172317	0.053194645	0.019253043	0.00738837	7.67E-48	-0.122619459	0.007461471	8.60E-48	FALSE	TRUE
cg00066499	cg00066499	1	26826677		0.033084503	0.003221179	0.001486001	0.033740044	0.969922792	3.59E-05	0.000952034	0.96994233	FALSE	FALSE
cg00066508	cg00066508	12	110355602	TCHP	0.476022545	0.005905901	0.00827079	0.477665881	0.346889487	-0.002801823	0.002974212	0.346912406	FALSE	FALSE
cg00066511	cg00066511	17	42346877	SLC4A1	0.812841367	-0.003596538	0.015187339	0.813525489	2.40E-05	-0.022307701	0.005228379	2.42E-05	FALSE	FALSE
cg00066535	cg00066535	1	186468150		0.249665254	-0.018205162	0.015736451	0.251430098	7.68E-17	-0.034970947	0.003957262	7.00E-17	FALSE	TRUE
cg00066554	cg00066554	1	160385636	VANGL2	0.211951332	0.013464116	0.010616441	0.213641929	3.19E-16	-0.042618808	0.005025409	3.32E-16	FALSE	TRUE
cg00066627	cg00066627	6	25693139	SCGN	0.248468099	0.016717379	0.014413552	0.250231484	3.41E-61	-0.106024084	0.005361504	1.70E-57	FALSE	TRUE
cg00066653	cg00066653	5	80010993	MSH3	0.928741372	0.001523912	0.016652321	0.927769426	0.046298265	0.014178268	0.007059571	0.045607135	FALSE	FALSE
cg00066663	cg00066663	17	7792674	CHD3	0.55185072	0.002418109	0.004058096	0.556827219	7.00E-60	-0.052768829	0.002598782	2.64E-56	FALSE	TRUE
cg00066671	cg00066671	1	102462590	OLFM3	0.931462698	0.000313394	0.003633486	0.93178508	1.14E-09	0.010303184	0.00163974	1.29E-09	FALSE	TRUE
[truncated: 691,896 more rows]
