# Supplementary material for: Cell-type-specific DNA methylation dynamics in the prenatal and postnatal human cortex
Source: Cell Genom. 2025 Sep 24;5(12):101010. doi: 10.1016/j.xgen.2025.101010 (PMC12802690; doi:10.1016/j.xgen.2025.101010)
Supplement: Table S12. Enrichment of fetal dDMPs specific to SATB2+ nuclei across cell-type-specific transcriptionally active regions during development, related to Figures 4 and S23 [file mmc13.csv]

Celltype	DMPs.in.Peaks	Estimate	OR	P	P.adj	logP.adj
Acinar	15	-0.0353869727080903	0.965231825604046	0.901027765725326	1	0
Adrenocortical	15	0.218428295748103	1.2441198047489	0.434503609765009	1	0
Antigen	26	0.34703326029866	1.41486378337984	0.229624613304403	1	0
Astrocytes	64	0.905570604809792	2.47334282179677	1.42822695515258e-08	7.71242555782395e-07	6.11280901485268
Bronchiolar	27	0.597845481849662	1.81819723841819	0.00911860230131194	0.492404524270845	0.307677965373467
Cardiomyocytes	29	0.486838627005544	1.62716400786234	0.0151700521058086	0.819182813713665	0.0866191676812506
Chromaffin	17	-0.444210477720272	0.641330420855652	0.106216945850447	1	0
Ciliated	23	0.126367478106504	1.13469906874267	0.620286996319089	1	0
SKOR2_NPSR1	24	-0.490565712063734	0.612279922053636	0.0704464697735525	1	0
Ductal	21	0.362392601197629	1.43676290608425	0.143822920123347	1	0
Endocardial	34	0.474328516591261	1.60693480506876	0.014084980604635	0.760588952650291	0.118849986889019
Vascular	45	0.377788576417365	1.45905443174846	0.0405225822893823	1	0
ENS_glia	37	0.0659412414764775	1.06816395158533	0.748460552304028	1	0
ENS_neurons	27	-0.073289463265256	0.929331783675545	0.740285907201462	1	0
Epicardial	28	0.189994467501266	1.20924290750389	0.376789042302812	1	0
Erythroblasts	12	0.255117693699712	1.29061350901335	0.425993079841829	1	0
Excitatory	97	2.75632927057666	15.7419523152937	2.15653912408351e-88	1.1645311270051e-86	85.9338488986227
Extravillous	13	-0.256665103925993	0.773627255117546	0.42060389540599	1	0
Ganglion	32	0.425637654871402	1.53056608148042	0.0372796150156052	1	0
Goblet	9	-0.733966540116715	0.48000126478414	0.055720833811599	1	0
Granule	36	0.032697285192864	1.03323771553973	0.872918774251196	1	0
Hematopoietic	17	0.039543318565106	1.04033556375273	0.889356971684633	1	0
Hepatoblasts	15	0.182700985141081	1.200455400407	0.519328551598701	1	0
IGFBP1_DKK1	33	0.535451206879701	1.70821882848168	0.00457185351448638	0.246880089782265	0.607513933342111
Inhibitory	25	-0.177130286514679	0.837670640224969	0.491272918615406	1	0
Intestinal	8	-0.365856177165704	0.693602549921117	0.316451247505036	1	0
Islet	23	0.368313105358712	1.44529449758869	0.112153737582192	1	0
Limbic	44	0.262925117088685	1.30072931290696	0.202675474173273	1	0
Lymphatic	32	0.217623708388573	1.24311920426949	0.290748291994684	1	0
Lymphoid	24	0.0872736737988156	1.09119527041309	0.739295451051425	1	0
Megakaryocytes	11	-0.673455916593408	0.509943207864222	0.0482553002238343	1	0
Mesangial	35	0.469763303098437	1.59961552436595	0.0151728011956007	0.819331264562437	0.0865404727399173
Mesothelial	24	0.624347760660878	1.86702781122825	0.00587240968355474	0.317110122911956	0.498789894035251
Metanephric	15	-0.238058590304069	0.788156511411285	0.372982930550888	1	0
Myeloid	30	0.334764458777847	1.39761115141122	0.129843245295157	1	0
Neuroendocrine	30	0.511120654026379	1.66715845631016	0.0184314179628565	0.995296569994251	0.00204749260008003
PAEP_MECOM	17	-0.16043556825657	0.851772703004204	0.533060880535551	1	0
Parietal	12	0.176972350272418	1.19359809000885	0.590755214866375	1	0
Photoreceptor	18	-0.118768534574066	0.888013321357239	0.643825584150882	1	0
Purkinje	17	-0.363761906187848	0.695056663734288	0.198840200029932	1	0
Retinal_progenitors	23	-0.11066595352146	0.895237750003968	0.644203138619095	1	0
Retinal_pigment	36	0.539407948229748	1.7149911979769	0.00360945097852966	0.194910352840602	0.710165092323457
Satellite	38	0.39081291377196	1.4781819400589	0.0540098128156142	1	0
Schwann	40	0.599295996490965	1.82083647379533	0.00207246135223106	0.111912913020477	0.951119799709503
Skeletal	28	0.262324833371888	1.29994874058633	0.260016481807274	1	0
Smooth	50	0.167056356472838	1.18182086668721	0.32958123646846	1	0
Stellate	15	-0.0966700805895316	0.907855475873507	0.735326376702393	1	0
Stromal	71	0.936549529803148	2.55116350047087	5.53808771450428e-09	2.99056736583231e-07	6.5242464101789
Sympathoblasts	22	0.131166491868074	1.14015759247801	0.597363257099346	1	0
Syncytiotrophoblasts	13	-0.163670396599767	0.849021816244593	0.600505294848989	1	0
Thymic	24	0.338231728329281	1.40246545673058	0.177325182749608	1	0
Thymocytes	16	-0.50687240161422	0.602376627864869	0.143329977286077	1	0
Trophoblast	17	0.49551711870211	1.64134679075931	0.0833915914266173	1	0
Ureteric	16	-0.32034965335567	0.72589518100956	0.232709876038382	1	0
