# Supplementary material for: Cell-type-specific DNA methylation dynamics in the prenatal and postnatal human cortex
Source: Cell Genom. 2025 Sep 24;5(12):101010. doi: 10.1016/j.xgen.2025.101010 (PMC12802690; doi:10.1016/j.xgen.2025.101010)
Supplement: Table S13. Enrichment of fetal dDMPs specific to SATB2− nuclei across cell-type-specific transcriptionally active regions during development, related to Figures 4 and S23 [file mmc14.csv]

Celltype	DMPs.in.Peaks	Estimate	OR	P	P.adj	logP.adj
Acinar	10	0.791590396983572	2.20690348935794	0.0261657322399208	1	0
Adrenocortical	6	0.31964345563317	1.37663684471169	0.474601010770563	1	0
Antigen	5	0.231225381890144	1.26014322090687	0.692116685031911	1	0
Astrocytes	48	2.61521380340311	13.6701387876658	1.97373968096958e-42	1.06581942772357e-40	39.9723163677166
Bronchiolar	8	0.0652573280204013	1.06743366963884	0.874937138611502	1	0
Cardiomyocytes	17	0.770648828440194	2.16116802626029	0.00599049305208475	0.323486624812576	0.49014367137914
Chromaffin	3	-0.844043600224052	0.429968383292707	0.16311233937163	1	0
Ciliated	12	0.585732723943652	1.79630670048274	0.104420111291572	1	0
SKOR2_NPSR1	1	-1.67709385741789	0.186916393176389	0.10795615974925	1	0
Ductal	8	0.0194977363537743	1.01968905864276	0.961238027673452	1	0
Endocardial	13	0.30153214591117	1.35192857341543	0.337411646376667	1	0
Vascular	17	0.239910185761276	1.27113497917391	0.433708193182644	1	0
ENS_glia	22	0.182621319784593	1.20035976950886	0.534911122488549	1	0
ENS_neurons	9	0.0910208905286802	1.09529188624603	0.803844351870337	1	0
Epicardial	15	0.924931220891948	2.52169481447337	0.00166612278540609	0.089970630411929	1.04589923646798
Erythroblasts	7	1.14012395062017	3.12715595408461	0.00410110566643226	0.221459705987342	0.654705280995069
Excitatory	2	-0.673633784201975	0.509852513551363	0.36300565050094	1	0
Extravillous	7	0.241935826037541	1.27371245101836	0.584907356147778	1	0
Ganglion	7	0.381566198305736	1.46457661149271	0.348480730684139	1	0
Goblet	5	-0.185122362363249	0.831002594189467	0.718154360634575	1	0
Granule	6	-0.231877106391063	0.793043577305584	0.593663000283065	1	0
Hematopoietic	1	-1.33559202970245	0.263002424108977	0.195126308398068	1	0
Hepatoblasts	5	-0.0555420175141265	0.945972275431933	0.911025046327906	1	0
IGFBP1_DKK1	9	0.16676244611038	1.18147356832771	0.639236660153588	1	0
Inhibitory	2	-0.781304158403922	0.457808566918909	0.285494850033412	1	0
Intestinal	5	0.199654892978852	1.22098131621815	0.670018858697813	1	0
Islet	3	-0.602298314870967	0.547551742520089	0.319653114218106	1	0
Limbic	5	0.120393410058844	1.12794050744572	0.802857085711256	1	0
Lymphatic	18	0.758636491413927	2.13536264930184	0.00801821597007821	0.432983662384223	0.363528490413933
Lymphoid	4	-0.372868742972685	0.688755630927796	0.513482863848977	1	0
Megakaryocytes	0	NA	NA	NA	NA	NA
Mesangial	15	0.949949637943799	2.58557944093972	0.00149957467144806	0.0809770322581952	1.09163814381245
Mesothelial	3	-0.745721806591123	0.474391757232848	0.217550514323622	1	0
Metanephric	4	-0.748513512016372	0.473069242085774	0.14586299849803	1	0
Myeloid	7	0.232590956257102	1.2618652156764	0.577078297902933	1	0
Neuroendocrine	10	0.483348686253006	1.62149519953652	0.196419021969868	1	0
PAEP_MECOM	14	0.710533621315053	2.03507692937976	0.0179373357829596	0.968616132279817	0.0138483020644525
Parietal	2	-1.1205425213692	0.32610282887031	0.143146464873988	1	0
Photoreceptor	2	-0.83746355800495	0.432806922018313	0.245475862051345	1	0
Purkinje	5	0.27017596719435	1.3101949817847	0.569594859131753	1	0
Retinal_progenitors	4	-0.999492839519749	0.368066062404959	0.0610222703102192	1	0
Retinal_pigment	9	-0.21219111182912	0.808810109615718	0.556760129072945	1	0
Satellite	17	0.331644048309066	1.39325682811423	0.306101748644604	1	0
Schwann	27	0.81032340890303	2.24863509770331	0.00228130425331972	0.123190429679265	0.90942302998757
Skeletal	15	0.486106899825463	1.62597380323698	0.160986277797076	1	0
Smooth	19	0.276468840770048	1.31846586969649	0.314977806574877	1	0
Stellate	6	0.147763563630564	1.15923877775052	0.744698544742321	1	0
Stromal	20	0.433060211040294	1.54196906146688	0.132978119949997	1	0
Sympathoblasts	5	-0.120292544805344	0.88666101069936	0.80868838241282	1	0
Syncytiotrophoblasts	6	0.131053606996986	1.14002889319941	0.78217258844407	1	0
Thymic	5	-0.248163154848857	0.780232634155268	0.626001429886203	1	0
Thymocytes	4	-0.0353400187904649	0.965277148083701	0.955313943189716	1	0
Trophoblast	5	-0.181902314186647	0.833682775418143	0.733053876619734	1	0
Ureteric	9	0.158859320939112	1.17217303487943	0.664526733420222	1	0
