# Supplementary material for: Cell-type-specific DNA methylation dynamics in the prenatal and postnatal human cortex
Source: Cell Genom. 2025 Sep 24;5(12):101010. doi: 10.1016/j.xgen.2025.101010 (PMC12802690; doi:10.1016/j.xgen.2025.101010)
Supplement: Table S15. Enrichment of SFARI and SCHEMA genes among genes annotated to bulk, SATB2+, and SATB2− fetal cortex dDMPs, related to STAR Methods [file mmc16.csv]

Cohort	GeneList	nProbesinPathway	nGenesinPathway	nTestListProbesinPathway	nTestListGenesinPathway	Estimate.GenesinTestList	OR.GenesinTestList	P.GenesinTestList
Bulk	SFARI	14102	233	1100	164	0.039051064	1.03982358	0.017979992
Bulk	SCHEMA	1644	31	122	20	0.050414422	1.051706857	0.11892628
Bulk	Combined	15223	258	1169	180	0.033270284	1.033829929	0.032989727
SATB2+	SFARI	11764	233	53	36	0.386413755	1.471693466	0.000874478
SATB2+	SCHEMA	1341	31	10	4	0.743220464	2.10269628	0.000237769
SATB2+	Combined	12661	258	57	38	0.382832905	1.466432976	0.000661135
SATB2-	SFARI	11764	233	18	14	0.175779784	1.192175493	0.194201514
SATB2-	SCHEMA	1341	31	5	3	0.667209635	1.948791886	0.002671883
SATB2-	Combined	12661	258	20	15	0.197873722	1.218808476	0.154514946
